# Supplementary material for: Consistent and contrasting properties of lineage-specific genes in the apicomplexan parasites Plasmodium and Theileria
Source: BMC Evol Biol. 2008 Apr 11;8:108. doi: 10.1186/1471-2148-8-108 (PMC2330040; doi:10.1186/1471-2148-8-108)
Supplement: Additional file 1 — Genes used to infer the species tree. List of the 83 single-copy genes used to infer the species tree. Gene ID and description are based on the Plasmodium falciparum sequence annotation in each ortholog group. [file 1471-2148-8-108-S1.xls]

## Sheet: Sheet1
Group ID	Sequence ID	Topology	Gene ID	Contig	Start	End	Annotation	nDomain	PFAM domain	Aligned length
1393	Pf02375	(((Tg:0.72045,((Tp:0.01536,Ta:0.03001):0.52649,(Pf:0.10463,Pv:0.07864):0.56789):0.10126):0.10761,(Tt:0.42561,Pt:0.34699):0.11310):0.50518,Cp:0.00445,Ch:0.00010);	PF11_0212	MAL11	770153	772656	hypothetical protein	1	PolyA_pol;	207
1394	Pf00309	((((Ta:0.00010,Tp:0.01895):0.30917,(Tg:0.36892,(Pv:0.02702,Pf:0.05998):0.24296):0.11986):0.14909,(Pt:0.61690,Tt:0.39996):0.11053):0.64764,Cp:0.00614,Ch:0.00010);	PF11_0336	MAL11	1263163	1264497	hypothetical protein, conserved	1	PRP38;	153
1397	Pf01239	(Cp:0.01776,((((Pf:0.06834,Pv:0.01879):0.19739,(Tt:0.30920,Pt:0.38066):0.23635):0.07370,(Tp:0.00113,Ta:0.04863):0.21336):0.08808,Tg:0.29088):0.27718,Ch:0.00010);	PF14_0148	MAL14	606378	607346	uracil-DNA glycosylase, putative	1	UDG;	111
1398	Pf03660	((Tg:0.22220,((Tt:0.12427,Pt:0.28112):0.22370,((Pv:0.05080,Pf:0.04421):0.34584,(Ta:0.00671,Tp:0.01731):0.47027):0.09732):0.06073):0.31454,Cp:0.00773,Ch:0.00010);	PF13_0205	MAL13	1488257	1490458	tryptophan--tRNA ligase, putative	2	VAR1;tRNA-synt_1b;	340
1400	Pf01849	((((Tt:0.35038,Pt:0.30215):0.23829,(Ta:0.17817,Tp:0.11375):0.23472):0.02885,(Tg:0.29696,(Pv:0.05010,Pf:0.02304):0.34784):0.05619):0.36629,Cp:0.01914,Ch:0.02321);	MAL13P1.191	MAL13	1551144	1553298	hypothetical protein, conserved	1	MecA;	119
1401	Pf02033	((Tg:0.51262,(Pt:0.51849,(((Pv:0.27096,Pf:0.21069):0.42698,(Ta:0.03648,Tp:0.05177):0.72131):0.26602,Tt:0.49286):0.13737):0.02570):0.33961,Cp:0.00333,Ch:0.01149);	PF11_0311	MAL11	1156279	1159101	N-acetyl glucosamine phosphate mutase, putative	1	PGM_PMM_IV;	192
1404	Pf03089	(Cp:0.00613,((Ta:0.01931,Tp:0.00789):0.38241,(Tg:0.34605,((Pf:0.09025,Pv:0.05459):0.37392,(Tt:0.18017,Pt:0.14706):0.30156):0.08296):0.05324):0.31740,Ch:0.00317);	PFB0860c	MAL2	750048	751736	RNA helicase, putative	4	ResIII;DEAD;A2M_recep;Helicase_C;	378
1407	Pf05397	((((Tg:1.08058,(Ta:0.04780,Tp:0.04095):0.54268):0.10792,(Pf:0.09521,Pv:0.07743):0.39077):0.10687,(Tt:0.32870,Pt:0.18480):0.37395):0.78045,Cp:0.01798,Ch:0.01459);	PF08_0098	MAL8	522308	525130	abc transporter, putative	1	ABC1;	318
1408	Pf03389	(Cp:0.00822,(((Tg:0.28491,(Ta:0.02006,Tp:0.02647):0.33042):0.05783,(Pf:0.05702,Pv:0.06992):0.25058):0.12725,(Tt:0.61030,Pt:0.45051):0.47025):0.65298,Ch:0.01503);	PF11_0108	MAL11	403110	407332	hypothetical protein, conserved	10	PRP1_N;HAT;Mad3_BUB1_I;TPR_2;HAT;TPR_2;TPR_1;TPR_2;TPR_1;TPR_2;	687
1411	Pf01903	(((Tg:0.45362,((Ta:0.01746,Tp:0.00010):0.45136,(Pf:0.05851,Pv:0.10198):0.42408):0.25339):0.14446,(Tt:0.31911,Pt:0.43726):0.47669):0.75858,Cp:0.00918,Ch:0.00129);	MAL13P1.385	MAL13	1756242	1758185	RNA binding protein, putative	4	PRP4;WD40;VAR1;WD40;	265
1413	Pf04423	(((Tt:0.18098,Pt:0.21597):0.28320,((Pv:0.04853,Pf:0.11751):0.23159,(Tg:0.23159,(Ta:0.05484,Tp:0.00822):0.25376):0.06558):0.06868):0.32286,Cp:0.00010,Ch:0.00939);	PF10_0150	MAL10	618439	619992	methionine aminopeptidase, putative	2	zf-MYND;Peptidase_M24;	285
1415	Pf02643	((Tg:0.16127,((Pt:0.18758,Tt:0.16943):0.16652,((Ta:0.01476,Tp:0.00773):0.26467,(Pv:0.04533,Pf:0.04792):0.59851):0.10849):0.05186):0.29627,Cp:0.00065,Ch:0.00413);	PFL1525c	MAL12	1301088	1304594	pre-mRNA splicing factor RNA helicase, putative	6	ResIII;DEAD;ABC_tran;Helicase_C;HA2;DUF1605;	575
1417	Pf04144	(Cp:0.01232,(((Tp:0.13671,Ta:0.03356):0.58802,((Tt:0.38769,Pt:0.46949):0.78193,(Pf:0.07078,Pv:0.13072):0.47895):0.18285):0.16411,Tg:0.55011):0.60877,Ch:0.00010);	PF10_0054	MAL10	228798	232193	hypothetical protein	1	DUF1253;	236
1421	Pf02414	(Cp:0.00519,(((Ta:0.03931,Tp:0.07361):0.60202,(Pv:0.07519,Pf:0.07051):0.26486):0.05573,((Tt:0.29638,Pt:0.21978):0.41435,Tg:0.29124):0.06463):0.43703,Ch:0.00292);	PF13_0350	MAL13	2659757	2661487	signal recognition particle receptor alpha subunit, putative	5	SRP-alpha_N;SRP54_N;SRP54;CbiA;MGDG_synth;	343
1425	Pf03416	(Cp:0.01572,((Pf:0.20013,Pv:0.20137):0.30764,((Tp:0.05127,Ta:0.07483):0.61880,(Tg:0.43678,(Tt:0.31564,Pt:0.69221):0.18157):0.11649):0.17347):0.56949,Ch:0.01133);	PF10_0266	MAL10	1135080	1137398	hypothetical protein	1	Mpp10;	103
1426	Pf02245	((((Pv:0.04541,Pf:0.08055):0.53947,((Tp:0.01725,Ta:0.02003):0.36336,Tg:0.28478):0.16307):0.08870,(Tt:0.31307,Pt:0.69298):0.73293):0.34865,Cp:0.01527,Ch:0.00010);	PFL0355c	MAL12	324332	326854	hypothetical protein	3	DUF1168;Spb1_C;NUC153;	127
1427	Pf03982	(Cp:0.00010,((((Tp:0.00010,Ta:0.01285):0.44106,(Pf:0.02161,Pv:0.04991):0.24730):0.07454,(Tt:0.70531,Pt:0.44748):0.37286):0.05261,Tg:0.23252):0.45655,Ch:0.00204);	PF14_0100	MAL14	400417	402993	cytidine triphosphate synthetase	2	CTP_synth_N;GATase;	418
1431	Pf03302	(Cp:0.02132,((((Pf:0.05078,Pv:0.07974):0.24464,Tg:0.43284):0.21635,(Tp:0.00010,Ta:0.02024):0.55910):0.09071,(Tt:0.36717,Pt:0.25833):0.38991):0.63581,Ch:0.00010);	PFB0130w	MAL2	135523	137139	polyprenyl synthetase, putative	1	polyprenyl_synt;	137
1436	Pf02332	(Cp:0.00533,(((Pf:0.18956,Pv:0.07270):0.29888,(Tg:0.75910,(Tt:0.26442,Pt:0.42236):0.17160):0.17989):0.14136,(Tp:0.11034,Ta:0.11463):0.36635):0.30911,Ch:0.00933);	PFL0175c	MAL12	182295	183965	hypothetical protein, conserved	2	Sua5_yciO_yrdC;SUA5;	131
1438	Pf02952	((Tg:0.53337,((Tt:0.34422,Pt:0.36272):0.30409,((Pv:0.06349,Pf:0.16813):0.36064,(Ta:0.04925,Tp:0.05664):0.73003):0.16481):0.15515):0.40407,Cp:0.00010,Ch:0.01032);	PFL0830w	MAL12	678595	681954	hypothetical protein	4	DUF678;RRM_1;Rtt106;RRM_1;	357
1439	Pf04909	(((Tg:0.12179,((Ta:0.00262,Tp:0.00416):0.10833,(Pf:0.01703,Pv:0.01044):0.21684):0.06821):0.01963,(Tt:0.20184,Pt:0.18057):0.08096):0.53563,Cp:0.00252,Ch:0.00430);	PFD1070w	MAL4	1044910	1046082	eukaryotic initiation factor, putative	3	ResIII;DEAD;Helicase_C;	383
1440	Pf00947	(Cp:0.01023,((((Pf:0.03182,Pv:0.11586):0.30176,(Tt:0.53406,Pt:0.73894):0.43796):0.03532,(Ta:0.02737,Tp:0.01436):0.57090):0.09093,Tg:0.29772):0.53118,Ch:0.00203);	PFI0865w	MAL9	732941	734017	hypothetical protein, conserved	3	ABC_tran;MMR_HSR1;ATP_bind_1;	224
1442	Pf02842	((Tg:0.58281,((Ta:0.00720,Tp:0.05139):0.66972,((Tt:0.69399,Pt:1.30022):0.86828,(Pv:0.21148,Pf:0.08909):0.72700):0.22550):0.32663):0.45476,Cp:0.00010,Ch:0.00916);	PF13_0309	MAL13	2282553	2286543	hypothetical protein	1	Utp21;	337
1449	Pf01504	(Cp:0.00676,((((Tt:0.20662,Pt:0.21345):0.23210,(Pv:0.08973,Pf:0.06972):0.22711):0.05488,(Ta:0.06036,Tp:0.00755):0.45141):0.05717,Tg:0.20927):0.31201,Ch:0.00461);	MAL8P1.125	MAL8	403717	405263	tyrosyl-tRNA synthetase, putative	1	tRNA-synt_1b;	321
1450	Pf00212	((((Tg:0.55793,(Ta:0.00611,Tp:0.04681):0.73112):0.03564,(Pf:0.06862,Pv:0.05657):0.30483):0.12320,(Tt:0.54654,Pt:0.38375):0.51925):0.57496,Cp:0.00810,Ch:0.00010);	PF11_0258	MAL11	971568	972452	co-chaperone GrpE, putative	1	GrpE;	117
1452	Pf03507	(Cp:0.00746,(((Tp:0.10084,Ta:0.08088):0.73368,((Tt:0.23113,Pt:0.52318):0.46498,(Pf:0.13271,Pv:0.33700):0.67643):0.17079):0.04979,Tg:1.71263):0.22489,Ch:0.01946);	MAL13P1.134	MAL13	1023461	1027944	helicase, putative	2	DEAD_2;DUF896;	147
1457	Pf04481	(((Tg:0.20693,(Tt:0.30932,Pt:0.29688):0.39979):0.10639,((Pv:0.32229,Pf:0.10635):0.83373,(Ta:0.05220,Tp:0.00368):0.51976):0.18309):0.46609,Cp:0.00801,Ch:0.00010);	PF10_0209	MAL10	867633	869675	RNA helicase, putative	4	ResIII;DEAD;FbpA;Helicase_C;	230
1458	Pf02017	((Tg:0.31510,(((Ta:0.04408,Tp:0.04803):0.22479,(Pv:0.14029,Pf:0.15063):0.99453):0.10590,(Pt:0.24037,Tt:0.19254):0.22363):0.13015):0.20554,Cp:0.00292,Ch:0.00010);	PF11_0305	MAL11	1134988	1136892	hypothetical protein	3	Nol1_Nop2_Fmu;Met_10;SLR1-BP;	311
1460	Pf04478	((Tg:0.36275,((Ta:0.03574,Tp:0.03263):0.56167,((Pv:0.15816,Pf:0.24891):0.57437,(Pt:0.68830,Tt:0.67553):1.24230):0.12968):0.12320):0.61449,Cp:0.00481,Ch:0.00010);	PFE0420c	MAL5	347219	355039	guanidine nucleotide exchange factor, putative	4	RCC1;RasGAP;GRP;MSSP;	381
1464	Pf01177	(((((Ta:0.01815,Tp:0.12894):0.40917,(Tt:0.95139,Pt:0.90270):0.62007):0.09500,Tg:0.34742):0.19481,(Pv:0.26705,Pf:0.12218):0.28871):0.84212,Cp:0.01646,Ch:0.00349);	PF14_0115	MAL14	475248	477296	hypothetical protein	1	Methyltransf_10;	149
1465	Pf03415	(Cp:0.00784,((((Ta:0.00437,Tp:0.08575):0.92158,Tg:0.68287):0.15877,(Pv:0.11991,Pf:0.04001):0.22791):0.11297,(Pt:0.57781,Tt:0.59692):0.22560):0.46856,Ch:0.00010);	PF11_0184	MAL11	671913	674963	DNA mismatch repair protein MLH1, putative	2	HATPase_c;DNA_mis_repair;	229
1466	Pf00146	(Cp:0.00010,((Tt:0.21157,Pt:0.18341):0.17570,((Tg:0.15798,(Ta:0.00010,Tp:0.01618):0.26421):0.05236,(Pv:0.05081,Pf:0.04504):0.14511):0.10306):0.30346,Ch:0.01146);	PF11_0170	MAL11	615926	617392	cyclophilin, putative	1	Pro_isomerase;	162
1469	Pf02500	(Cp:0.00010,((Tg:0.69157,((Pf:0.19003,Pv:0.35590):1.76826,(Tt:0.69617,Pt:0.94567):0.34759):0.29194):0.07404,(Tp:0.02790,Ta:0.03207):0.53736):1.34938,Ch:0.00660);	MAL13P1.264	MAL13	2077095	2079483	hypothetical protein	1	WD40;	139
1475	Pf03977	(Cp:0.00081,((((Pf:0.02580,Pv:0.01784):0.17098,(Tp:0.03525,Ta:0.02862):0.22388):0.03265,Tg:0.17101):0.29095,(Tt:0.43947,Pt:0.47526):0.31588):1.00756,Ch:0.00251);	PF11_0156	MAL11	553128	556282	hypothetical protein	3	Pkinase;Pkinase_Tyr;RIO1;	278
1480	Pf05395	(((Tt:0.44256,Pt:0.86111):0.57112,((Tg:0.72814,(Ta:0.02421,Tp:0.01774):0.44825):0.07576,(Pv:0.23757,Pf:0.06181):0.60501):0.06695):0.55023,Cp:0.00821,Ch:0.00415);	PF08_0130	MAL8	168189	171554	wd repeat protein, putative	2	WD40;PWP2;	534
1483	Pf01796	((Tg:0.95295,((Pf:0.04959,Pv:0.14104):0.40303,((Ta:0.03857,Tp:0.04316):0.54607,(Tt:0.78255,Pt:0.84111):0.54590):0.16306):0.19292):0.40702,Cp:0.00256,Ch:0.00010);	PF11_0317	MAL11	1177073	1182529	structural maintenance of chromosome protein, putative	8	SMC_N;Thymosin;bZIP_2;SMC_hinge;Baculo_PEP_C;PspA_IM30;SPT2;ABC_tran;	324
1484	Pf01105	(((Tg:0.48876,((Ta:0.02762,Tp:0.01417):0.40647,(Pf:0.00010,Pv:0.14473):0.64233):0.13717):0.16866,(Tt:0.14476,Pt:0.35305):0.35345):0.24582,Cp:0.00010,Ch:0.02036);	PF14_0052	MAL14	190996	192723	hypothetical protein, conserved	3	cobW;Viral_helicase1;CobW_C;	138
1485	Pf05401	(((((Pv:0.07065,Pf:0.02391):0.21004,(Tp:0.00995,Ta:0.01282):0.34813):0.05427,Tg:0.13632):0.05270,(Tt:0.20484,Pt:0.22094):0.15289):0.36440,Cp:0.00010,Ch:0.00449);	PFI0860c	MAL9	729664	732126	ATP-dependant RNA helicase, putative	8	SirA;ResIII;DEAD;Flavi_DEAD;Miro;Helicase_C;HA2;DUF1605;	594
1486	Pf00060	((((Ta:0.01348,Tp:0.04479):1.32725,(Tt:0.29480,Pt:0.53319):0.49500):0.16503,((Pv:0.11255,Pf:0.12604):0.36617,Tg:0.33131):0.10047):0.58647,Cp:0.02773,Ch:0.00010);	MAL13P1.159	MAL13	1272411	1274057	hypothetical protein, conserved	1	DUF1000;	103
1487	Pf00134	((Tg:0.18852,(((Ta:0.02687,Tp:0.01761):0.16225,(Tt:0.12118,Pt:0.20577):0.16923):0.03583,(Pv:0.05125,Pf:0.01534):0.30619):0.05193):0.16855,Cp:0.00365,Ch:0.00010);	PFB0370c	MAL2	335679	336581	RNA-binding protein, putative	1	KH_1;	238
1488	Pf03463	((((Pt:0.43259,Tt:0.21191):0.20356,Tg:0.48023):0.05640,((Ta:0.01087,Tp:0.01140):0.51964,(Pv:0.22444,Pf:0.09373):0.76066):0.12737):0.38815,Cp:0.00010,Ch:0.00631);	PF10_0200	MAL10	835291	839699	hypothetical protein, conserved	2	DUF1726;DUF699;	607
1490	Pf05309	(Cp:0.00788,((Ta:0.02257,Tp:0.01234):0.12358,(((Tt:0.23965,Pt:0.48451):1.49785,Tg:0.16869):0.04512,(Pv:0.07214,Pf:0.08056):0.16539):0.10937):0.96641,Ch:0.00243);	PFI1625c	MAL9	1331339	1332793	organelle processing peptidase, putative	2	Peptidase_M16;Peptidase_M16_C;	276
1493	Pf03610	(Cp:0.00345,((((Pv:0.05170,Pf:0.05229):0.21311,(Ta:0.01114,Tp:0.01019):0.20955):0.07704,Tg:0.25368):0.18771,(Tt:0.30611,Pt:0.29151):0.11663):1.16472,Ch:0.00453);	PF13_0096	MAL13	708548	710470	Ubiquitin Carboxyl-terminal Hydrolase-like zinc finger protein	2	VAR1;UCH;	226
1496	Pf03790	(((Tg:0.65949,(Tt:0.41578,Pt:0.34921):0.52984):0.03180,((Pv:0.15073,Pf:0.06515):0.42708,(Ta:0.02328,Tp:0.00428):0.50436):0.13852):0.41422,Cp:0.00652,Ch:0.00010);	PFE1355c	MAL5	1132932	1134849	ubiquitin carboxyl-terminal hydrolase, putative	2	ubiquitin;UCH;	285
1497	Pf02221	(((Tg:0.48409,((Ta:0.03608,Tp:0.01975):0.35062,(Pf:0.06145,Pv:0.05090):0.35768):0.05849):0.13223,(Tt:0.26545,Pt:0.42103):0.49648):0.41201,Cp:0.00010,Ch:0.00324);	PF14_0601	MAL14	2569382	2570667	replication factor C3	6	Rad17;ResIII;AAA;AAA_3;AAA_5;Rep_fac_C;	260
1498	Pf02659	(((Tg:0.58930,(Tt:0.33159,Pt:0.47775):0.24483):0.07120,((Pv:0.10403,Pf:0.11576):0.56203,(Ta:0.10561,Tp:0.14621):0.58226):0.11133):0.41625,Cp:0.00010,Ch:0.00646);	MAL13P1.14	MAL13	145376	150400	ATP-dependent DEAD box helicase, putative	7	Baculo_LEF-2;NB-ARC;ResIII;DEAD;Helicase_C;HA2;DUF1605;	426
1499	Pf03550	(((Pv:0.05464,Pf:0.06415):0.15955,((Tg:0.35163,(Pt:1.37498,Tt:0.31033):0.70758):0.30427,(Ta:0.02801,Tp:0.02233):0.15230):0.04897):1.13756,Cp:0.00010,Ch:0.02908);	PF14_0416	MAL14	1793663	1794889	hypothetical protein	2	zf-CCCH;zf-C3HC4;	100
1500	Pf03537	(((Ta:0.00920,Tp:0.07370):0.61219,((Pv:0.09592,Pf:0.04485):0.38766,(Tg:0.26411,(Pt:0.46038,Tt:0.20922):0.17292):0.06196):0.04309):0.36018,Cp:0.00652,Ch:0.00010);	PF14_0341	MAL14	1457086	1458825	glucose-6-phosphate isomerase	2	RasGAP;PGI;	426
1508	Pf02146	(((((Tt:0.33062,Pt:0.37742):0.29390,(Pv:0.07528,Pf:0.04464):0.22894):0.05396,(Tp:0.02084,Ta:0.01426):0.41118):0.07377,Tg:0.33187):0.44628,Cp:0.00137,Ch:0.00258);	PF14_0589	MAL14	2513621	2516893	valine - tRNA ligase, putative	5	tRNA-synt_1;tRNA-synt_1d;tRNA-synt_1g;VAR1;Anticodon_1;	696
1511	Pf04841	(((Ta:0.07769,Tp:0.02242):0.61718,(Tg:0.48872,((Pf:0.04809,Pv:0.14775):0.67149,(Tt:0.18919,Pt:0.25452):0.16275):0.07388):0.12215):0.47151,Cp:0.00010,Ch:0.00876);	PFF0120w	MAL6	105500	106639	putative geranylgeranyltransferase	1	Prenyltrans;	220
1512	Pf00961	((Tg:0.36698,(((Ta:0.05391,Tp:0.00010):1.20374,(Tt:0.21054,Pt:0.16885):0.13246):0.11141,(Pv:0.06587,Pf:0.08044):0.46944):0.08018):0.24589,Cp:0.01135,Ch:0.00010);	PFI0525w	MAL9	494154	495497	nucleotide binding protein, putative	1	CbiA;	242
1514	Pf03329	(((Tg:0.36735,((Tp:0.07190,Ta:0.05318):0.48370,(Pf:0.07115,Pv:0.04965):0.29219):0.08560):0.17336,(Tt:0.97364,Pt:0.58512):0.45664):0.18857,Cp:0.00010,Ch:0.00490);	PF14_0364	MAL14	1556482	1559112	cleavage and polyadenylation specifity factor protein, putative	3	Lactamase_B;RMMBL;VAR1;	187
1516	Pf03115	(((Pf:0.12598,Pv:0.07383):0.50245,(Tg:0.24090,((Ta:0.00644,Tp:0.01398):0.32157,(Tt:0.20405,Pt:0.36110):0.35866):0.07061):0.13929):0.49508,Cp:0.00010,Ch:0.02052);	PFB0875c	MAL2	763490	764950	hypothetical protein	1	SKIP_SNW;	225
1517	Pf01137	(Cp:0.00197,(((Tp:0.01274,Ta:0.04706):1.19584,(Pf:0.04593,Pv:0.05574):0.27817):0.11971,(Tg:0.21660,(Tt:0.15239,Pt:0.20971):0.08711):0.11633):0.44439,Ch:0.00211);	PFE1050w	MAL5	857035	858474	adenosylhomocysteinase(S-adenosyl-L-homocystein e hydrolase)	8	AdoHcyase;2-Hacid_dh_C;AdoHcyase_NAD;ELFV_dehydrog;AlaDh_PNT_C;Shikimate_DH;IlvN;TrkA_N;	442
1518	Pf03589	(Cp:0.00548,(Tg:0.32921,((Pv:0.04637,Pf:0.02993):0.09033,((Ta:0.09471,Tp:0.02698):0.62552,(Tt:1.64547,Pt:0.82701):0.95737):0.54778):0.08738):0.84646,Ch:0.00018);	PF13_0048	MAL13	408783	412304	hypothetical protein	4	DCP2;NUDIX;Not3;Ataxin-2_N;	187
1519	Pf02462	(Cp:0.01024,(((Pf:0.01566,Pv:0.02833):0.35569,((Tp:0.00010,Ta:0.01610):0.42546,(Tt:0.35252,Pt:0.62706):0.75198):0.05865):0.04520,Tg:0.23825):0.66583,Ch:0.00010);	PFL0720w	MAL12	618757	620104	hypothetical protein	4	DUF1230;DUF1634;TatC;Glycos_transf_4;	182
1528	Pf03548	(((((Tp:0.03530,Ta:0.02246):0.42874,(Pf:0.11711,Pv:0.14391):0.68153):0.08489,(Tt:0.39873,Pt:0.31853):0.36431):0.16789,Tg:0.52584):0.64366,Cp:0.00010,Ch:0.01212);	PF14_0517	MAL14	2233131	2235425	peptidase, putative	3	Creatinase_N;DNA_PPF;Peptidase_M24;	390
1530	Pf04057	(Cp:0.00474,(((Ta:0.00474,Tp:0.01387):0.49056,((Pf:0.08109,Pv:0.06598):0.66719,(Tt:0.33359,Pt:0.45082):0.50058):0.10183):0.09759,Tg:0.32204):0.27904,Ch:0.00010);	PF10_0099	MAL10	405015	410535	hypothetical protein	4	DUF1947;ResIII;UvrD-helicase;DEAD;	389
1533	Pf04836	((Tg:0.14589,((Tp:0.04260,Ta:0.02551):0.18584,((Pf:0.02483,Pv:0.02254):0.45908,(Tt:0.20007,Pt:0.14997):0.23455):0.05429):0.07319):0.17474,Cp:0.00010,Ch:0.00396);	PFF1500c	MAL6	1291038	1292975	DEAD/DEAH box ATP-dependent RNA helicase, putative	4	Upf2;ResIII;DEAD;Helicase_C;	444
1534	Pf02637	(Cp:0.00010,(((Tp:0.05575,Ta:0.00010):0.56958,(Pf:0.08168,Pv:0.09044):0.16255):0.19005,(Tg:0.42871,(Tt:0.54197,Pt:0.75611):0.80237):0.09442):0.46329,Ch:0.01116);	PF13_0013	MAL13	143062	144297	PBS lyase HEAT-like repeat domain protein	7	HEAT;HEAT_PBS;HEAT;HEAT_PBS;HEAT;HEAT_PBS;HEAT;	165
1537	Pf02480	((((Ta:0.00810,Tp:0.00229):0.33607,(Pf:0.07814,Pv:0.04662):0.78227):0.09186,(Tg:0.56578,(Tt:0.51693,Pt:0.52889):0.74208):0.11448):0.41301,Cp:0.00010,Ch:0.00248);	MAL13P1.243	MAL13	1925422	1930052	elongation factor Tu, putative	7	GTP_EFTU;CAT_RBD;MMR_HSR1;Dynamin_N;GTP_EFTU_D2;VAR1;EFG_C;	374
1538	Pf02385	(((Pv:0.15022,Pf:0.10164):0.53290,(((Tt:0.25771,Pt:0.32434):0.28295,(Ta:0.01978,Tp:0.03208):0.40634):0.05586,Tg:0.29949):0.12852):0.44127,Cp:0.00211,Ch:0.00551);	MAL13P1.289	MAL13	2350014	2353235	mitotic control protein dis3 homologue, putative	2	OB_RNB;RNB;	357
1539	Pf01812	(Cp:0.00929,(((Tt:0.69116,Pt:0.52742):0.85468,Tg:0.06466):0.10261,((Pv:0.00010,Pf:0.00923):0.31171,(Ta:0.02525,Tp:0.02154):0.72776):0.27507):0.50035,Ch:0.00010);	PFC0890w	MAL3	837032	838428	vesicle transport protein, putative	1	Synaptobrevin;	107
1540	Pf04183	(((Tg:0.41621,(Ta:0.00643,Tp:0.00981):0.39803):0.14930,((Pf:0.17127,Pv:0.10340):0.19037,(Tt:0.85901,Pt:0.97962):0.99692):0.21321):0.44230,Cp:0.00010,Ch:0.00319);	PF10_0077	MAL10	316648	318279	eukaryotic translation initiation factor 3 subunit 7, putative	2	eIF-3_zeta;DivIVA;	296
1544	Pf02335	(Cp:0.00010,((Tg:0.41530,((Ta:0.03024,Tp:0.00010):0.42384,(Pf:0.04608,Pv:0.07840):0.54324):0.13579):0.06562,(Tt:0.37442,Pt:0.57641):0.92297):0.60490,Ch:0.00410);	PF13_0271	MAL13	2072409	2075558	ABC transporter, putative	5	ABC_membrane;ABC_tran;MMR_HSR1;Miro;Dynamin_N;	410
1545	Pf03721	(Cp:0.00010,((Tg:0.29453,(Ta:0.01522,Tp:0.00487):0.27033):0.10492,((Pv:0.00010,Pf:0.11836):0.50854,(Tt:0.07815,Pt:7.02721):0.19174):0.08562):0.19971,Ch:0.00371);	PF14_0428	MAL14	1850610	1854008	histidine -- tRNA ligase, putative	3	tRNA-synt_2;tRNA-synt_2b;HGTP_anticodon;	231
1546	Pf04870	(((((Tt:0.49094,Pt:0.55975):0.27828,(Pv:0.09279,Pf:0.04809):0.54357):0.10477,(Tp:0.00196,Ta:0.01938):0.38212):0.07366,Tg:0.35962):0.40814,Cp:0.00432,Ch:0.00435);	PFD0590c	MAL4	535089	541382	DNA polymerase alpha	4	MBD;DNA_pol_B_exo;DNA_pol_B;zf-DNA_Pol;	215
1548	Pf01996	(((Tg:0.21849,((Tp:0.00474,Ta:0.00552):0.24021,(Pf:0.02427,Pv:0.02617):0.20435):0.07129):0.06127,(Tt:0.65157,Pt:0.51963):0.84051):0.26520,Cp:0.00216,Ch:0.00193);	PFC0805w	MAL3	745136	752509	DNA-directed RNA polymerase II, putative	11	RNA_pol_Rpb1_1;RNA_pol_Rpb1_2;RNA_pol_Rpb1_3;RNA_pol_Rpb1_4;RNA_pol_Rpb1_5;DUF1168;RNA_pol_Rpb1_6;TIMELESS_C;RNA_pol_Rpb1_7;Extensin_2;RNA_pol_Rpb1_R;	1263
1549	Pf03720	(Cp:0.01883,(Tg:0.30157,(((Tt:0.31487,Pt:0.34706):0.97363,(Ta:0.02934,Tp:0.02384):0.83637):0.15518,(Pv:0.07334,Pf:0.03013):0.36583):0.08131):0.56223,Ch:0.00182);	PF14_0143	MAL14	578386	587527	hypothetical protein	0	NONE	239
1563	Pf04559	(Cp:0.00010,((((Tt:0.40090,Pt:0.35042):0.24244,(Ta:0.03472,Tp:0.01322):0.27323):0.03200,(Pv:0.07604,Pf:0.10592):0.35454):0.05962,Tg:0.29238):0.83546,Ch:0.00210);	PFE0430w	MAL5	358261	362733	ATP-dependent RNA helicase, putative	4	SPT2;ResIII;DEAD;Helicase_C;	409
1565	Pf04228	(Cp:0.00087,((((Pf:0.19264,Pv:0.13879):0.53911,(Tt:0.37299,Pt:0.43116):0.61075):0.10684,Tg:0.57062):0.09488,(Tp:0.03214,Ta:0.02682):0.40342):0.49490,Ch:0.00217);	MAL7P1.113	MAL7	977663	980362	DEAD box helicase, putative	3	ResIII;DEAD;Helicase_C;	332
1566	Pf03858	((Tg:0.34277,(((Ta:0.01502,Tp:0.04529):0.30973,(Pv:0.03372,Pf:0.08839):0.31182):0.12427,(Pt:0.34246,Tt:0.25863):0.11431):0.06894):0.56926,Cp:0.00408,Ch:0.00108);	PFD0830w	MAL4	755069	756895	bifunctional dihydrofolate reductase-thymidylate synthase	2	DHFR_1;Thymidylat_synt;	362
1572	Pf04637	(Cp:0.00853,((Tt:0.43734,(Tg:0.57253,((Tp:0.02207,Ta:0.04271):0.88627,(Pf:0.05559,Pv:0.07749):0.51449):0.18652):0.39242):0.13680,Pt:0.13110):7.00855,Ch:0.01248);	PFI0290c	MAL9	293582	296614	beta subunit of coatomer complex, putative	2	WD40;Coatomer_WDAD;	275
1574	Pf04599	((Tg:0.30813,((Pt:0.47677,Tt:0.36511):0.18891,((Ta:0.03401,Tp:0.04207):0.38750,(Pv:0.11367,Pf:0.08481):0.50655):0.14590):0.08599):0.35627,Cp:0.00010,Ch:0.00225);	PFF1095w	MAL6	919683	924026	leucyl-tRNA synthetase, cytoplasmic, putative	3	VAR1;tRNA-synt_1g;Anticodon_1;	413
1575	Pf05049	(Cp:0.00832,(((Tt:0.26722,Pt:0.26664):0.34069,(Tp:0.03091,Ta:0.05667):0.18892):0.16479,(Tg:0.29273,(Pf:0.08486,Pv:0.11558):0.28318):0.08500):0.76238,Ch:0.00010);	PFI0920c	MAL9	772636	774369	hypothetical protein, conserved	1	Dus;	232
1576	Pf01276	((((Pv:0.00662,Pf:0.02263):0.31476,(Tp:0.01522,Ta:0.03772):0.22857):0.08253,Tg:0.17108):0.22124,(Cp:0.00010,(Tt:0.53751,Pt:0.44733):0.79780):0.00658,Ch:0.00010);	PFD0950w	MAL4	877717	878853	ran binding protein 1	1	Ran_BP1;	140
1582	Pf04204	(Cp:0.00401,((Tt:0.31090,Pt:0.35389):0.36072,(Tg:0.25155,((Pv:0.06223,Pf:0.02954):0.22811,(Ta:0.02672,Tp:0.02267):0.50627):0.07553):0.08228):0.30595,Ch:0.00010);	PF10_0165	MAL10	685577	688861	DNA polymerase delta catalytic subunit	3	DNA_pol_B_exo;DNA_pol_B_2;DNA_pol_B;	437
1588	Pf03892	(Cp:0.00761,(((Tt:0.20984,Pt:0.33381):0.61488,((Ta:0.02428,Tp:0.01142):0.36827,(Pv:0.04564,Pf:0.13462):0.44087):0.01800):0.06301,Tg:0.37004):0.49757,Ch:0.00659);	PFD0455w	MAL4	445784	447232	ribosomal processing protein, putative	2	WD40;Sof1;	137
1591	Pf02241	(Cp:0.00010,((((Tp:0.00430,Ta:0.01243):0.37185,(Pf:0.04181,Pv:0.04616):0.13879):0.08249,(Tt:0.26174,Pt:0.26593):0.31406):0.04800,Tg:0.23584):0.14470,Ch:0.01016);	PFL0330c	MAL12	294994	299346	DNA-directed RNA polymerase III subunit, putative	8	DUF1958;RNA_pol_Rpb2_1;RNA_pol_Rpb2_2;RNA_pol_Rpb2_3;RNA_pol_Rpb2_4;RNA_pol_Rpb2_5;RNA_pol_Rpb2_6;RNA_pol_Rpb2_7;	261
1592	Pf03621	(Cp:0.03419,((Tg:0.47499,((Ta:0.00010,Tp:0.01423):0.41197,(Pv:0.02929,Pf:0.23022):0.38655):0.08035):0.19510,(Tt:0.43829,Pt:0.75159):0.11380):1.90950,Ch:0.00010);	MAL13P1.54	MAL13	481701	483284	hypothetical protein, conserved	2	LisH;WD40;	198
1595	Pf00208	(((((Pv:0.03854,Pf:0.04809):0.17695,(Pt:0.43142,Tt:0.38031):0.73650):0.08741,Tg:0.27259):0.12723,(Ta:0.06340,Tp:0.00010):0.43600):0.43768,Cp:0.00010,Ch:0.01622);	PF11_0245	MAL11	922642	924438	translation elongation factor EF-1, subunit alpha, putative	4	GTP_EFTU;MMR_HSR1;GTP_EFTU_D2;GTP_EFTU_D3;	170
1597	Pf03815	(((Tg:0.13160,((Ta:0.00617,Tp:0.00361):0.16398,(Pv:0.02783,Pf:0.03212):0.12605):0.02656):0.15954,(Tt:0.23787,Pt:0.27736):0.22737):0.48898,Cp:0.00010,Ch:0.01883);	PFE0925c	MAL5	763530	766901	snrnp protein, putative	4	DUF1931;ResIII;DEAD;Helicase_C;	275
1598	Pf03380	(((Tt:0.23026,Pt:0.25599):0.55453,(((Pv:0.11334,Pf:0.04261):0.33339,(Ta:0.06089,Tp:0.00671):1.29292):0.08540,Tg:0.30392):0.05735):0.18502,Cp:0.00613,Ch:0.00010);	PF14_0277	MAL14	1169782	1174246	coatamer protein, beta subunit, putative	4	Adaptin_N;HEAT;Coatamer_beta_C;Gamma-COP;	165
