# Supplementary material for: Consistent and contrasting properties of lineage-specific genes in the apicomplexan parasites Plasmodium and Theileria
Source: BMC Evol Biol. 2008 Apr 11;8:108. doi: 10.1186/1471-2148-8-108 (PMC2330040; doi:10.1186/1471-2148-8-108)
Supplement: Additional file 2 — Lists of lineage-specific genes in Plasmodium falciparum. Lists of lineage-specific genes, grouped by the level of lineage specificity defined in Figure 2. [file 1471-2148-8-108-S2.xls]

## Sheet: Pf1
ClusterID	GeneID	Annotation	Chromosome	Start	End	Orientation	#Domain	PfamDomain
14	PF11_0240	dynein heavy chain, putative	MAL11	875883	892187	+	14	Kelch_1;Kelch_2;KID;Kelch_1;Kelch_2;KID;DHC_N2;ABC_tran;MMR_HSR1;AAA_5;NB-ARC;DUF1703;KID;Dynein_heavy;
14	PF10_0224	dynein heavy chain, putative	MAL10	964739	981802	-	15	DHC_N1;KID;DUF622;KID;DHC_N2;Toxin_22;KID;Endonuc-EcoRV;AAA_5;K-box;MbeD_MobD;KID;Dynein_heavy;Glyphos_transf;KID;
14	PFI0260c	hypothetical protein	MAL9	251351	269707	-	8	DHC_N1;DHC_N2;DUF1409;AAA_5;DUF190;FliD_C;VAR1;Dynein_heavy;
14	PF14_0626	dynein beta chain, putative	MAL14	2660970	2681655	+	15	DHC_N1;SLIDE;KID;HORMA;KID;DHC_N2;KID;AAA_5;KID;DUF227;TFIIF_alpha;Rtt106;KID;Dynein_heavy;Baculo_8kDa;
14	MAL7P1.162	dynein heavy chain, putative	MAL7	1321288	1336245	+	10	DHC_N1;ERO1;DUF1980;DHC_N2;AAA_5;AAA;ABC_tran;Spectrin;Dynein_heavy;SERTA;
16	PFA0590w	ABC transporter, putative	MAL1	465876	471344	+	4	ABC_membrane;ABC2_membrane;ABC_tran;MMR_HSR1;
16	PFL1410c	hypothetical protein	MAL12	1192877	1199203	-	5	7TMR-DISM_7TM;ABC_membrane;SMC_N;ABC_tran;MMR_HSR1;
28	PFD0250c	hypothetical protein	MAL4	278720	283289	-	6	Trm112p;zf-Sec23_Sec24;Sec23_trunk;Sec23_BS;Sec23_helical;Gelsolin;
100	PF11_0172	hypothetical protein, conserved	MAL11	621984	623351	+	6	MFS_1;BT1;PUCC;YibE_F;Spore_permease;TatC;
100	MAL8P1.13	integral membrane protein, conserved	MAL8	1230971	1233204	-	6	Sugar_tr;MFS_1;BT1;7tm_4;YSIRK_signal;AmoA;
119	PFF0510w	histone H3, putative	MAL6	444742	445152	+	2	Histone;CBFD_NFYB_HMF;
119	PFF0865w	histone h3	MAL6	754392	754802	+	2	Histone;CBFD_NFYB_HMF;
120	PF13_0211	calcium-dependent protein kinase	MAL13	1528697	1530403	-	4	Pkinase;Pkinase_Tyr;Not3;efhand;
120	PFC0420w	calcium-dependent protein kinase, putative	MAL3	419053	421354	+	3	Pkinase;Pkinase_Tyr;efhand;
120	PFF0520w	calcium-dependent protein kinase	MAL6	449286	451193	+	3	Pkinase;Pkinase_Tyr;efhand;
121	PFL1110c	cAMP-dependent protein kinase regulatory subunit, putative	MAL12	927816	929982	-	1	cNMP_binding;
122	PF14_0579	ribosomal protein L27, putative	MAL14	2474616	2475422	-	2	KOW;Ribosomal_L27e;
122	PFL0685w	hypothetical protein	MAL12	602421	606757	+	3	Phosphodiest;7TMR-DISM_7TM;DUF1538;
131	PF11_0211	hypothetical protein, conserved	MAL11	766866	768214	-	2	Peptidase_S9;Abhydrolase_1;
131	PFD0185c	hypothetical protein, conserved	MAL4	218114	220318	-	3	DUF1057;Peptidase_S9;Abhydrolase_1;
131	MAL8P1.138	hypothetical protein, conserved	MAL8	284172	285638	-	0	NONE
132	PFC0495w	aspartyl protease, putative	MAL3	499373	502523	+	1	Asp;
132	PF08_0108	pepsinogen, putative	MAL8	417466	419187	-	1	Asp;
136	PFE0920c	cyclin2 related protein, putative	MAL5	762101	762790	-	2	Cyclin;Cyclin_N;
137	PF14_0346	cGMP-dependent protein kinase 1, beta isozyme, putative	MAL14	1489609	1493169	-	5	cNMP_binding;Cupin_2;cNMP_binding;Pkinase;Pkinase_Tyr;
143	PFF1265w	oxidoreductase, short-chain dehydrogenase family, putative	MAL6	1056053	1058530	+	3	adh_short;KR;NAD_binding_4;
163	PF07_0072	calmodulin-domain protein kinase, putative	MAL7	811141	813074	+	5	Kdo;Pkinase;Pkinase_Tyr;CBS;efhand;
164	PFB0465c	hypothetical protein	MAL2	423063	424654	-	5	Sugar_tr;MFS_1;Folate_carrier;DUF1753;DUF1600;
164	PFI1295c	membrane transporter, putative	MAL9	1070955	1072945	-	2	MFS_1;YjgP_YjgQ;
177	PF14_0020	choline kinase, putative	MAL14	71368	72690	+	2	APH;Choline_kinase;
178	PF10_0144	prohibitin, putative	MAL10	595306	596220	+	2	DUF1432;Band_7;
178	PF08_0006	prohibitin, putative	MAL8	1255629	1256447	+	2	DUF1432;Band_7;
179	PF08_0113	vacuolar proton-translocating ATPase subunit A, putative	MAL8	364381	367542	-	1	V_ATPase_I;
194	PF14_0083	ribosomal protein S8e, putative	MAL14	323316	324171	+	1	Ribosomal_S8e;
196	PFL0475w	3',5'-cyclic-nucleotide phosphodiesterase, putative	MAL12	439705	442852	+	2	PDEase_I;HycH;
196	MAL13P1.118	cAMP-specific 3',5'-cyclic phosphodiesterase 4D, putative	MAL13	890307	894983	-	2	Sra;PDEase_I;
197	PF14_0368	2-Cys peroxiredoxin	MAL14	1574939	1575526	+	2	Redoxin;AhpC-TSA;
197	PFL0725w	thioredoxin peroxidase	MAL12	621118	621768	+	2	Redoxin;AhpC-TSA;
204	PF11_0287	hypothetical protein	MAL11	1068822	1070726	+	2	CRAL_TRIO_N;CRAL_TRIO;
204	PFF1280w	hypothetical protein	MAL6	1065148	1068627	+	3	CRAL_TRIO;S-antigen;TIL_assoc;
205	PFL1310c	ATP-dependent RNA helicase, putative	MAL12	1093533	1095761	-	5	ResIII;DEAD;NTP_transf_2;BRF1;Helicase_C;
205	PF14_0436	helicase, truncated, putative	MAL14	1884397	1885911	+	2	ResIII;DEAD;
206	PFL0585w	PfpUB Plasmodium falciparum polyubiquitin	MAL12	526103	527774	+	1	ubiquitin;
207	PFL2290w	preprocathepsin c precursor, putative	MAL12	1968493	1971060	+	2	CathepsinC_exc;Peptidase_C1;
207	PF11_0174	hypothetical protein	MAL11	628393	630495	-	2	VAR1;Peptidase_C1;
221	PF11_0396	Protein phosphatase 2C	MAL11	1515218	1518148	+	1	PP2C;
222	PF11_0061	histone H4, putative	MAL11	219435	219746	-	3	Histone;CBFD_NFYB_HMF;TAF;
224	PFI1695c	putative	MAL9	1366558	1367139	-	1	RRM_1;
224	MAL13P1.35	u1 small nuclear ribonucleoprotein a, putative	MAL13	323675	325438	+	0	NONE
225	PFF0450c	transporter protein, putative	MAL6	388911	390744	-	1	Zip;
226	PFL0950c	p-type Atpase2	MAL12	785564	790666	-	3	Hydrolase;Hydrolase_3;PQ-loop;
227	PFI1685w	cAMP-dependent protein kinase catalytic subunit	MAL9	1361924	1363837	+	2	Pkinase;Pkinase_Tyr;
228	PFI0345w	hypothetical protein	MAL9	345885	349286	+	1	TBC;
246	PF13_0268	ribosomal protein L17, putative	MAL13	2048439	2049715	+	1	Ribosomal_L22;
247	PFC0105w	serine/threonine protein kinase, putative	MAL3	110750	114766	+	5	Pkinase;Pkinase_Tyr;Cenp-B_dimeris;Plasmodium_HRP;Rtt106;
248	PFI0785c	transporter, putative	MAL9	667246	671716	-	7	OATP;Sugar_tr;MFS_1;HlyIII;DUF988;DUF979;DUF1393;
249	PF14_0142	serine/threonine protein phosphatase, putative	MAL14	575494	577053	+	1	Metallophos;
251	PF14_0257	hypothetical protein, conserved	MAL14	1091890	1092735	+	1	LRR_1;
252	MAL7P1.228	Heat Shock 70 KDa Protein, (HSP70)	MAL7	105838	108528	+	3	Actin;MreB_Mbl;HSP70;
252	PF08_0054	heat shock 70 kDa protein	MAL8	861481	863514	+	4	MreB_Mbl;HSP70;BcrAD_BadFG;Hydantoinase_A;
254	PF14_0294	mitogen-activated protein kinase 1	MAL14	1237804	1240548	-	2	Pkinase;Pkinase_Tyr;
255	PFL1180w	putative	MAL12	998344	999266	+	1	Anti-silence;
256	PFL0185c	nucleosome assembly protein 1, putative	MAL12	187143	188839	-	1	NAP;
279	PF14_0240	ribosomal protein L21e, putative	MAL14	1016271	1016756	-	1	Ribosomal_L21e;
280	PFE0810c	40S ribosomal subunit protein S14, putative	MAL5	675807	676612	-	1	Ribosomal_S11;
281	PF14_0644	hypothetical protein	MAL14	2756615	2763100	-	1	UK;
282	PFE0965c	vacuolar ATP synthetase, putative	MAL5	791717	792934	-	1	ATP-synt_C;
283	PF11_0053	PfSNF2L	MAL11	180000	184840	-	6	ResIII;DEAD;SNF2_N;Helicase_C;Ag332;Orthopox_F7;
284	PFE1545c	diaphanous homolog, putative	MAL5	1257716	1265743	-	8	TPR_1;TPR_2;TPR_1;TPR_2;TPR_1;TPR_2;Ribosomal_L20;FH2;
285	PF11_0217	hypothetical protein	MAL11	789811	791559	+	2	zf-DHHC;Rubredoxin;
286	PF08_0075	60S ribosomal protein L13, putative	MAL8	682078	682930	+	1	Ribosomal_L13e;
287	PF07_0054	histone h2b, putative	MAL7	698480	698851	-	1	Histone;
288	PF11_0395	guanylyl cyclase	MAL11	1497921	1510601	-	9	E1-E2_ATPase;Hydrolase_3;Hydrolase;Mem_trans;Oxidored_q3;Guanylate_cyc;Flp_Fap;ICMT;Guanylate_cyc;
289	PF14_0231	ribosomal protein L7a, putative	MAL14	978049	979307	+	1	Ribosomal_L7Ae;
290	PFC0735w	40S ribosomal protein S15A, putative	MAL3	674515	675147	+	1	Ribosomal_S8;
292	PFB0210c	monosaccharide transporter, putative	MAL2	205889	207403	-	14	DUF975;C4dic_mal_tran;Sugar_tr;Lactate_perm;MFS_1;7tm_4;DUF112;DUF368;DUF1230;Nuc_H_symport;Branch_AA_trans;NrfD;Ribonuclease_BN;CTP_transf_1;
293	MAL8P1.23	ubiquitin-protein ligase 1, putative	MAL8	1114441	1140216	-	2	DUF908;HECT;
296	PF10_0328	hypothetical protein	MAL10	1349675	1351522	+	2	Ank;Bromodomain;
317	PF14_0027	ribosomal S27a, putative	MAL14	92264	93537	-	2	ubiquitin;Ribosomal_S27;
318	PFA0515w	phosphatidylinositol-4-phosphate 5-kinase, putative	MAL1	406893	413323	+	3	efhand;Vicilin_N;PIP5K;
319	PF07_0043	60S ribosomal protein L34-a, putative	MAL7	533848	534518	-	1	Ribosomal_L34e;
320	PF13_0224	60S ribosomal subunit protein L18, putative	MAL13	1633891	1634561	-	2	Ribosomal_L18ae;Ribosomal_LX;
322	PF13_0214	elongation factor 1-gamma, putative	MAL13	1549043	1550591	+	3	GST_N;GST_C;EF1G;
323	MAL13P1.92	40S ribosomal protein S15, putative	MAL13	740905	741655	+	1	Ribosomal_S19;
325	PF07_0079	60S ribosomal protein L11a, putative	MAL7	914120	914870	-	2	Ribosomal_L5;Ribosomal_L5_C;
326	PF13_0019	sodium/hydrogen exchanger, putative	MAL13	170076	175991	-	4	HlyIII;MFS_1;Na_H_Exchanger;DUF1600;
327	PF13_0316	40S ribosomal protein S13	MAL13	2327407	2327862	+	2	Ribosomal_S13_N;Ribosomal_S15;
328	PF11_0260	ribosomal protein L35, putative	MAL11	978859	979680	+	1	Ribosomal_L29;
329	PFI1670c	vacuolar ATP synthase subunit E, putative	MAL9	1350825	1351490	-	1	vATP-synt_E;
330	PFD1055w	ribosomal protein S19s, putative	MAL4	1031088	1031839	+	1	Ribosomal_S19e;
331	PF11_0377	casein kinase 1	MAL11	1430051	1432080	-	0	NONE
332	PFI0190w	ribosomal protein L32, putative	MAL9	185819	186381	+	2	Ribosomal_L32e;DUF1107;
333	PFF0260w	ST kinase, putative	MAL6	222736	224284	+	3	Pkinase;Pkinase_Tyr;Kdo;
334	PFC0305w	EB1 homolog, putative	MAL3	315479	317011	+	3	CH;KilA-N;EB1;
335	PF13_0014	40S ribosomal protein S7 homologue, putative	MAL13	150985	151837	-	1	Ribosomal_S7e;
337	PFF0885w	60S ribosomal protein L27a, putative	MAL6	768789	769453	+	1	L15;
338	PFE0485w	phosphatidylinositol 4-kinase, putative	MAL5	410268	415308	+	3	PI3Ka;PPV_E1_N;PI3_PI4_kinase;
339	PFI1170c	Thioredoxin reductase	MAL9	961923	963548	-	6	HI0933_like;DAO;FAD_binding_2;Pyr_redox_2;Pyr_redox;Pyr_redox_dim;
340	PF13_0049	60S ribosomal protein L24, putative	MAL13	419024	420325	+	2	Ribosomal_L24e;IF2_assoc;
341	PF11_0438	Ribosomal protein, putative	MAL11	1704976	1705589	-	1	Ribosomal_L35Ae;
342	PF07_0088	40S ribosomal protein S5, putative	MAL7	986837	987542	-	1	Ribosomal_S7;
343	PFE1400c	beta adaptin protein, putative	MAL5	1157834	1161547	-	4	Adaptin_N;HEAT;DUF258;HEAT;
344	PF10_0366	ADP/ATP transporter on adenylate translocase	MAL10	1480517	1481422	-	1	Mito_carr;
376	PF14_0620	hypothetical protein	MAL14	2641954	2645142	+	1	Lactamase_B;
377	PF10_0340	methionine -- tRNA ligase, putative	MAL10	1384691	1387360	+	6	tRNA-synt_1;tRNA-synt_1d;tRNA-synt_1e;tRNA-synt_1f;tRNA-synt_1g;VAR1;
377	PF10_0053	tRNA ligase, putative	MAL10	225456	227705	-	3	tRNA-synt_1;tRNA-synt_1g;tRNA-synt_1e;
378	PF10_0043	ribosomal protein L13, putative	MAL10	179344	180226	-	1	Ribosomal_L13;
379	PFL1070c	endoplasmin homolog precursor, putative	MAL12	883558	886023	-	3	HATPase_c;HSP90;Phage_term_smal;
380	PFI1260c	Histone deacetylase	MAL9	1028651	1030000	-	1	Hist_deacetyl;
381	MAL8P1.69	14-3-3 protein homologue, putative	MAL8	831139	832346	+	1	14-3-3;
383	PFF0860c	histone h2a	MAL6	748413	748811	-	2	Histone;CBFD_NFYB_HMF;
384	PF13_0315	RNA binding protein, putative	MAL13	2355584	2357531	-	5	RRM_1;WW;MPPN;RNA_bind;RRM_1;
384	PF14_0096	hypothetical protein	MAL14	383187	384731	+	4	RRM_1;WW;RNA_bind;RRM_1;
386	PF14_0681	diacylglycerol kinase, putative	MAL14	2918137	2919962	-	3	DAGK_cat;VAR1;DAGK_acc;
387	PFL1705w	hypothetical protein	MAL12	1470699	1475687	+	3	zf-C3HC4;RRM_1;zf-CCCH;
388	PFE0845c	60S ribosomal subunit protein L8, putative	MAL5	712760	713770	-	2	Ribosomal_L2;Ribosomal_L2_C;
389	PF07_0024	hypothetical protein	MAL7	325405	334089	-	3	Syja_N;Exo_endo_phos;DUF705;
390	PFC0300c	60S ribosomal protein L7, putative	MAL3	311650	312910	-	2	Ribosomal_L30_N;Ribosomal_L30;
391	PFL1125w	phospholipid-transporting ATPase, putative	MAL12	941116	946736	+	3	DUF369;Hydrolase;Hydrolase_3;
393	PFE1415w	cell cycle regulator with zn-finger domain, putative	MAL5	1171653	1173884	+	2	Sar8_2;zf-DHHC;
394	PF13_0149	chromatin assembly factor 1 subunit, putative	MAL13	1239687	1241435	-	2	VAR1;WD40;
394	PF14_0314	chromatin assembly factor 1 p55 subunit, putative	MAL14	1308994	1310787	+	2	Phospholip_A2_1;WD40;
395	PFF0700c	60S ribosomal protein L19, putative	MAL6	606137	607165	-	1	Ribosomal_L19e;
396	PF13_0228	40S ribosomal subunit protein S6, putative	MAL13	1653242	1654162	-	1	Ribosomal_S6e;
397	MAL7P1.320	Ribosomal protein, L37e, putative	MAL7	362238	362516	-	1	Ribosomal_L37e;
398	PFC0295c	40S ribosomal protein S12, putative	MAL3	309367	310016	-	1	Ribosomal_L7Ae;
434	PF11_0048	casein kinase II beta chain, putative	MAL11	157732	158469	+	1	CK_II_beta;
435	MAL8P1.150	hypothetical protein	MAL8	181683	189233	+	2	DUF1910;Guanylate_cyc;
436	PFI0605c	hypothetical protein, conserved	MAL9	551417	553158	-	2	Metallophos;Tubulin_C;
437	PFC0920w	histone H2A variant, putative	MAL3	871883	872965	+	2	Histone;CBFD_NFYB_HMF;
439	PFI1700c	vesicle transport protein, putative	MAL9	1368583	1372026	-	4	TFIIF_alpha;Sec1;VAR1;mRNA_cap_C;
440	PF11_0313	ribosomal phosphoprotein P0	MAL11	1162134	1163084	+	2	Ribosomal_L10;Ribosomal_60s;
441	PFC0535w	60S ribosomal protein L26, putative	MAL3	530916	531915	+	1	KOW;
442	PF14_0493	sortilin, putative	MAL14	2122410	2125548	+	1	BNR;
443	PF13_0213	60S ribosomal subunit protein L6e, putative	MAL13	1545265	1545930	-	2	KOW;Ribosomal_L6e;
444	PF14_0081	DNA repair helicase, putative	MAL14	313974	317456	-	6	HGD-D;ResIII;DEAD;DEAD_2;DegQ;MSG;
446	PF11_0065	ribosomal protein S4, putative	MAL11	233214	234152	-	4	RS4NT;S4;Ribosomal_S4e;KOW;
447	PF08_0031	oxoglutarate/malate translocator protein, putative	MAL8	1048623	1049579	+	1	Mito_carr;
448	PFE0850c	60S ribosomal protein L12, putative	MAL5	715763	716673	-	2	Ribosomal_L11_N;Ribosomal_L11;
449	PF11_0272	ribosomal protein S18, putative	MAL11	1020704	1021410	-	1	Ribosomal_S13;
450	PF11_0192	hypothetical protein	MAL11	703170	704996	-	3	zf-C2H2;MOZ_SAS;IF2_N;
452	MAL13P1.209	60S ribosomal subunit porotein L18, putative	MAL13	1636877	1637864	+	2	Ribosomal_L18e;L15;
453	PF11_0250	high mobility group-like protein NHP2, putative	MAL11	942384	943062	+	1	Ribosomal_L7Ae;
454	PFE0270c	DNA repair protein, putative	MAL5	239456	243880	-	5	MutS_I;MutS_II;MutS_III;MutS_IV;MutS_V;
455	PF08_0056	zinc finger protein, putative	MAL8	843415	844313	+	2	zf-A20;zf-AN1;
456	PFE1250w	long-chain fatty acid CoA ligase, putative	MAL5	1041741	1043762	+	1	AMP-binding;
457	PF08_0069	importin beta, putative	MAL8	718234	720867	+	6	IBN_N;Xpo1;HEAT;Arm;HEAT;N2227;
458	PF08_0076	40S ribosomal protein S16, putative	MAL8	679110	679846	-	1	Ribosomal_S9;
459	PF10_0306	hypothetical protein	MAL10	1258626	1260553	+	1	MORN;
460	PFI0910w	DNA helicase, putative	MAL9	764838	767024	+	3	ResIII;DEAD;Helicase_C;
461	PF08_0048	ATP-dependant helicase, putative	MAL8	901838	908810	-	5	DEAD;ResIII;SNF2_N;DUF1168;Helicase_C;
463	PF13_0132	60S ribosomal protein L23a, putative	MAL13	972048	973237	-	2	Ribosomal_L23eN;Ribosomal_L23;
464	PF14_0716	Proteosome subunit alpha type 1, putative	MAL14	3066632	3067762	+	1	Proteasome;
465	PF07_0080	40S ribosomal protein S10, putative	MAL7	916961	917865	+	1	S10_plectin;
466	PFD0385c	AAA family ATPase, putative	MAL4	398274	400277	-	5	Sigma54_activat;AAA_2;AAA;AAA_3;AAA_5;
469	PF14_0699	hypothetical protein, conserved	MAL14	2975158	2977064	-	1	TBC;
470	PF13_0305	elongation factor 1 alpha	MAL13	2265234	2266565	+	5	GTP_EFTU;MMR_HSR1;Dynamin_N;GTP_EFTU_D2;GTP_EFTU_D3;
470	PF13_0304	elongation factor 1 alpha	MAL13	2262150	2263481	-	5	GTP_EFTU;MMR_HSR1;Dynamin_N;GTP_EFTU_D2;GTP_EFTU_D3;
471	PFD0770c	ribosomal protein l15, putative	MAL4	704901	705751	-	1	Ribosomal_L15e;
472	PFE1005w	40S ribosomal subunit protein S9, putative	MAL5	828950	829880	+	2	Ribosomal_S4;S4;
473	MAL13P1.405	erythrocyte membrane protein pfemp3, putative	MAL13	1774308	1778498	-	2	zf-C3HC4;FHA;
474	MAL13P1.231	Pfsec61	MAL13	1839850	1841232	+	5	H_PPase;SecY;WCOR413;Xan_ur_permease;HlyIII;
476	PF11_0198	hypothetical protein, conserved	MAL11	718606	719887	+	1	tRNA_m1G_MT;
477	PFF0330w	coatomer alpha subunit, putative	MAL6	282045	287013	+	5	WD40;Coatomer_WDAD;Clathrin;COPI_C;DNA_ligase_ZBD;
478	PF11_0096	casein kinase II, alpha subunit, putative	MAL11	362708	363715	+	3	Pkinase;Pkinase_Tyr;APH;
507	PF07_0015	hypothetical protein	MAL7	246686	250267	-	2	DUF1248;Nol1_Nop2_Fmu;
508	MAL7P1.68	hypothetical protein, conserved	MAL7	712249	717047	+	1	zf-DHHC;
509	PF14_0282	hypothetical protein, conserved	MAL14	1190899	1198872	-	5	RimK;Acid_phosphat_A;DUF1388;PGAM;Cenp-B_dimeris;
510	PF08_0094	cullin-like protein, putative	MAL8	555558	557972	+	1	Cullin;
512	MAL13P1.170	hypothetical protein	MAL13	1337315	1339891	-	2	NTP_transf_2;PAP_assoc;
513	PF10_0066	hypothetical protein	MAL10	272242	272823	-	1	Thioredoxin;
513	PF10_0359	hypothetical protein	MAL10	1448863	1450328	-	0	NONE
514	PF14_0425	fructose-bisphosphate aldolase	MAL14	1842995	1844571	-	1	Glycolytic;
515	PF13_0349	nucleoside diphosphate kinase b; putative	MAL13	2657908	2658357	+	1	NDK;
516	PF11_0380	hypothetical protein, conserved	MAL11	1446771	1448360	-	4	TPR_1;TPR_2;DnaJ;DUF1977;
517	PF11_0327	hypothetical protein	MAL11	1224133	1228863	-	2	PH;Oxysterol_BP;
518	PFE0625w	GTPase, putative	MAL5	544538	545991	+	6	Arf;GTP_EFTU;MMR_HSR1;Septin;Miro;Ras;
519	MAL8P1.17	disulfide isomerase precursor, putative	MAL8	1207860	1209466	-	6	Calsequestrin;Redoxin;AhpC-TSA;HyaE;Thioredoxin;Glutaredoxin;
520	PF10_0084	tubulin beta chain, putative	MAL10	360625	362480	-	2	Tubulin;Tubulin_C;
521	PFL2415w	Hbeta58/Vps26 protein homolog, putative	MAL12	2064971	2066024	+	1	Vps26;
522	PF07_0030	heat shock protein 86 family protein	MAL7	440963	443701	-	1	DUF926;
523	PF10_0203	ADP-ribosylation factor	MAL10	845085	846191	-	4	Arf;MMR_HSR1;Miro;Ras;
525	PFB0895c	replication factor C subunit 1, putative	MAL2	779416	782130	-	8	BRCT;Rad17;NACHT;AAA;DNA_pol3_delta;SKI;VAR1;RFC1;
526	PF11_0225	PfGCN20	MAL11	817687	820134	+	3	SMC_N;MMR_HSR1;ABC_tran;
526	PF08_0078	hypothetical protein	MAL8	672278	676537	-	2	SMC_N;ABC_tran;
527	PF14_0510	hypothetical protein	MAL14	2205458	2207269	+	2	CS;Collagen;
528	PF14_0423	Ser/Thr protein kinase, putative	MAL14	1832737	1837553	-	3	Pkinase;Pkinase_Tyr;YolD;
529	PF11_0270	threonine -- tRNA ligase, putative	MAL11	1011248	1014289	-	4	TGS;tRNA_SAD;tRNA-synt_2b;HGTP_anticodon;
530	PF14_0502	hypothetical protein	MAL14	2166366	2168489	+	2	LUC7;DUF1798;
531	PF10_0086	adenylate kinase, putative	MAL10	369199	370225	-	3	ADK;Thymidylate_kin;ADK_lid;
534	PFI0475w	putative	MAL9	445779	446320	+	1	LSM;
535	PF13_0133	protease, putative	MAL13	975604	977376	+	1	Asp;
538	PFL2215w	actin	MAL12	1920770	1921900	+	1	Actin;
539	PF14_0630	protein serine/threonine phosphatase	MAL14	2689454	2692276	+	7	Kelch_1;Kelch_2;Kelch_1;Kelch_2;Kelch_1;Kelch_2;Metallophos;
540	PFF0685c	Hypothetical protein	MAL6	589452	595899	-	0	NONE
541	PF08_0071	Fe-superoxide dismutase	MAL8	709349	709945	+	2	Sod_Fe_N;Sod_Fe_C;
542	PF07_0029	heat shock protein 86	MAL7	436972	439994	+	4	HATPase_c;HSP90;Vicilin_N;ArsA_ATPase;
543	PFF1350c	acetyl-coenzyme a synthetase	MAL6	1114545	1117538	-	1	AMP-binding;
545	PF11_0203	hypothetical protein	MAL11	736127	739285	-	8	FtsH_ext;AAA_2;AAA;AAA_3;AAA_5;Zot;SKI;Peptidase_M41;
546	PF13_0129	ribosomal protein L6 homologue, putative	MAL13	965687	966481	-	1	Ribosomal_L6;
547	PF10_0272	ribosomal protein L3, putative	MAL10	1154513	1155673	-	1	Ribosomal_L3;
548	MAL13P1.218	UDP-N-acetylglucosamine pyrophosphorylase, putative	MAL13	1721935	1723844	-	2	VAR1;UDPGP;
550	PF13_0034	vacuolar ATP synthase subunit h, putative	MAL13	315244	316701	-	1	V-ATPase_H;
551	PFC0870w	putative	MAL3	814583	815365	+	1	EF1_GNE;
551	PFI0645w	EF-1B	MAL9	575670	576500	+	1	EF1_GNE;
552	PF13_0065	vacuolar ATP synthase, catalytic subunit a	MAL13	508102	509937	+	3	ATP-synt_ab_N;ATP-synt_ab;ATP-synt_ab_C;
553	PFE0285c	ubiquitin-like protein, putative	MAL5	252047	252606	-	1	ubiquitin;
554	PFB0795w	ATP synthase F1, alpha subunit, putative	MAL2	707737	709392	+	3	ATP-synt_ab_N;ATP-synt_ab;ATP-synt_ab_C;
556	PFE0975c	40S ribosomal subunit protein S24, putative	MAL5	798034	798773	-	1	Ribosomal_S24e;
557	PFI1070c	hypothetical protein	MAL9	886055	887379	-	1	Brix;
557	PFI1065c	hypothetical protein	MAL9	883505	885582	-	0	NONE
614	PF10_0264	40S ribosomal protein, putative	MAL10	1124204	1125279	+	1	Ribosomal_S2;
615	PF10_0085	nucleolar protein NOP5, putative	MAL10	365737	367146	-	4	NOP5NT;NOSIC;PSD5;Nop;
616	PFE0545c	histamine-releasing factor, putative	MAL5	467583	468098	-	1	TCTP;
617	PF13_0045	40S ribosomal protein S27, putative	MAL13	372463	372849	+	1	Ribosomal_S27e;
618	PFC1020c	40S ribosomal protein S3A, putative	MAL3	962225	963174	-	1	Ribosomal_S3Ae;
619	PF11_0071	RuvB DNA helicase, putative	MAL11	253330	254757	-	4	APS_kinase;AAA;NAF1;TIP49;
620	MAL13P1.283	TCP-1/cpn60 chaperonin family, putative	MAL13	2288507	2290467	+	1	Cpn60_TCP1;
622	PFB0635w	T-complex protein 1, putative	MAL2	566320	567894	+	3	VAR1;Cpn60_TCP1;DUF1043;
623	PF11_0200	U2 snRNP auxiliary factor, small subunit, putative	MAL11	722469	723353	-	3	zf-CCCH;RRM_1;zf-CCCH;
624	PFE1195w	karyopherin beta	MAL5	998748	1002119	+	11	IBN_N;Arm;HEAT;Adaptin_N;HEAT;Arm;HEAT;Arm;HEAT;Herpes_BBRF1;HEAT;
625	PFL1725w	ATP synthase beta chain, mitochondrial precursor, putative	MAL12	1487071	1488678	+	3	ATP-synt_ab_N;ATP-synt_ab;ATP-synt_ab_C;
626	PFD0462w	DNAJ protein	MAL4	452897	454915	+	4	DnaJ;DnaJ_CXXCXGXG;Prim_Zn_Ribbon;DnaJ_C;
627	PFB0445c	helicase, putative	MAL2	404281	406355	-	3	ResIII;DEAD;Helicase_C;
628	PFF0125c	hypothetical protein	MAL6	107034	111661	-	2	UPF0154;SAC3_GANP;
629	MAL13P1.205	GTP-binding protein, putative	MAL13	1621344	1623525	-	4	Miro;Ras;Arf;MMR_HSR1;
631	PF14_0359	hypothetical protein, conserved	MAL14	1532284	1533902	+	4	DnaJ;Cytochrom_CIII;DnaJ_CXXCXGXG;DnaJ_C;
632	PFF1050w	nascent polypeptide associated complex alpha chain, putative	MAL6	891995	892775	+	2	NAC;UBA;
634	PF11_0465	dynamin-like protein	MAL11	1797454	1800460	-	5	MMR_HSR1;Miro;Dynamin_N;Dynamin_M;GED;
635	PFC0285c	T-complex protein beta subunit, putative	MAL3	302782	304380	-	1	Cpn60_TCP1;
638	PF14_0328	mitochondrial import inner membrane translocase subunit tim17, putative	MAL14	1406213	1406701	-	1	Tim17;
639	PFC0975c	PFCYP19, cyclophilin, peptidyl-prolyl cis-trans isomerase	MAL3	925315	925830	-	1	Pro_isomerase;
640	PFL1370w	NIMA-related protein kinase (Pfnek-1)	MAL12	1148101	1151451	+	4	Pkinase;Pkinase_Tyr;APH;TolA;
641	PF14_0127	N-myristoyltransferase	MAL14	516573	518192	-	2	NMT;NMT_C;
642	MAL13P1.270	proteasome subunit, putative	MAL13	2150495	2151550	+	1	Proteasome;
643	PF10_0174	26s proteasome subunit p55, putative	MAL10	715877	717436	+	1	PCI;
644	PF14_0656	U2 snRNP auxiliary factor, putative	MAL14	2826891	2829392	-	3	RRM_1;RPAP1_N;RRM_1;
645	PF14_0296	ribosomal protein L14, putative	MAL14	1245983	1246903	+	2	KOW;Ribosomal_L14e;
646	MAL13P1.244	TBC domain protein, putative	MAL13	1946731	1948178	+	1	TBC;
647	PF13_0156	proteasome subunit beta type 7 precursor, putative	MAL13	1184409	1185221	+	1	Proteasome;
648	PFI1090w	s-adenosylmethionine synthetase, putative	MAL9	903352	904560	+	3	S-AdoMet_synt_N;S-AdoMet_synt_M;S-AdoMet_synt_C;
649	PF13_0346	ubiquitin/ribosomal fusion protein uba52 homologue, putative	MAL13	2628869	2629595	-	2	ubiquitin;Ribosomal_L40e;
650	PF11_0266	small nuclear ribonucleoprotein D1, putative	MAL11	998096	998476	-	1	LSM;
651	PF14_0261	proliferation-associated protein 2g4, putative	MAL14	1104154	1105468	-	1	Peptidase_M24;
652	PF10_0025	PF70 protein	MAL10	106654	108663	-	0	NONE
652	PF10_0023	hypothetical protein	MAL10	99380	100362	-	0	NONE
654	PFL1845c	calcyclin binding protein, putative	MAL12	1583611	1584583	-	3	Siah-Interact_N;CS;SGS;
655	PFC0845c	ubiquitin--protein ligase, putative	MAL3	798931	799254	-	1	zf-C3HC4;
656	PF13_0324	vesicle transport protein, putative	MAL13	2446794	2450093	+	4	zf-Sec23_Sec24;Sec23_trunk;Sec23_BS;Sec23_helical;
658	PF08_0034	histone acetyltransferase Gcn5, putative	MAL8	1029824	1034586	+	2	Acetyltransf_1;Bromodomain;
659	PFC0365w	conserved protein, putative	MAL3	369307	370905	+	5	U-box;DUF947;Prp19;TBCA;WD40;
660	PFI0280c	hypothetical protein, conserved	MAL9	284197	286637	-	2	Autophagy_N;Autophagy_C;
661	PF11_0106	60S Ribosomal protein L36, putative	MAL11	394739	395390	+	1	Ribosomal_L36e;
662	PF11_0157	glycerol-3-phosphate dehydrogenase, putative	MAL11	556538	558646	-	2	NAD_Gly3P_dh_N;NAD_Gly3P_dh_C;
662	PFL0780w	glycerol-3-phosphate dehydrogenase, putative	MAL12	648882	650545	+	2	NAD_Gly3P_dh_N;NAD_Gly3P_dh_C;
663	PF11_0331	t-complex protein 1, alpha subunit, putative	MAL11	1245223	1247145	-	2	Cpn60_TCP1;Tsp45I;
664	PF14_0230	Ribosomal protein family L5, putative	MAL14	973994	975684	-	1	Ribosomal_L18p;
665	PFI1570c	aminopeptidase, putative	MAL9	1289305	1291017	-	1	Peptidase_M18;
666	PFF0665c	syntaxin binding protein, putative	MAL6	559344	561455	-	1	Sec1;
667	PFI1245c	Protein phosphatase-beta	MAL9	1021848	1023610	-	1	Metallophos;
669	PF11_0147	mitogen-activated protein kinase 2	MAL11	532587	534113	-	2	Pkinase;Pkinase_Tyr;
670	PFE1305c	hypothetical protein	MAL5	1081553	1084026	-	1	ArfGap;
671	PF10_0038	ribosomal protein S20e, putative	MAL10	160316	160962	-	1	Ribosomal_S10;
672	PF13_0301	ubiquitin-conjugating enzyme, putative	MAL13	2228216	2229581	+	3	UQ_con;RWD;UBA;
673	PF14_0327	methionine aminopeptidase, type II, putative	MAL14	1403267	1405153	+	1	Peptidase_M24;
674	PF13_0222	RNA lariat debranching enzyme, putative	MAL13	1618196	1619923	-	3	Metallophos;VAR1;DBR1;
675	PFA0330w	pfAARP2 protein	MAL1	281370	285674	+	5	GTP_EFTU;MMR_HSR1;Miro;AARP2CN;DUF663;
676	PF10_0331	hypothetical protein, conserved	MAL10	1360559	1363918	-	2	Sec1;VAR1;
677	PF14_0068	fibrillarin, putative	MAL14	258745	259987	+	2	Fibrillarin;Methyltransf_11;
678	PFC0581w	hypothetical protein	MAL3	563358	565527	+	1	CS;
679	PF13_0171	60S ribosomal protein L23, putative	MAL13	1324210	1325000	+	1	Ribosomal_L14;
680	PF10_0111	20S proteasome beta subunit, putative	MAL10	441139	441954	-	1	Proteasome;
682	PFL0150w	origin recognition complex 1 protein	MAL12	167703	171272	+	5	ResIII;DEAD;Zot;AAA;GlutR_dimer;
683	PF13_0170	glutaminyl-tRNA synthetase, putative	MAL13	1319287	1322043	-	2	tRNA-synt_1c;tRNA-synt_1c_C;
684	PF14_0141	ribosomal protein L10, putative	MAL14	570801	571460	+	3	Ribosomal_L10e;Ribosomal_L16;DUF291;
685	PF10_0369	helicase, putative	MAL10	1493991	1496955	+	4	ResIII;DEAD;SNF2_N;Helicase_C;
686	PFI0180w	alpha tubulin	MAL9	175540	177440	+	2	Tubulin;Tubulin_C;
686	PFD1050w	alpha-tubulin ii	MAL4	1026927	1028606	+	2	Tubulin;Tubulin_C;
687	PF14_0316	DNA topoisomerase II, putative	MAL14	1331316	1336254	-	4	HATPase_c;DNA_gyraseB;DNA_topoisoIV;Sigma70_r4_2;
688	PFL0670c	Bi-functional aminoacyl-tRNA synthetase, putative	MAL12	590187	592427	-	5	YbaK;tRNA-synt_2b;HGTP_anticodon;VitD-bind_III;ProRS-C_1;
689	PF13_0308	DNA helicase	MAL13	2277825	2280545	+	4	ResIII;DEAD;SNF2_N;Helicase_C;
766	MAL8P1.128	proteasome subunit alpha, putative	MAL8	388339	389484	+	1	Proteasome;
767	PF07_0033	Cg4 protein	MAL7	451091	453712	+	2	HSP70;DUF26;
769	PF13_0178	translation initiation factor 6, putative	MAL13	1348977	1349720	+	1	eIF-6;
770	PFF0430w	chaperone, putative	MAL6	358387	360199	+	1	Cpn60_TCP1;
771	PF14_0064	vacuolar protein sorting 29, putative	MAL14	244907	245491	+	1	Metallophos;
772	PF08_0087	importin alpha, putative	MAL8	622925	624562	-	19	IBB;Pox_D3;Arm;HEAT;HEAT_PBS;Arm;HEAT;HEAT_PBS;Arm;HEAT_PBS;Arm;HEAT;DUF634;Arm;HEAT;HEAT_PBS;Arm;HEAT;Arm;
773	PFE1155c	mitochondrial processing peptidase alpha subunit, putative	MAL5	963222	965039	-	3	Peptidase_M16;Peptidase_M16_C;NADPH_Ox;
774	PF11_0208	phosphoglycerate mutase, putative	MAL11	759309	760432	+	1	PGAM;
775	PFI0970c	hypothetical protein	MAL9	804407	807910	-	1	TLD;
777	PFE0870w	transcriptional regulator, putative	MAL5	731405	735160	+	5	UBA_3;Peptidase_M24;YL1;SPT16;Rtt106;
778	PF13_0251	DNA topoisomerase III, putative	MAL13	1882675	1884807	+	3	Toprim;Topoisom_bac;YL1;
779	PFI1130c	DNA-directed RNA polymerase II, putative	MAL9	939570	940577	-	2	RNA_pol_L;RNA_pol_A_bac;
780	PFL1140w	hypothetical protein, conserved	MAL12	968971	970064	+	1	DUF125;
782	PFL2000w	mitochondrial carrier protein, putative	MAL12	1774888	1776569	+	1	Mito_carr;
783	PF14_0241	basic transcription factor 3b, putative	MAL14	1018883	1019398	-	1	NAC;
787	PFC0900w	T-complex protein 1 epsilon subunit, putative	MAL3	842383	843990	+	3	Sigma70_r1_1;Cpn60_TCP1;Prosystemin;
788	PFL1245w	ubiquitin-activating enzyme e1, putative	MAL12	1045985	1049821	+	3	VAR1;ThiF;UBACT;
789	PF10_0155	enolase	MAL10	637137	639010	+	2	Enolase_N;Enolase_C;
790	PFA0480w	phenylalanyl-tRNA synthetase beta chain, putative	MAL1	381851	383578	+	2	tRNA-synt_2d;tRNA-synt_2;
791	PF13_0262	lysine--tRNA ligase	MAL13	2002293	2004281	-	4	tRNA_anti;tRNA-synt_2;tRNA-synt_2d;tRNA-synt_2b;
792	PF11_0314	26S protease subunit regulatory subunit 6a, putative	MAL11	1165792	1167111	+	5	AAA_2;NACHT;AAA;AAA_3;AAA_5;
793	PFC0475c	hypothetical protein, conserved	MAL3	476798	480129	-	1	PI3_PI4_kinase;
794	PF10_0149	cysteine -- tRNA ligase, putative	MAL10	614871	616795	-	3	tRNA-synt_1e;tRNA-synt_1g;DALR_2;
795	MAL13P1.338	u1 small nuclear ribonucleoprotein, putative	MAL13	2677655	2678926	+	1	RRM_1;
796	PFC0635c	translation initiation factor E4, putative	MAL3	609414	610097	-	1	IF4E;
797	PFL2105c	hypothetical protein	MAL12	1831472	1832937	-	1	WD40;
798	PF14_0254	DNA mismatch repair protein Msh2p, putative	MAL14	1080727	1083162	+	4	MutS_II;MutS_III;MutS_IV;MutS_V;
798	MAL7P1.206	DNA mismatch repair enzyme, putative	MAL7	378288	380909	+	4	MutS_II;MutS_III;MutS_V;TK;
799	PFE0915c	proteasome subunit beta type 1	MAL5	759829	760996	-	1	Proteasome;
802	PFI1215w	splicesome-associated protein, putative	MAL9	1006763	1008532	+	2	zf-UBP;zf-C2H2;
804	PF14_0391	ribosomal protein L1, putative	MAL14	1677617	1678441	+	1	Ribosomal_L1;
805	PF14_0486	elongation factor 2	MAL14	2089851	2092349	+	5	GTP_EFTU;MMR_HSR1;GTP_EFTU_D2;EFG_IV;EFG_C;
806	MAL13P1.52	hypothetical protein	MAL13	470797	475204	-	8	TPR_1;TPR_2;TPR_1;TPR_2;TPR_1;TPR_2;DUF1252;Utp13;
808	PF14_0439	leucine aminopeptidase, putative	MAL14	1892154	1893971	-	2	Peptidase_M17_N;Peptidase_M17;
810	PF10_0114	DNA repair protein RAD23, putative	MAL10	449153	450322	+	4	ubiquitin;UBA;XPC-binding;UBA;
811	PFL2095w	Translation initiation factor SUI1, putative	MAL12	1825946	1826871	+	1	SUI1;
812	PF14_0292	hypothetical protein, conserved	MAL14	1229989	1232794	+	2	Miro;MMR_HSR1;
813	PFL0190w	ubiquitin-conjugating enzyme e2, putative	MAL12	194141	195459	+	3	RWD;UQ_con;UEV;
814	MAL8P1.104	hypothetical protein	MAL8	568944	574268	+	1	CAF1;
815	PFL1790w	ubiquitin activating enzyme, putative	MAL12	1538126	1540396	+	2	ThiF;UBACT;
816	PF10_0132	phospholipase C-like, putative	MAL10	526839	531383	+	4	Kunitz_BPTI;PI-PLC-X;Corona_3;PI-PLC-Y;
818	PFE1350c	ubiquitin-conjugating enzyme, putative	MAL5	1129954	1130749	-	3	UQ_con;UEV;RWD;
819	PFD0810w	small GTP-binding protein sar1	MAL4	736944	738205	+	7	Arf;GTP_EFTU;MMR_HSR1;Miro;MobB;Ras;NOG1;
820	PFI1140w	NADPH-cytochrome p450 reductase	MAL9	944164	946458	+	3	Flavodoxin_1;FAD_binding_1;NAD_binding_1;
821	PF13_0328	proliferating cell nuclear antigen	MAL13	2478805	2479629	-	3	PCNA_N;Hus1;PCNA_C;
822	PFB0595w	heat shock 40 kDa protein, putative	MAL2	537789	539420	+	2	DnaJ;DnaJ_C;
824	PF08_0020	hypothetical protein	MAL8	1153374	1157354	+	1	U-box;
826	PF14_0360	hypothetical protein	MAL14	1535439	1537424	-	1	eIF2A;
827	PFI1105w	Phosphoglycerate kinase	MAL9	913220	914470	+	1	PGK;
828	PFL2120w	hypothetical protein	MAL12	1847665	1852144	+	7	TPR_2;TPR_1;TPR_2;TPR_1;TPR_2;TPR_1;TPR_2;
829	PFB0525w	asparagine -- tRNA ligase, putative	MAL2	475242	477074	+	3	tRNA_anti;tRNA-synt_2;BSD;
830	PFL1580w	hypothetical protein	MAL12	1347636	1350501	+	0	NONE
831	MAL7P1.38	regulator of chromosome condensation protein, putative	MAL7	560625	562691	+	1	RCC1;
832	PF10_0368	dynamin protein, putative	MAL10	1490536	1492665	+	6	SMC_N;MMR_HSR1;Miro;Dynamin_N;Dynamin_M;GED;
833	PFD0265w	pre-mRNA splicing factor, putative	MAL4	297721	307446	+	0	NONE
834	PF14_0055	hypothetical protein, conserved	MAL14	200492	204142	-	3	BOP1NT;Rtt106;WD40;
835	PF13_0253	ethanolamine-phosphate cytidylyltransferase, putative	MAL13	1905291	1907216	+	1	CTP_transf_2;
836	PFL0110c	PfmpC	MAL12	116475	117449	-	1	Mito_carr;
837	PF11_0351	heat shock protein hsp70 homologue	MAL11	1317025	1319016	+	3	MreB_Mbl;HSP70;FtsA;
838	PF14_0408	Ser/Thr protein kinase, putative	MAL14	1763271	1767077	-	2	Pkinase;Pkinase_Tyr;
840	PF10_0316	phosphatidyl inositol glycan, class A, putative	MAL10	1303805	1306123	-	2	PIGA;Glycos_transf_1;
841	PF10_0091	hypothetical protein	MAL10	381361	382449	+	3	zf-C2H2;LIM;zf-C2H2;
842	PFC0140c	N-ethylmaleimide-sensitive fusion protein, putative	MAL3	156029	158380	-	7	AAA_2;AAA;AAA_5;VAR1;ResIII;Arch_ATPase;Tenui_NCP;
843	PFL1295w	hypothetical protein	MAL12	1085377	1087254	+	2	Josephin;UIM;
844	MAL13P1.343	proteasome regulatory subunit, putative	MAL13	2706740	2708052	-	1	Mov34;
845	PFI1420w	guanylate kinase, putative	MAL9	1159866	1160465	+	1	Guanylate_kin;
846	PFL2150c	hypothetical protein, conserved	MAL12	1873182	1875275	-	0	NONE
847	PFI0155c	ras family GTP-ase, putative	MAL9	133761	135421	-	4	Arf;Miro;MMR_HSR1;Ras;
848	PFC0510w	zinc finger protein, putative	MAL3	510427	512937	+	2	C1_3;zf-C3HC4;
849	PFL2140c	ADP-ribosylation factor GTPase-activating protein	MAL12	1868521	1869519	-	3	ArfGap;GATA;DUF1542;
850	PF11_0099	heat shock protein DnaJ homologue Pfj2	MAL11	370853	372475	-	2	DnaJ;Thioredoxin;
852	PFL1855w	cell cycle control protein, putative	MAL12	1589157	1592060	+	4	Nha1_C;VAR1;MIF4G;MA3;
853	PF13_0340	exosome complex exonuclease, putative	MAL13	2592724	2594157	+	2	RNase_PH;RNase_PH_C;
854	PFC0340w	DNA polymerase delta small subunit, putative	MAL3	350224	351720	+	2	Rad50_zn_hook;DNA_pol_E_B;
856	PFI0480w	helicase with Zn-finger motif, putative	MAL9	447919	452040	+	5	ResIII;DEAD;Helicase_C;zf-CCHC;DSHCT;
857	PF14_0653	hypothetical protein	MAL14	2811995	2813334	-	3	DER1;TatC;GlpM;
859	PFF0590c	homologue of human HSPC025	MAL6	509155	511125	-	1	TPR_1;
860	MAL13P1.120	splicing factor, putative	MAL13	902584	905367	+	3	TolA;DUF1777;RRM_1;
861	PF10_0143	ADA2-like protein	MAL10	581353	589089	-	6	ZZ;C1_3;Myb_DNA-binding;SWIRM;Osteopontin;RNA_pol_A_CTD;
863	PF13_0310	hypothetical protein	MAL13	2301769	2303973	-	5	Sas10_Utp3;TFIIF_alpha;Rtt106;YL1;Cenp-B_dimeris;
865	PFI0455w	exoribonuclease, putative	MAL9	424163	428098	+	1	XRN_N;
866	PF14_0393	structure specific recognition protein, putative	MAL14	1689948	1691468	+	5	TFIIA;SSrecog;PPP4R2;Nucleoplasmin;Rtt106;
867	PFL2310w	hypothetical protein, conserved	MAL12	1977851	1978924	+	4	FYVE;zf-CCCH;RRM_1;RRM_3;
868	PFF0340c	glutaredoxin-like protein, putative	MAL6	290422	291081	-	1	Glutaredoxin;
871	PFC0730w	conserved protein, putative	MAL3	671131	672309	+	2	DUF1660;TB2_DP1_HVA22;
872	PFL1215c	hypothetical protein	MAL12	1024446	1028009	-	2	SWIRM;Myb_DNA-binding;
873	PFD0470c	replication factor a protein, putative	MAL4	459031	462468	-	4	Fork_head_N;tRNA_anti;Rep_fac-A_C;DUF896;
875	MAL7P1.147	ubiquitin carboxyl-terminal hydrolase, putative	MAL7	1181934	1191955	-	1	UCH;
876	PF14_0174	hypothetical protein, conserved	MAL14	726977	728377	-	4	DKCLD;PseudoU_synth_2;TruB_N;PUA;
877	PFL1425w	t-complex protein 1, gamma subunit, putative	MAL12	1211777	1213552	+	2	Cpn60_TCP1;DUF1671;
878	PF14_0326	hypothetical protein	MAL14	1377303	1401620	-	21	Miro;NACHT;Ras;KID;IncFII_repA;AAA_3;AAA_5;KID;Endonuc-PvuII;AAA;AAA_5;KID;AAA_3;AAA_5;YMF19;TipAS;KID;Mak16;ARID;KID;VWA;
879	PF14_0494	hypothetical protein, conserved	MAL14	2127117	2130206	-	4	DUF1912;AARP2CN;G-alpha;DUF663;
880	MAL7P1.164	adapter-related protein, putative	MAL7	1341435	1344602	-	2	Adaptin_N;HEAT;
881	PF14_0448	ribosomal protein S2, putative	MAL14	1928886	1930334	+	2	Ribosomal_S5;Ribosomal_S5_C;
882	MAL8P1.142	proteasome beta-subunit	MAL8	234587	235546	-	1	Proteasome;
885	PFL1080c	hypothetical protein, conserved	MAL12	899189	901067	-	1	ATP_bind_4;
886	MAL13P1.271	V-type ATPase, putative	MAL13	2165647	2166749	-	1	ATP-synt_C;
887	PF14_0042	hypothetical protein	MAL14	153139	154545	+	0	NONE
888	PFB0550w	peptide chain release factor subunit 1, putative	MAL2	492616	494306	+	3	eRF1_1;eRF1_2;eRF1_3;
890	PF14_0178	hypothetical protein	MAL14	759613	761525	-	1	UFD1;
892	PFL0900c	arginyl-tRNA synthetase, putative	MAL12	732167	734952	-	4	Arg_tRNA_synt_N;tRNA-synt_1d;DIPSY;DALR_1;
892	PFI0680c	hypothetical protein	MAL9	594263	597225	-	2	tRNA-synt_1d;DALR_1;
894	PF13_0282	proteasome subunit, putative	MAL13	2147735	2148706	-	1	Proteasome;
897	PFC0350c	T-complex protein eta subunit, putative	MAL3	359017	360908	-	1	Cpn60_TCP1;
898	PFL2235w	hypothetical protein	MAL12	1936508	1937680	+	0	NONE
899	PFF1485w	hypothetical protein	MAL6	1279823	1283343	+	1	UIM;
900	PFF1240w	polymerase PAP, putative	MAL6	1039656	1041551	+	3	PAP_central;NTP_transf_2;PAP_RNA-bind;
980	PF10_0046	hypothetical protein	MAL10	199452	202844	-	3	Vicilin_N;PHD;zf-C3HC4;
981	MAL7P1.150	cysteine desulfurase, putative	MAL7	1212126	1213787	-	3	Aminotran_5;Pyridoxal_deC;Beta_elim_lyase;
982	PF14_0477	signal recognition particle 54 kDa protein, putative	MAL14	2050570	2052072	-	6	SRP54_N;ResIII;SRP54;MobB;CbiA;SRP_SPB;
983	MAL13P1.341	hypothetical protein, conserved	MAL13	2690255	2691193	-	1	Ribosomal_L10;
984	PFA0145c	aspartyl-tRNA synthetase	MAL1	129194	131074	-	3	VAR1;tRNA_anti;tRNA-synt_2;
985	PFD0905w	hypothetical protein	MAL4	848176	849885	+	1	NOB1_Zn_bind;
986	PF08_0065	hypothetical protein, conserved	MAL8	747136	748611	-	3	WD40;eIF2A;WD40;
988	PFB0865w	small nuclear ribonucleoprotein, putative	MAL2	752965	753438	+	1	LSM;
989	MAL8P1.43	u5 snrnp-specific protein, putative	MAL8	1006579	1007882	+	1	WD40;
990	PFA0310c	calcium-transporting ATPase	MAL1	265447	269412	-	6	Cation_ATPase_N;E1-E2_ATPase;Hydrolase;Hydrolase_3;MCR_beta_N;Cation_ATPase_C;
991	PF08_0125	tubulin gamma chain	MAL8	232518	233876	+	3	Tubulin;Toxin_R_bind_N;Tubulin_C;
992	PFE0380c	hypothetical protein, conserved	MAL5	316766	318361	-	3	ubiquitin;zf-NPL4;NPL4;
993	PF07_0092	hypothetical protein, conserved	MAL7	1014264	1016072	-	2	WD40;BING4CT;
994	PF11_0352	protein disulfide isomerase related protein	MAL11	1319954	1321225	-	1	Thioredoxin;
995	PFD0725c	arsenical pump-driving ATPase, putative	MAL4	675561	676700	-	4	ArsA_ATPase;CbiA;Mur_ligase_M;DUF705;
997	PF14_0107	hypothetical protein, conserved	MAL14	437223	439465	+	2	SBDS;DUF1960;
998	PF11_0051	phenylalanine -- tRNA ligase, putative	MAL11	173225	175395	-	3	B3_4;B5;tRNA-synt_2d;
999	PF11_0447	translation initiation factor eIF-1A, putative	MAL11	1732036	1733526	+	1	eIF-1a;
1001	PF07_0110	hypothetical protein, conserved	MAL7	1201026	1202585	+	1	NIF;
1002	PFF1345w	transportin	MAL6	1108198	1111641	+	12	HEAT;IBN_N;HEAT;Arm;HEAT;HEAT_PBS;HEAT;Arm;HEAT;HEAT_PBS;Arm;HEAT;
1004	MAL7P1.94	prefoldin subunit 3, putative	MAL7	879823	881262	+	1	Prefoldin;
1005	PF11_0296	hypothetical protein	MAL11	1104699	1106855	+	3	DUF59;CbiA;DUF971;
1006	PFI0255c	mitochondrial carrier protein, putative	MAL9	245259	248858	-	2	RIIa;Mito_carr;
1007	PF10_0298	26S proteasome subunit, putative	MAL10	1245457	1246638	+	1	PCI;
1008	PF13_0341	DNA-directed RNA polymerase 2, putative	MAL13	2599798	2601307	-	2	RNA_pol_Rpb5_N;RNA_pol_Rpb5_C;
1009	PF08_0126	DNA repair protein rad54, putative	MAL8	213372	217091	+	5	ResIII;DEAD;SNF2_N;Helicase_C;Rtt106;
1010	PF13_0344	UBA/THIF-type NAD/FAD binding protein, putative	MAL13	2612483	2614237	-	2	ThiF;MoeZ_MoeB;
1011	PFC0995c	diacylglycerol O-acyltransferase, putative	MAL3	934883	936844	-	1	MBOAT;
1013	PF11_0463	coat protein, gamma subunit, putative	MAL11	1780267	1783473	-	3	Adaptin_N;Bt_P21;Gamma-COP;
1014	PFE0450w	chromosome condensation protein, putative	MAL5	381077	386203	+	12	KID;SMC_N;YL1;KID;SURF6;KID;Prefoldin_2;KID;SMC_hinge;DUF827;KID;ABC_tran;
1015	PFD0895c	Bet3 transport protein, putative	MAL4	837969	839408	-	1	TRAPP_Bet3;
1017	MAL7P1.122	conserved GTP-binding protein, putative	MAL7	1010162	1011721	+	3	AIG1;MMR_HSR1;DUF933;
1018	PFE1115c	s-adenosylmethionine-dependent methyltransferase, putative	MAL5	902608	904839	-	2	Methyltransf_11;Methyltransf_12;
1019	PFA0465c	N-terminal acetyltransferase, putative	MAL1	377447	378157	-	2	Acetyltransf_1;FR47;
1020	PFL0075w	XPA binding protein 1, putative	MAL12	98978	100471	+	3	SRP54;CbiA;ATP_bind_1;
1021	PF11_0183	GTP-binding nuclear protein ran/tc4	MAL11	668325	669129	-	4	Arf;MMR_HSR1;Miro;Ras;
1022	PF10_0168	hypothetical protein	MAL10	694839	696590	-	2	GRASP55_65;IL1;
1023	PFI0875w	Heat shock protein	MAL9	737975	740266	+	4	MreB_Mbl;HSP70;Hydantoinase_A;FtsA;
1024	PFB0220w	UbiE-like methlytransferase, putative	MAL2	211348	212627	+	3	Ubie_methyltran;Methyltransf_11;Methyltransf_12;
1025	MAL13P1.169	syntaxin 5, putative	MAL13	1326111	1327730	-	2	Syntaxin;SNARE;
1026	PF11_0358	DNA-directed RNA polymerase, beta subunit, putative	MAL11	1356275	1361024	-	5	RNA_pol_Rpb2_1;RNA_pol_Rpb2_3;DUF1168;RNA_pol_Rpb2_6;RNA_pol_Rpb2_7;
1027	PFE0520c	topoisomerase I	MAL5	445981	448500	-	4	Topoisom_I_N;Topoisom_I;TBPIP;Drf_FH3;
1028	PFD0180c	CGI-201 protein, short form	MAL4	212692	215858	-	10	U3_assoc_6;TPR_2;HAT;TPR_2;Mad3_BUB1_I;HAT;TPR_2;HAT;TPR_2;HAT;
1029	PF07_0112	proteasome subunit alpha type 5, putative	MAL7	1218088	1219209	+	1	Proteasome;
1030	PFL0130c	hypothetical protein, conserved	MAL12	148237	155476	-	2	FbpA;DUF814;
1031	PF13_0051	snornp protein gar1 homologue, putative	MAL13	436878	437507	-	2	NAF1;Gar1;
1032	MAL13P1.45	hypothetical protein, conserved	MAL13	427658	429844	-	1	PRP3;
1033	PF13_0335	hypothetical protein	MAL13	2539978	2542817	-	6	WD40;VAR1;WD40;Swi5;PFU;PUL;
1034	PF10_0294	RNA helicase, putative	MAL10	1225761	1230334	-	7	S1;Topoisom_I_N;ResIII;DEAD;Helicase_C;HA2;DUF1605;
1036	PFI1360c	serine/threonine protein phosphatase, putative	MAL9	1126980	1127918	-	2	Metallophos;DUF1660;
1037	PF11_0427	dolichyl-phosphate b-D-mannosyltransferase, putative	MAL11	1665212	1665991	-	1	Glycos_transf_2;
1038	PF10_0148	hypothetical protein	MAL10	612684	613874	-	2	DUF572;VAR1;
1039	PFF1070c	hypothetical protein, conserved	MAL6	903738	906320	-	3	UPF0004;Radical_SAM;TRAM;
1040	PF13_0331	hypothetical protein, conserved	MAL13	2489476	2490045	+	1	DUF841;
1041	PFB0715w	DNA-directed RNA polymerase II second largest subunit, putative	MAL2	645929	650761	+	7	RNA_pol_Rpb2_1;RNA_pol_Rpb2_2;RNA_pol_Rpb2_3;RNA_pol_Rpb2_4;RNA_pol_Rpb2_5;RNA_pol_Rpb2_6;RNA_pol_Rpb2_7;
1042	PF11_0112	vacuolar sorting protein 35, putative	MAL11	419672	423033	+	1	Vps35;
1043	PF11_0142	hypothetical protein, conserved	MAL11	518736	520438	-	3	YukD;ubiquitin;UBA;
1044	PF11_0090	hypothetical protein	MAL11	324497	326428	+	2	Pescadillo_N;BRCT;
1045	PF14_0518	nifU protein, putative	MAL14	2237343	2237831	+	1	NifU_N;
1046	PFC0915w	ATP-dependent RNA helicase, putative	MAL3	867487	869012	+	3	ResIII;DEAD;Helicase_C;
1047	PFL1345c	hypothetical protein, conserved	MAL12	1134360	1137638	-	3	VAR1;Fb_signal;Radical_SAM;
1048	PFF0535c	trancription factor, putative	MAL6	456742	460584	-	3	KOW;TraY;KOW;
1049	PF13_0102	DNAJ-like Sec63 homologue	MAL13	774991	776946	-	4	DUF1157;DnaJ;Sec63;Alpha-2-MRAP_C;
1050	PFC0100c	regulatory protein, putative	MAL3	104641	106560	-	1	WD40;
1051	PF14_0378	triose-phosphate isomerase	MAL14	1621531	1622567	+	1	TIM;
1052	MAL13P1.163	er lumen protein retaining receptor 1, putative	MAL13	1279998	1281483	-	2	ER_lumen_recept;PQ-loop;
1053	PF14_0146	ribonucleoprotein, putative	MAL14	599761	600678	-	1	LSM;
1054	MAL8P1.134	hypothetical protein	MAL8	339034	344382	-	3	C2;FerI;C2;
1055	PF13_0204	nuclear movement protein, putative	MAL13	1486652	1487812	+	2	DUF1713;CS;
1056	PF14_0677	RNA 3'-Terminal Phosphate Cyclase-like protein, putative	MAL14	2901085	2902488	+	2	RTC;RTC_insert;
1058	MAL13P1.540	putative hsp protein	MAL13	1769159	1771954	+	0	NONE
1059	PFL0565w	heat shock protein DNAJ homologue Pfj4	MAL12	505338	506656	+	1	DnaJ;
1060	PFL1720w	Serine hydroxymethyltransferase	MAL12	1484293	1485898	+	0	NONE
1061	PFD0655c	ubiquitin carboxyl-terminal hydrolase a, putative	MAL4	630151	633209	-	5	zf-UBP;UCH;VAR1;UBA_3;UBA;
1062	PFF0485c	hypothetical protein, conserved	MAL6	421152	422617	-	1	zf-DHHC;
1063	PF14_0587	hypothetical protein	MAL14	2496995	2499332	-	6	Nha1_C;Rho_Binding;DUF382;PPP4R2;SURF2;PSP;
1064	PF14_0194	spliceosome-associated protein, putative	MAL14	829100	830969	-	1	RRM_1;
1065	PF14_0469	transcription factor IIIb subunit, putative	MAL14	2015913	2018515	+	4	A2L_zn_ribbon;TFIIB_Zn_Ribbon;TFIIB;BRF1;
1066	PFL0930w	clathrin heavy chain, putative	MAL12	757642	763635	+	6	Clathrin_propel;Clathrin;VAR1;Clathrin;Methyltransf_7;Clathrin;
1067	PFF1470c	DNA polymerase epsilon, catalytic subunit a, putative	MAL6	1260401	1269599	-	5	DNA_pol_B_exo;Sep15_SelM;DNA_pol_B;Nha1_C;PHD;
1069	PFC0155c	DNA-directed RNA polymerase subunit I, putative	MAL3	171698	172333	-	1	RNA_pol_Rpb6;
1070	PF10_0153	hsp60	MAL10	627042	629038	-	1	Cpn60_TCP1;
1071	PFI1545c	proteasome precursor, putative	MAL9	1273072	1273920	-	1	Proteasome;
1072	PFE0445c	putative	MAL5	376855	378452	-	7	NSF;TPR_2;NSF;TPR_1;TPR_2;NSF;TPR_2;
1074	PFE0350c	60S ribosomal subunit protein L4/L1, putative	MAL5	294668	295903	-	1	Ribosomal_L4;
1075	PF14_0136	hypothetical protein, conserved	MAL14	547953	549416	+	1	Diphthamide_syn;
1076	PFF0345w	translation initiation factor IF-2, putative	MAL6	293860	296793	+	11	MAP7;GTP_EFTU;MMR_HSR1;Dynamin_N;Miro;Ras;ATP_bind_1;DUF1256;GTP_EFTU_D2;DUF101;GTP_EFTU_D2;
1077	PF08_0109	hypothetical protein	MAL8	400713	402482	-	1	UIM;
1078	PFA0300c	vacuolar ATP synthase, putative	MAL1	260897	262048	-	1	V-ATPase_C;
1080	PFD0665c	26s proteasome aaa-ATPase subunit Rpt3, putative	MAL4	623897	625333	-	8	Arch_ATPase;UPF0079;AAA_2;MMR_HSR1;AAA;AAA_3;AAA_5;ABC_tran;
1081	PF14_0159	hypothetical protein, conserved	MAL14	645498	648452	-	5	GBP;MMR_HSR1;Miro;Dynamin_N;RHD3;
1082	PFL2475w	DEAD/DEAH box helicase, putative	MAL12	2099837	2102082	+	4	ResIII;DEAD;DUF1253;Helicase_C;
1083	PFE0750c	hypothetical protein, conserved	MAL5	620808	623354	-	3	PT;zf-CCCH;RRM_1;
1084	PFC0375c	splicing factor, putative	MAL3	375805	379965	-	7	SF3b1;UvrD-helicase;HEAT;UvdE;HEAT;AgrD;HEAT;
1085	PFA0390w	DNA repair exonuclease, putative	MAL1	323526	327226	+	3	Metallophos;Mre11_DNA_bind;TFIIE_alpha;
1086	PFA0345w	centrin, putative	MAL1	293860	295186	+	1	efhand;
1087	PFE1345c	minichromosome maintenance protein 3, putative	MAL5	1125094	1128141	-	8	MCM;Mg_chelatase;AAA;AAA_3;AAA_5;Merozoite_SPAM;Nucleoplasmin;Mak16;
1088	MAL13P1.279	cell division control protein 2 homolog	MAL13	2259532	2261088	-	3	Pkinase;Pkinase_Tyr;RIO1;
1089	PFC0745c	proteasome component C8, putative	MAL3	679468	680358	-	1	Proteasome;
1090	PF14_0090	hypothetical protein	MAL14	363091	364239	+	2	RVP_2;RVP;
1091	MAL8P1.67	hypothetical protein, conserved	MAL8	837111	837981	-	2	PIN;Fcf1;
1092	PF14_0627	ribosomal protein S3, putative	MAL14	2683091	2684484	+	2	KH_2;Ribosomal_S3_C;
1093	PF08_0055	u3 small nucleolar ribonucleoprotein protein	MAL8	856751	857839	-	1	Brix;
1094	PFF1375c	ethanolaminephosphotransferase, putative	MAL6	1170473	1173697	-	2	HlyIII;CDP-OH_P_transf;
1095	PF11_0049	hypothetical protein, conserved	MAL11	161602	171717	+	1	Not1;
1096	PF14_0324	hypothetical protein, conserved	MAL14	1371858	1373552	+	27	TPR_1;TPR_2;TPR_3;TBPIP;TPR_1;TPR_2;TPR_1;TPR_2;TolA;eIF3_subunit;MAP7;TPR_1;TPR_2;Mad3_BUB1_I;TPR_3;TPR_1;TPR_2;TPR_3;TPR_1;TPR_2;TPR_1;TPR_2;TPR_1;TPR_2;TPR_3;TPR_1;TPR_2;
1097	PF08_0019	guanine nucleotide-binding protein, putative	MAL8	1161236	1162780	-	3	WD40;eIF2A;WD40;
1098	PFF0500c	step II splicing factor, putative	MAL6	434802	436460	-	4	zf-CCHC;DUF1168;Vicilin_N;DUF1754;
1099	PFI0415c	ribosomal RNA methyltransferase, putative	MAL9	399194	400717	-	1	FtsJ;
1100	PFB0175c	hypothetical protein	MAL2	168682	170136	-	2	Mak16;BUD22;
1101	PF14_0185	ATP-dependent RNA helicase, putative	MAL14	793952	797077	+	3	DEAD;VAR1;Helicase_C;
1102	PF14_0104	eukaryotic translation initiation factor 2 gamma subunit, putative	MAL14	427190	428587	+	5	GTP_EFTU;MMR_HSR1;Dynamin_N;GTP_EFTU_D2;eIF2_C;
1103	PFE0505w	cyclophilin, putative	MAL5	437493	439736	+	3	YL1;WD40;Pro_isomerase;
1105	PF11_0483	farnesyltransferase beta subunit, putative	MAL11	1885547	1889507	-	1	Prenyltrans;
1106	MAL8P1.31	hypothetical protein, conserved	MAL8	1069635	1070857	+	1	DUF689;
1107	PFE1470w	cell cycle regulator protein, putative	MAL5	1206466	1207672	+	1	PUA;
1108	PF14_0635	hypothetical protein, conserved	MAL14	2728411	2729761	+	2	UPF0113;PUA;
1110	PF11_0445	DNA-directed RNA polymerase I, putative	MAL11	1728809	1729810	-	2	RNA_pol_L;RNA_pol_A_bac;
1111	PFB0260w	proteasome 26S regulatory subunit, putative	MAL2	235237	238816	+	3	PC_rep;FlgH;PC_rep;
1112	PF07_0067	hypothetical protein	MAL7	763077	766286	-	1	SDA1;
1115	PF11_0252	hypothetical protein	MAL11	948296	953257	-	2	Beach;WD40;
1116	PF11_0359	coatomer delta subunit, putative	MAL11	1364097	1365720	+	1	Adap_comp_sub;
1117	PFA0400c	beta3 proteasome subunit, putative	MAL1	329584	330457	-	1	Proteasome;
1118	PF08_0036	transport protein	MAL8	998127	1000601	+	5	zf-Sec23_Sec24;Sec23_trunk;Sec23_BS;Sec23_helical;Gelsolin;
1119	PF13_0330	ATP-dependent DNA helicase, putative	MAL13	2486719	2488170	-	6	UPF0079;AAA;AAA_5;DnaB_C;MtrA;TIP49;
1120	MAL7P1.81	eukaryotic translation initiation factor 3 37.28 kDa subunit, putative	MAL7	787448	788874	-	1	WD40;
1122	PFL0580w	DNA replication licensing factor mcm5, putative	MAL12	521681	524464	+	6	MCM;Mg_chelatase;AAA_2;AAA;AAA_3;AAA_5;
1123	PFI0630w	26S proteasome regulatory subunit, putative	MAL9	567274	568631	+	1	Mov34;
1124	PFE0305w	transcription initiation factor TFiid, TATA-binding protein	MAL5	259764	260747	+	1	TBP;
1125	PFL0540w	mannosyltransferase, putative	MAL12	480586	482452	+	3	PMT;DIE2_ALG10;Mannosyl_trans;
1126	PF10_0103	eukaryotic translation initiation factor 2, beta, putative	MAL10	420184	421055	-	2	DUF1947;eIF-5_eIF-2B;
1127	PFE0375w	cell differentiation protein rcd1, putative	MAL5	313199	315157	+	1	Rcd1;
1128	PF07_0105	exonuclease i, putative	MAL7	1114311	1118354	-	6	Pox_G5;XPG_N;Ribosomal_L7Ae;XPG_I;5_3_exonuc;APC_15aa;
1129	PF11_0191	hypothetical protein	MAL11	700789	702573	+	4	NOP5NT;VAR1;NOSIC;Nop;
1130	PF14_0358	41-2 protein antigen precursor	MAL14	1529231	1529785	-	1	TRAPP_Bet3;
1131	PF08_0010	hypothetical protein	MAL8	1222097	1223755	-	0	NONE
1132	PF11_0298	GPI8p transamidase	MAL11	1110909	1112390	+	1	Peptidase_C13;
1133	PF13_0177	ATP-dependent RNA helicase, putative	MAL13	1345004	1346476	-	3	ResIII;DEAD;Helicase_C;
1134	PFA0335w	P. falciparum GTP binding protein RAB5	MAL1	287167	289134	+	5	Arf;MMR_HSR1;Miro;Ras;ATP_bind_1;
1135	PFC0150w	hypothetical protein, conserved	MAL3	166194	170976	+	2	Lipin_N;LNS2;
1136	MAL13P1.274	serine/threonine protein phosphatase pfPp5	MAL13	2195927	2197903	+	8	TPR_1;TPR_2;TPR_1;TPR_2;TPR_1;TPR_2;PPP5;Metallophos;
1137	PF10_0320	hypothetical protein	MAL10	1314497	1322191	-	4	RPAP1_C;PRD_Mga;FTH;LRR_1;
1140	PFF0940c	cell division cycle protein 48 homologue, putative	MAL6	815619	818244	-	15	CDC48_N;Sigma54_activat;Zeta_toxin;UPF0079;ResIII;Arch_ATPase;AAA_2;AAA;AAA_5;ABC_tran;NACHT;AAA;AAA_3;ATP-synt_Eps;Vps4_C;
1141	PF13_0150	DNA-directed RNA polymerase 3 largest subunit	MAL13	1218118	1225736	-	7	RNA_pol_Rpb1_1;Rad50_zn_hook;RNA_pol_Rpb1_2;RNA_pol_Rpb1_3;RNA_pol_Rpb1_4;RNA_pol_Rpb1_5;Prefoldin_2;
1142	PFD0420c	flap exonuclease, putative	MAL4	415576	417594	-	4	XPG_N;XPG_I;TFIIF_alpha;5_3_exonuc;
1143	PF14_0713	hypothetical protein	MAL14	3054785	3056890	-	1	Surp;
1144	PF14_0370	RNA helicase, putative	MAL14	1579705	1587812	+	7	DEAD;Helicase_C;Sec63;ResIII;DEAD;Helicase_C;Ssu72;
1145	PFL0970w	pre-mRNA splicing factor, putative	MAL12	802537	804393	+	1	WD40;
1146	PF14_0717	hypothetical protein	MAL14	3071331	3072317	+	0	NONE
1147	PF08_0039	ribosomal protein, putative	MAL8	974659	975340	+	1	Ribosomal_L22e;
1149	PFD0305c	vacuolar ATP synthase subunit b	MAL4	329739	331698	-	3	ATP-synt_ab_N;ATP-synt_ab;ATP-synt_ab_C;
1150	PF14_0661	hypothetical protein, conserved	MAL14	2840071	2840859	-	1	KH_1;
1151	PFE0090w	hypothetical protein	MAL5	91361	94591	+	1	WD40;
1152	MAL7P1.157a	hypothetical protein	MAL7	1287650	1290050	-	0	NONE
1153	PF11_0105	hypothetical protein	MAL11	387677	390946	-	1	Bystin;
1154	MAL8P1.131	Gas41 homologue, putative	MAL8	372043	373744	+	1	YEATS;
1155	PF14_0125	deoxyhypusine synthase	MAL14	509685	511175	-	1	DS;
1156	PFD0355c	hypothetical protein, conserved	MAL4	370523	371857	-	2	PTH2;Skp1_POZ;
1157	PF14_0615	subunit, putative	MAL14	2624400	2625548	-	1	vATP-synt_AC39;
1158	PF13_0313	zinc finger protein	MAL13	2315019	2316860	+	1	zf-ZPR1;
1159	PF11_0370	hypothetical protein	MAL11	1395605	1397512	-	0	NONE
1161	PF14_0361	translocation protein sec62, putative	MAL14	1540582	1541589	-	0	NONE
1162	PFI1115c	pre-mRNA splicing factor protein, putative	MAL9	919099	921292	-	3	PRP4;rRNA_processing;Prp18;
1163	PFC0135c	conserved protein	MAL3	148844	152822	-	3	IBN_N;Xpo1;CRM1_C;
1164	PF14_0529	gamma-adaptin, putative	MAL14	2266149	2269799	+	5	Adaptin_N;VAR1;PhoU;Baculo_LEF5;Alpha_adaptinC2;
1165	PFA0230c	hypthetical protein	MAL1	204860	205627	-	0	NONE
1167	PFF1335c	thiazol monophosphate biosynthesis enzyme	MAL6	1101735	1102853	-	1	DJ-1_PfpI;
1168	PF14_0242	arginine n-methyltransferase, putative	MAL14	1021790	1022995	-	6	PrmA;Methyltransf_9;CMAS;Cons_hypoth95;Methyltransf_11;Methyltransf_12;
1169	PF14_0025	proteosome subunit, putative	MAL14	85883	87883	-	2	CwfJ_C_1;PCI;
1170	PF10_0317	hypothetical protein	MAL10	1307483	1308774	-	2	DER1;Rhomboid;
1171	PF07_0071	queuine tRNA-ribosyltransferase; putative	MAL7	807255	809510	+	3	Hexapep;TGT;Complex1_30kDa;
1172	PFI1650w	DNA excision-repair helicase, putative	MAL9	1343374	1346544	+	4	ResIII;DEAD;DEAD_2;DUF1227;
1173	PF14_0023	hypothetical protein, conserved	MAL14	81121	83760	+	1	Vicilin_N;
1174	PF10_0299	hypothetical protein, conserved	MAL10	1247122	1248918	-	1	Peptidase_M22;
1175	PF13_0063	26S proteasome regulatory subunit 7, putative	MAL13	490129	491811	-	8	Sigma54_activat;AAA_2;SRP54;AAA;AAA_3;AAA_5;CBFD_NFYB_HMF;Histone;
1176	PF07_0121	hypothetical protein, conserved	MAL7	1304215	1306881	-	2	NMD3;zf-C3HC4;
1177	PFF1300w	pyruvate kinase, putative	MAL6	1078996	1081321	+	3	PK;BtpA;PK_C;
1178	PF10_0274	hypothetical protein	MAL10	1161597	1164663	+	3	Ubie_methyltran;Methyltransf_11;Methyltransf_12;
1179	MAL13P1.322	splicing factor, putative	MAL13	2575494	2578949	-	7	ResIII;DEAD;Flavi_DEAD;NACHT;Helicase_C;HA2;DUF1605;
1180	PF08_0068	hypothetical protein	MAL8	723049	726597	+	1	FAD_binding_3;
1181	MAL8P1.19	hypothetical protein, conserved	MAL8	1168651	1172520	-	4	ResIII;DEAD;Helicase_C;DBP10CT;
1182	PF14_0676	20S proteasome beta 4 subunit, putative	MAL14	2896867	2897608	+	1	Proteasome;
1184	PF07_0117	eukaryotic translation initiation factor 2 alpha subunit, putative	MAL7	1246557	1247667	-	2	S1;EIF_2_alpha;
1185	PFE0300c	60S ribosomal subunit protein L24, putative	MAL5	257748	258831	-	0	NONE
1186	PF14_0307	hypothetical protein, conserved	MAL14	1282523	1284016	+	1	DUF171;
1187	PFL0310c	eukaryotic translation initiation factor 3 subunit 8, putative	MAL12	275741	279333	-	6	CobT;eIF-3c_N;Mpp10;YL1;PCI;BRE1;
1188	PF14_0774	mannose-1-phosphate guanyltransferase, putative	MAL14	865491	866950	-	3	NTP_transferase;CTP_transf_3;Hexapep;
1189	PF11_0055	hypothetical protein	MAL11	194384	195972	+	2	VAR1;Thioredoxin;
1190	PF14_0352	ribonucleoside-diphosphate reductase, large subunit	MAL14	1506314	1509044	-	3	ATP-cone;Ribonuc_red_lgN;Ribonuc_red_lgC;
1191	PFE1390w	RNA helicase-1	MAL5	1153670	1155667	+	5	RED_N;ResIII;DEAD;Helicase_C;zf-CCHC;
1192	PFD0750w	nuclear cap-binding protein, putative	MAL4	695175	696036	+	1	RRM_1;
1193	PF07_0023	DNA replication licensing factor mcm7 homologue, putative	MAL7	320356	322821	-	5	C1_4;MCM;Mg_chelatase;AAA_3;AAA_5;
1194	PFD0460c	hypothetical protein	MAL4	447865	451139	-	0	NONE
1195	PFF0970w	splicing factor 3a subunit, putative	MAL6	840520	841221	+	0	NONE
1196	PF13_0033	26S proteasome regulatory subunit, putative	MAL13	297380	298561	-	6	SPOC;Sigma54_activat;AAA_2;AAA;AAA_3;AAA_5;
1197	PFL1680w	splicing factor 3b, subunit 3, 130kD, putative	MAL12	1452593	1457214	+	3	Merozoite_SPAM;YtxC;CPSF_A;
1198	PF13_0095	DNA replication licensing factor mcm4-related	MAL13	712146	715163	+	5	MCM;AAA_2;AAA_3;AAA_5;Mg_chelatase;
1199	MAL13P1.76	hypothetical protein	MAL13	632538	634712	+	6	Ssl1;VWA;Tfb4;C1_3;C1_4;zf-C3HC4;
1200	PFC0245c	hypothetical protein, conserved	MAL3	258160	269961	-	2	Dopey_N;Rtt106;
1201	PF10_0341	hypothetical protein, conserved	MAL10	1387890	1390871	-	2	mTERF;TruD;
1203	PF14_0632	26S proteasome subunit, putative	MAL14	2708368	2712142	+	10	LANC_like;PC_rep;HEAT_PBS;PC_rep;HEAT;HEAT_PBS;PC_rep;HEAT_PBS;PC_rep;HEAT;
1204	MAL8P1.95	hypothetical protein	MAL8	657400	658751	+	2	PPP4R2;YL1;
1205	MAL13P1.344	RNAse L inhibitor protein, putative	MAL13	2709797	2711770	-	5	RLI;Fer4;ABC_tran;SMC_N;ABC_tran;
1206	PFB0750w	vacuolar protein-sorting protein VPS45, putative	MAL2	675430	677598	+	1	Sec1;
1207	PF11_0471	hypothetical protein	MAL11	1817942	1819879	-	6	NLE;WD40;VAR1;WD40;HIF-1a_CTAD;WD40;
1209	MAL13P1.86	cholinephosphate cytidylyltransferase	MAL13	691216	694327	+	1	CTP_transf_2;
1210	PF13_0280	ER lumen protein retaining receptor	MAL13	2142514	2143480	-	1	ER_lumen_recept;
1212	PFD1060w	u5 small nuclear ribonucleoprotein-specific protein, putative	MAL4	1033769	1042393	+	8	ResIII;DEAD;ABC_tran;AAA;Helicase_C;Sec63;DUF1726;Sec63;
1213	PF14_0456	hypothetical protein, conserved	MAL14	1958988	1962917	-	2	WD40;Utp12;
1214	PF14_0473	3'-5' exonuclease, putative	MAL14	2037081	2040491	-	2	3_5_exonuc;HRDC;
1215	PFE0100w	hypothetical protein	MAL5	97657	101895	+	2	PHD;zf-C3HC4;
1216	PF14_0399	ADP-ribosylation-like factor, putative	MAL14	1704081	1704738	-	5	Arf;GTP_EFTU;MMR_HSR1;Miro;Ras;
1217	MAL13P1.96	chromosome segregation protein, putative	MAL13	760527	764340	-	38	SMC_N;Myosin_tail_1;M;Pox_A_type_inc;Strep_SA_rep;KID;Pox_A_type_inc;KID;Prefoldin_2;M;Pox_A_type_inc;M;SMC_hinge;DUF869;Strep_SA_rep;KID;DHC_N2;M;PspA_IM30;Seryl_tRNA_N;Rab5-bind;KID;Pox_A_type_inc;Filament;M;Strep_SA_rep;Pox_A_type_inc;CDC37_N;SlyX;KID;Pox_A_type_inc;Strep_SA_rep;Pox_A_type_inc;KID;ABC_tran;M;Strep_SA_rep;KID;
1218	PF07_0066	hypothetical protein	MAL7	758585	761962	+	2	DUF1777;RRM_1;
1219	PF13_0062	clathrin-adaptor medium chain, putative	MAL13	487713	489026	+	2	Clat_adaptor_s;Adap_comp_sub;
1220	PFL0675c	hypothetical protein	MAL12	595160	598637	-	3	VAR1;DUF1157;Hexapep;
1221	PF11_0087	Rad51 homolog, putative	MAL11	315435	316833	-	3	HHH;RecA;Rad51;
1222	PFD0450c	pre-mrna splicing factor, putative	MAL4	443114	444878	-	3	VAR1;NOSIC;Nop;
1223	PF11_0303	26S proteasome regulatory complex subunit, putative	MAL11	1125687	1127473	+	2	Mad3_BUB1_I;PCI;
1224	PF10_0036	N-acetyltransferase, putative	MAL10	150417	150875	-	1	Acetyltransf_1;
1226	PFL0620c	choline transporter	MAL12	552096	553847	-	2	Acyltransferase;DUF1200;
1228	PF13_0257	glutamate--tRNA ligase	MAL13	1968221	1970812	-	4	Clathrin;tRNA-synt_1c;PRP38;tRNA-synt_1c_C;
1229	PFE1140c	G10 protein, putative	MAL5	944179	944926	-	1	G10;
1230	PF14_0584	ribosomal protein S4, putative	MAL14	2488647	2489197	+	2	Ribosomal_S4;S4;
1231	PF10_0271	centrin, putative	MAL10	1151905	1153095	-	1	efhand;
1232	PF11_0284	methyltransferase, putative	MAL11	1060583	1061464	-	1	Methyltransf_4;
1233	PF10_0087	diphthine synthase	MAL10	371293	372117	+	1	TP_methylase;
1234	MAL7P1.24	hypothetical protein, conserved	MAL7	422309	423088	+	1	Ribosomal_S8e;
1235	MAL13P1.190	proteasome regulatory component, putative	MAL13	1542275	1544176	+	4	TPR_1;TPR_2;PCI;Rpn3_C;
1236	PF08_0121	peptidyl-prolyl cis-trans isomerase precursor	MAL8	279497	280150	+	1	Pro_isomerase;
1237	PFF1135w	transcription or splicing factor-like protein, putative	MAL6	956766	958757	+	3	KH_1;Phage_fiber_2;zf-CCHC;
1238	PF14_0086	hypothetical protein	MAL14	351024	352046	-	3	Dus;His_biosynth;CryBP1;
1239	PF13_0236	hypothetical protein, conserved	MAL13	1704601	1706154	+	4	DUF1042;N6_N4_Mtase;UPF0020;Phage_GP20;
1240	PFL2465c	thymidylate kinase, putative	MAL12	2095047	2096493	-	3	Thymidylate_kin;dNK;DUF855;
1241	PF10_0327	Myb2 protein	MAL10	1345392	1348139	-	1	Myb_DNA-binding;
1242	PFI1175c	RNA-binding protein, putative	MAL9	966785	968059	-	1	RRM_1;
1243	PF14_0198	glycine -- tRNA ligase, putative	MAL14	846732	849371	+	2	tRNA-synt_2b;HGTP_anticodon;
1244	PF10_0081	26S proteasome regulatory subunit 4, putative	MAL10	347205	348572	-	8	KAP_NTPase;Zeta_toxin;AAA_2;NACHT;AAA;AAA_3;AAA_5;ABC_tran;
1245	PF14_0689	hypothetical protein	MAL14	2941280	2942206	-	1	Yip1;
1246	PFF0610c	hypothetical protein, conserved	MAL6	523652	525100	-	2	ATP_bind_3;ExsB;
1247	PFF0625w	nucleolar GTP-binding protein 1, putative	MAL6	531121	533181	+	7	Cbl_N;GTP_EFTU;MMR_HSR1;Miro;Dynamin_N;NOG1;NOGCT;
1248	PFC0390w	hypothetical protein, conserved	MAL3	394323	397190	+	2	C_tripleX;N2227;
1249	PF14_0097	cytidine diphosphate-diacylglycerol synthase	MAL14	389591	391594	+	1	CTP_transf_1;
1250	PFL1735c	hypothetical protein	MAL12	1497674	1501398	-	6	TPR_2;Mad3_BUB1_I;TPR_2;DUF1682;TPR_2;ATP-synt_E_2;
1251	PF13_0291	replication licensing factor, putative	MAL13	2183768	2186557	+	7	SPT2;MCM;AAA;AAA_3;AAA_5;Mg_chelatase;DUF1603;
1252	PF08_0043	hypothetical protein	MAL8	958572	959147	+	1	DUF1754;
1253	PFA0580c	TatD-like deoxyribonuclease, putative	MAL1	452384	454268	-	0	NONE
1254	PF11_0187	clathrin assembly protein AP19, putative	MAL11	684849	685395	+	1	Clat_adaptor_s;
1255	PF13_0179	isoleucine--tRNA ligase, putative	MAL13	1350240	1354058	-	4	tRNA-synt_1;tRNA-synt_1g;VAR1;Anticodon_1;
1256	PF14_0431	serine/threonine kinase-1	MAL14	1861729	1864374	-	2	Pkinase;Pkinase_Tyr;
1257	PF14_0700	hypothetical protein, conserved	MAL14	2980547	2981911	+	1	DnaJ;
1258	PF14_0053	ribonucleotide reductase small subunit	MAL14	193215	194264	-	1	Ribonuc_red_sm;
1259	PF07_0091	cell cycle control protein cwf15 homologue	MAL7	1012298	1013395	-	2	Cwf_Cwc_15;Cgr1;
1260	PFL0985c	hypothetical protein	MAL12	818696	819652	-	2	RLI;DUF367;
1261	PFL2060c	rabGDI protein	MAL12	1805367	1807343	-	2	GDI;Arc_trans_TRASH;
1262	PF10_0128	hypothetical protein	MAL10	502633	506391	-	2	WD40;Utp13;
1264	PFF1440w	SET-domain protein, putative	MAL6	1221943	1242925	+	13	Cgr1;A2L_zn_ribbon;C1_1;PHD;GCC2_GCC3;C1_4;PHD;Bromodomain;C1_3;PHD;C1_3;zf-RING-like;SET;
1265	PF14_0221	hypothetical protein, conserved	MAL14	925108	926571	-	4	NGP1NT;Peptidase_C50;cobW;MMR_HSR1;
1266	PF11_0202	clathrin coat assembly protein, putative	MAL11	733683	735349	+	3	Clat_adaptor_s;VAR1;Adap_comp_sub;
1267	PF13_0286	methyltransferase, putative	MAL13	2160572	2163749	-	3	VAR1;FtsJ;Spb1_C;
1268	MAL13P1.22	DNA ligase 1	MAL13	222018	224922	-	4	DNA_ligase_A_N;DNA_ligase_A_M;mRNA_cap_enzyme;DNA_ligase_A_C;
1393	PF11_0212	hypothetical protein	MAL11	770153	772656	+	1	PolyA_pol;
1394	PF11_0336	hypothetical protein, conserved	MAL11	1263163	1264497	-	1	PRP38;
1395	MAL13P1.346	DNA repair endonuclease	MAL13	2727375	2732477	-	2	L_lactis_RepB_C;ERCC4;
1397	PF14_0148	uracil-DNA glycosylase, putative	MAL14	606378	607346	-	1	UDG;
1398	PF13_0205	tryptophan--tRNA ligase, putative	MAL13	1488257	1490458	-	2	VAR1;tRNA-synt_1b;
1400	MAL13P1.191	hypothetical protein, conserved	MAL13	1551144	1553298	-	1	MecA;
1401	PF11_0311	N-acetyl glucosamine phosphate mutase, putative	MAL11	1156279	1159101	-	1	PGM_PMM_IV;
1403	PF13_0109	N2,N2-dimethylguanosine tRNA methyltransferase, putative	MAL13	796140	798554	-	2	TRM;ZZ;
1404	PFB0860c	RNA helicase, putative	MAL2	750048	751736	-	4	ResIII;DEAD;A2M_recep;Helicase_C;
1407	PF08_0098	abc transporter, putative	MAL8	522308	525130	+	1	ABC1;
1408	PF11_0108	hypothetical protein, conserved	MAL11	403110	407332	+	10	PRP1_N;HAT;Mad3_BUB1_I;TPR_2;HAT;TPR_2;TPR_1;TPR_2;TPR_1;TPR_2;
1409	PF14_0177	DNA replication licensing factor MCM2	MAL14	753387	756438	+	7	Ubiq-assoc;MCM;Mg_chelatase;AAA;AAA_3;AAA_5;Clathrin;
1410	PFC0825c	cleavage and polyadenylation specificity factor protein, putative	MAL3	779783	782836	-	2	Lactamase_B;RMMBL;
1411	MAL13P1.385	RNA binding protein, putative	MAL13	1756242	1758185	+	4	PRP4;WD40;VAR1;WD40;
1413	PF10_0150	methionine aminopeptidase, putative	MAL10	618439	619992	+	2	zf-MYND;Peptidase_M24;
1415	PFL1525c	pre-mRNA splicing factor RNA helicase, putative	MAL12	1301088	1304594	-	6	ResIII;DEAD;ABC_tran;Helicase_C;HA2;DUF1605;
1416	PF11_0227	hypothetical protein	MAL11	832803	834380	-	4	MSG;Pkinase;Pkinase_Tyr;RIO1;
1417	PF10_0054	hypothetical protein	MAL10	228798	232193	+	1	DUF1253;
1419	PF14_0144	mRNA capping enzyme, putative	MAL14	590624	592186	+	3	mRNA_cap_enzyme;DNA_ligase_A_M;mRNA_cap_C;
1421	PF13_0350	signal recognition particle receptor alpha subunit, putative	MAL13	2659757	2661487	-	5	SRP-alpha_N;SRP54_N;SRP54;CbiA;MGDG_synth;
1423	PF11_0384	hypothetical protein, conserved	MAL11	1463107	1465176	-	3	CLPTM1;UPF0259;PQ-loop;
1425	PF10_0266	hypothetical protein	MAL10	1135080	1137398	-	1	Mpp10;
1426	PFL0355c	hypothetical protein	MAL12	324332	326854	-	3	DUF1168;Spb1_C;NUC153;
1427	PF14_0100	cytidine triphosphate synthetase	MAL14	400417	402993	+	2	CTP_synth_N;GATase;
1428	PFL1490w	hypothetical protein	MAL12	1267357	1270155	+	2	RIO1;SPT2;
1431	PFB0130w	polyprenyl synthetase, putative	MAL2	135523	137139	+	1	polyprenyl_synt;
1433	MAL8P1.75	hypothetical protein	MAL8	773697	777920	+	6	ThiF;UBACT;Arylesterase;E2_bind;MMR_HSR1;Dynamin_N;
1435	PFF0285c	DNA repair protein RAD50, putative	MAL6	237808	244518	-	3	SMC_N;MDH;ABC_tran;
1436	PFL0175c	hypothetical protein, conserved	MAL12	182295	183965	-	2	Sua5_yciO_yrdC;SUA5;
1437	PF14_0280	phosphotyrosyl phosphatase activator, putative	MAL14	1183863	1185995	+	1	PTPA;
1438	PFL0830w	hypothetical protein	MAL12	678595	681954	+	4	DUF678;RRM_1;Rtt106;RRM_1;
1439	PFD1070w	eukaryotic initiation factor, putative	MAL4	1044910	1046082	+	3	ResIII;DEAD;Helicase_C;
1440	PFI0865w	hypothetical protein, conserved	MAL9	732941	734017	+	3	ABC_tran;MMR_HSR1;ATP_bind_1;
1442	PF13_0309	hypothetical protein	MAL13	2282553	2286543	-	1	Utp21;
1445	PFL2460w	coronin	MAL12	2092072	2094216	+	3	DUF1899;WD40;DUF1900;
1446	PFF0100w	putative ATP dependent RNA helicase	MAL6	92503	96665	+	4	ResIII;DEAD;Helicase_C;DSHCT;
1448	PFL2005w	replication factor c subunit 4	MAL12	1778141	1779398	+	9	Mg_chelatase;TIP49;AAA;AAA_3;AAA_5;Viral_helicase1;DNA_pol3_delta;Cor1;Rep_fac_C;
1449	MAL8P1.125	tyrosyl-tRNA synthetase, putative	MAL8	403717	405263	+	1	tRNA-synt_1b;
1450	PF11_0258	co-chaperone GrpE, putative	MAL11	971568	972452	-	1	GrpE;
1452	MAL13P1.134	helicase, putative	MAL13	1023461	1027944	-	2	DEAD_2;DUF896;
1454	MAL8P1.10	hypothetical protein, conserved	MAL8	1253421	1254867	+	2	DUF1014;Vicilin_N;
1455	PF14_0323	calmodulin	MAL14	1367770	1368751	-	3	efhand;efhand_Ca_insen;efhand;
1457	PF10_0209	RNA helicase, putative	MAL10	867633	869675	-	4	ResIII;DEAD;FbpA;Helicase_C;
1458	PF11_0305	hypothetical protein	MAL11	1134988	1136892	-	3	Nol1_Nop2_Fmu;Met_10;SLR1-BP;
1460	PFE0420c	guanidine nucleotide exchange factor, putative	MAL5	347219	355039	-	4	RCC1;RasGAP;GRP;MSSP;
1464	PF14_0115	hypothetical protein	MAL14	475248	477296	+	1	Methyltransf_10;
1465	PF11_0184	DNA mismatch repair protein MLH1, putative	MAL11	671913	674963	-	2	HATPase_c;DNA_mis_repair;
1466	PF11_0170	cyclophilin, putative	MAL11	615926	617392	+	1	Pro_isomerase;
1467	PFL2175w	ubiquitin-conjugating enzyme e2, putative	MAL12	1893057	1893891	+	3	UQ_con;RWD;UEV;
1468	PF14_0429	RNA helicase, putative	MAL14	1855654	1858262	+	3	ResIII;DEAD;Helicase_C;
1469	MAL13P1.264	hypothetical protein	MAL13	2077095	2079483	+	1	WD40;
1470	PF13_0190	hypothetical protein	MAL13	1398469	1400043	+	9	TPR_2;TPR_1;TPR_2;TolA;Vicilin_N;TPR_1;TPR_2;MAP7;Aha1_N;
1473	PFC0935c	N-acetylglucosamine-1-phosphate transferase, putative	MAL3	883632	885646	-	2	7TMR-DISM_7TM;Glycos_transf_4;
1474	PFF0715c	endonuclease iii homologue, putative	MAL6	615292	616548	-	3	HhH-GPD;HHH;FlbD;
1475	PF11_0156	hypothetical protein	MAL11	553128	556282	+	3	Pkinase;Pkinase_Tyr;RIO1;
1476	PF11_0412	Vacuolar ATP synthase subunit F, putative	MAL11	1595460	1596542	-	1	ATP-synt_F;
1477	PFE1445c	hypothetical protein	MAL5	1186780	1188939	-	1	FG-GAP;
1479	MAL13P1.257	hypothetical protein, conserved	MAL13	2036736	2037886	-	1	DUF866;
1480	PF08_0130	wd repeat protein, putative	MAL8	168189	171554	-	2	WD40;PWP2;
1483	PF11_0317	structural maintenance of chromosome protein, putative	MAL11	1177073	1182529	-	8	SMC_N;Thymosin;bZIP_2;SMC_hinge;Baculo_PEP_C;PspA_IM30;SPT2;ABC_tran;
1484	PF14_0052	hypothetical protein, conserved	MAL14	190996	192723	+	3	cobW;Viral_helicase1;CobW_C;
1485	PFI0860c	ATP-dependant RNA helicase, putative	MAL9	729664	732126	-	8	SirA;ResIII;DEAD;Flavi_DEAD;Miro;Helicase_C;HA2;DUF1605;
1486	MAL13P1.159	hypothetical protein, conserved	MAL13	1272411	1274057	+	1	DUF1000;
1487	PFB0370c	RNA-binding protein, putative	MAL2	335679	336581	-	1	KH_1;
1488	PF10_0200	hypothetical protein, conserved	MAL10	835291	839699	+	2	DUF1726;DUF699;
1490	PFI1625c	organelle processing peptidase, putative	MAL9	1331339	1332793	-	2	Peptidase_M16;Peptidase_M16_C;
1491	PF10_0245	glucosamine--fructose-6-phosphate aminotransferase, putative	MAL10	1054086	1056575	+	2	GATase_2;SIS;
1492	PFF1150w	ribonuclease H1 large subunit, putative	MAL6	977184	978050	+	1	RNase_HII;
1493	PF13_0096	Ubiquitin Carboxyl-terminal Hydrolase-like zinc finger protein	MAL13	708548	710470	+	2	VAR1;UCH;
1496	PFE1355c	ubiquitin carboxyl-terminal hydrolase, putative	MAL5	1132932	1134849	-	2	ubiquitin;UCH;
1497	PF14_0601	replication factor C3	MAL14	2569382	2570667	+	6	Rad17;ResIII;AAA;AAA_3;AAA_5;Rep_fac_C;
1498	MAL13P1.14	ATP-dependent DEAD box helicase, putative	MAL13	145376	150400	+	7	Baculo_LEF-2;NB-ARC;ResIII;DEAD;Helicase_C;HA2;DUF1605;
1499	PF14_0416	hypothetical protein	MAL14	1793663	1794889	-	2	zf-CCCH;zf-C3HC4;
1500	PF14_0341	glucose-6-phosphate isomerase	MAL14	1457086	1458825	+	2	RasGAP;PGI;
1501	PF11_0117	replication factor C subunit 5, putative	MAL11	434786	435835	-	1	AAA;
1502	PFD0515w	exosome complex exonuclease rrp4, putative	MAL4	481439	482455	+	1	S1;
1503	PFL0335c	eukaryotic translation initiation factor 5, putative	MAL12	301126	302823	-	2	eIF-5_eIF-2B;Nha1_C;
1508	PF14_0589	valine - tRNA ligase, putative	MAL14	2513621	2516893	+	5	tRNA-synt_1;tRNA-synt_1d;tRNA-synt_1g;VAR1;Anticodon_1;
1509	PF11_0101	hypothetical protein	MAL11	376862	378253	+	1	TPR_1;
1510	PFE0885w	eukaryotic translation initiation factor 3 subunit, putative	MAL5	743177	745327	+	2	RRM_1;eIF2A;
1511	PFF0120w	putative geranylgeranyltransferase	MAL6	105500	106639	+	1	Prenyltrans;
1512	PFI0525w	nucleotide binding protein, putative	MAL9	494154	495497	+	1	CbiA;
1513	PF08_0086	hypothetical protein, conserved	MAL8	627189	630065	-	2	PSCyt1;RRM_1;
1514	PF14_0364	cleavage and polyadenylation specifity factor protein, putative	MAL14	1556482	1559112	-	3	Lactamase_B;RMMBL;VAR1;
1516	PFB0875c	hypothetical protein	MAL2	763490	764950	-	1	SKIP_SNW;
1517	PFE1050w	adenosylhomocysteinase(S-adenosyl-L-homocystein e hydrolase)	MAL5	857035	858474	+	8	AdoHcyase;2-Hacid_dh_C;AdoHcyase_NAD;ELFV_dehydrog;AlaDh_PNT_C;Shikimate_DH;IlvN;TrkA_N;
1518	PF13_0048	hypothetical protein	MAL13	408783	412304	-	4	DCP2;NUDIX;Not3;Ataxin-2_N;
1519	PFL0720w	hypothetical protein	MAL12	618757	620104	+	4	DUF1230;DUF1634;TatC;Glycos_transf_4;
1521	PF08_0124	hypothetical protein	MAL8	238973	242168	+	0	NONE
1522	PFE1215c	developmentally regulated GTP-binding protein 1, putative	MAL5	1013448	1014545	-	5	MMR_HSR1;Miro;Dynamin_N;DUF211;TGS;
1523	PF08_0040	hypothetical protein	MAL8	970763	972787	+	0	NONE
1527	PFB0640c	hypothetical protein, conserved	MAL2	568695	573315	-	1	WD40;
1528	PF14_0517	peptidase, putative	MAL14	2233131	2235425	+	3	Creatinase_N;DNA_PPF;Peptidase_M24;
1529	PFI1020c	Inosine-5'-monophosphate dehydrogenase	MAL9	852515	854047	-	6	IMPDH;CBS;Glu_synthase;Peptidase_U57;His_biosynth;TMP-TENI;
1530	PF10_0099	hypothetical protein	MAL10	405015	410535	-	4	DUF1947;ResIII;UvrD-helicase;DEAD;
1532	PF13_0261	ATP binding protein, putative	MAL13	1997012	1998331	+	1	ATP_bind_1;
1533	PFF1500c	DEAD/DEAH box ATP-dependent RNA helicase, putative	MAL6	1291038	1292975	-	4	Upf2;ResIII;DEAD;Helicase_C;
1534	PF13_0013	PBS lyase HEAT-like repeat domain protein	MAL13	143062	144297	-	7	HEAT;HEAT_PBS;HEAT;HEAT_PBS;HEAT;HEAT_PBS;HEAT;
1535	PF11_0407	adrenodoxin reductase, putative	MAL11	1579905	1581422	-	1	Pyr_redox_2;
1536	PFL0470w	hypothetical protein	MAL12	436086	438464	+	1	WD40;
1537	MAL13P1.243	elongation factor Tu, putative	MAL13	1925422	1930052	-	7	GTP_EFTU;CAT_RBD;MMR_HSR1;Dynamin_N;GTP_EFTU_D2;VAR1;EFG_C;
1538	MAL13P1.289	mitotic control protein dis3 homologue, putative	MAL13	2350014	2353235	+	2	OB_RNB;RNB;
1539	PFC0890w	vesicle transport protein, putative	MAL3	837032	838428	+	1	Synaptobrevin;
1540	PF10_0077	eukaryotic translation initiation factor 3 subunit 7, putative	MAL10	316648	318279	+	2	eIF-3_zeta;DivIVA;
1541	PF10_0169	phosphomannomutase, putative	MAL10	697969	699822	-	2	Hydrolase_3;PMM;
1542	PF13_0087	hypothetical protein, conserved	MAL13	658797	659747	+	4	GCD14;CheR;Methyltransf_11;Methyltransf_12;
1543	PF08_0032	hypothetical protein	MAL8	1044885	1046852	+	1	DnaJ;
1544	PF13_0271	ABC transporter, putative	MAL13	2072409	2075558	-	5	ABC_membrane;ABC_tran;MMR_HSR1;Miro;Dynamin_N;
1545	PF14_0428	histidine -- tRNA ligase, putative	MAL14	1850610	1854008	-	3	tRNA-synt_2;tRNA-synt_2b;HGTP_anticodon;
1546	PFD0590c	DNA polymerase alpha	MAL4	535089	541382	-	4	MBD;DNA_pol_B_exo;DNA_pol_B;zf-DNA_Pol;
1547	PF10_0194	hypothetical protein	MAL10	811105	813483	-	3	CPSase_sm_chain;RRM_3;RRM_1;
1548	PFC0805w	DNA-directed RNA polymerase II, putative	MAL3	745136	752509	+	11	RNA_pol_Rpb1_1;RNA_pol_Rpb1_2;RNA_pol_Rpb1_3;RNA_pol_Rpb1_4;RNA_pol_Rpb1_5;DUF1168;RNA_pol_Rpb1_6;TIMELESS_C;RNA_pol_Rpb1_7;Extensin_2;RNA_pol_Rpb1_R;
1549	PF14_0143	hypothetical protein	MAL14	578386	587527	-	0	NONE
1550	PF14_0126	hypothetical protein, conserved	MAL14	512362	516021	+	7	AAA;Zot;AAA_2;AAA;AAA_3;AAA_5;SKI;
1552	PFB0265c	DNA repair endonuclease, putative	MAL2	239246	243796	-	5	XPG_N;NPV_P10;Plasmodium_Vir;Ku_C;XPG_I;
1553	PFE0465c	RNA polymerase I	MAL5	389914	398997	-	10	RNA_pol_Rpb1_1;zf-DHHC;SPT2;RNA_pol_Rpb1_2;RNA_pol_Rpb1_3;VAR1;RNA_pol_Rpb1_4;RNA_pol_Rpb1_5;Paf1;DUF771;
1554	PFL2075c	hypothetical protein, conserved	MAL12	1813494	1814222	-	2	zf-U1;zf-C2H2;
1556	PF10_0326	hypothetical protein	MAL10	1342888	1345017	+	1	WD40;
1558	PFD0975w	ROI kinase-like protein	MAL4	914037	915782	+	6	Rio2_N;MarR;HTH_11;RIO1;Kdo;APH;
1559	PFI0530c	DNA primase, large subunit, putative	MAL9	496141	497718	-	1	DNA_primase_lrg;
1560	PF08_0026	hypothetical protein	MAL8	1099556	1101448	+	4	Krr1;ZZ;C1_3;C1_2;
1561	PFI1235w	hypothetical protein	MAL9	1017425	1018908	+	2	Methyltransf_8;Methyltransf_11;
1562	PF13_0137	hypothetical protein	MAL13	991100	995479	-	2	Asn_synthase;C1_3;
1563	PFE0430w	ATP-dependent RNA helicase, putative	MAL5	358261	362733	+	4	SPT2;ResIII;DEAD;Helicase_C;
1565	MAL7P1.113	DEAD box helicase, putative	MAL7	977663	980362	+	3	ResIII;DEAD;Helicase_C;
1566	PFD0830w	bifunctional dihydrofolate reductase-thymidylate synthase	MAL4	755069	756895	+	2	DHFR_1;Thymidylat_synt;
1567	PFE0895c	Zinc finger protein, putative	MAL5	747793	749675	-	2	zf-B_box;PLATZ;
1568	PF08_0041	ribosome biogenesis protein nep1 homologue, putative	MAL8	968974	969813	-	1	Nep1;
1570	PFD0960c	ribosomal protein L7Ae-related protein, putative	MAL4	881791	882501	-	1	Ribosomal_L7Ae;
1571	PF07_0083	hypothetical protein, conserved	MAL7	933243	934010	-	0	NONE
1572	PFI0290c	beta subunit of coatomer complex, putative	MAL9	293582	296614	-	2	WD40;Coatomer_WDAD;
1573	PFI0965w	conserved protein, putative	MAL9	803019	803747	+	1	Ala_racemase_N;
1574	PFF1095w	leucyl-tRNA synthetase, cytoplasmic, putative	MAL6	919683	924026	+	3	VAR1;tRNA-synt_1g;Anticodon_1;
1575	PFI0920c	hypothetical protein, conserved	MAL9	772636	774369	-	1	Dus;
1576	PFD0950w	ran binding protein 1	MAL4	877717	878853	+	1	Ran_BP1;
1577	PF14_0643	hypothetical protein, conserved	MAL14	2754175	2755749	+	1	KOW;
1579	PF13_0227	vacuolar ATP synthase subunit D, putative	MAL13	1649144	1650680	-	1	ATP-synt_D;
1580	PF10_0360	hypothetical protein	MAL10	1451195	1454223	-	0	NONE
1581	PFC0710w	inorganic pyrophosphatase, putative	MAL3	656694	658317	+	1	Pyrophosphatase;
1582	PF10_0165	DNA polymerase delta catalytic subunit	MAL10	685577	688861	+	3	DNA_pol_B_exo;DNA_pol_B_2;DNA_pol_B;
1583	PF11_0201	hypothetical protein	MAL11	725510	731953	+	1	HECT;
1587	PF14_0183	RNA helicase, putative	MAL14	782305	786019	-	3	ResIII;DEAD;Helicase_C;
1588	PFD0455w	ribosomal processing protein, putative	MAL4	445784	447232	+	2	WD40;Sof1;
1589	PF14_0256	exosome complex exonuclease rrp41, putative	MAL14	1087316	1088056	-	2	RNase_PH;RNase_PH_C;
1590	MAL8P1.156	hypothetical protein	MAL8	120155	123190	-	1	PMI_typeI;
1591	PFL0330c	DNA-directed RNA polymerase III subunit, putative	MAL12	294994	299346	-	8	DUF1958;RNA_pol_Rpb2_1;RNA_pol_Rpb2_2;RNA_pol_Rpb2_3;RNA_pol_Rpb2_4;RNA_pol_Rpb2_5;RNA_pol_Rpb2_6;RNA_pol_Rpb2_7;
1592	MAL13P1.54	hypothetical protein, conserved	MAL13	481701	483284	-	2	LisH;WD40;
1594	PF14_0401	methionine -- tRNA ligase, putative	MAL14	1711581	1713020	-	1	tRNA_bind;
1595	PF11_0245	translation elongation factor EF-1, subunit alpha, putative	MAL11	922642	924438	+	4	GTP_EFTU;MMR_HSR1;GTP_EFTU_D2;GTP_EFTU_D3;
1597	PFE0925c	snrnp protein, putative	MAL5	763530	766901	-	4	DUF1931;ResIII;DEAD;Helicase_C;
1598	PF14_0277	coatamer protein, beta subunit, putative	MAL14	1169782	1174246	+	4	Adaptin_N;HEAT;Coatamer_beta_C;Gamma-COP;
1599	PF14_0366	small subunit DNA primase	MAL14	1563530	1566794	+	1	DNA_primase_S;
1600	PFL0625c	eukaryotic translation initiation factor 3 subunit 10, putative	MAL12	558040	562173	-	6	FlaC_arch;PCI;SURF6;RNA_pol_Rpb8;S-antigen;MAP7;
1601	PF07_0122	hypothetical protein, conserved	MAL7	1308225	1309475	+	1	Brix;

## Sheet: Pf2
ClusterID	GeneID	Annotation	Chromosome	Start	End	Orientation	#Domain	PfamDomain
633	PFA0445w	hypothetical protein	MAL1	366763	369948	+	4	fn2;PA14;LCCL;Rxt3;
633	PF14_0491	hypothetical protein	MAL14	2114385	2117050	-	1	PA14;
807	PFE0160c	Ser/Arg-rich splicing factor, putative	MAL5	135004	135930	-	1	RRM_1;
807	PF11_0279	hypothetical protein	MAL11	1046834	1049578	+	1	RRM_1;
869	MAL8P1.72	high mobility group protein, putative	MAL8	817929	818228	-	1	HMG_box;
869	PFL0145c	high mobility group protein	MAL12	162426	162719	-	1	HMG_box;
987	PFC0185w	hypothetical protein, conserved	MAL3	201218	202795	+	0	NONE
1068	PF11_0092	hypothetical protein	MAL11	341529	346967	-	3	DUF845;efhand;MS_channel;
1139	PF14_0168	hypothetical protein	MAL14	688590	689738	+	0	NONE
1139	MAL13P1.260	hypothetical protein	MAL13	2055947	2060255	+	0	NONE
1402	PFC0180c	membrane skeletal protein, putative	MAL3	195218	198194	-	0	NONE
1402	PF10_0039	hypothetical protein	MAL10	164945	165790	+	0	NONE
1481	PFF1155w	hexokinase	MAL6	981067	982548	+	2	Hexokinase_1;Hexokinase_2;
1757	PF11_0197	hypothetical protein	MAL11	716264	717379	-	2	ACBP;Ank;
1758	PFI0735c	NADH dehydrogenase, putative	MAL9	639649	641250	-	3	Pyr_redox_2;Pyr_redox;MHCassoc_trimer;
1780	PFL1010c	hypothetical protein conserved	MAL12	836905	843894	-	11	SET;SSIII;Stap_Strp_tox_C;C1_1;C1_3;C1_2;PHD;zf-C3HC4;zf-RING-like;Crisp;DUF1125;
1781	MAL13P1.130	hypothetical protein	MAL13	982812	984002	+	0	NONE
1784	PFI1155w	hypothetical protein	MAL9	956595	957825	+	1	CKS;
1787	PF08_0063	hypothetical protein	MAL8	763246	766458	-	11	Clp_N;Sec8_exocyst;Clp_N;AAA;7kD_DNA_binding;Torsin;NB-ARC;Sigma54_activat;AAA_2;AAA_3;AAA_5;
1792	PF14_0530	ferlin, putative	MAL14	2270477	2276191	-	1	C2;
1796	PF14_0560	hypothetical protein	MAL14	2409902	2410963	-	0	NONE
1797	PF13_0141	L-lactate dehydrogenase	MAL13	1041358	1042308	+	6	3HCDH_N;Ldh_1_N;UDPG_MGDP_dh_N;Pyr_redox;Semialdhyde_dh;Ldh_1_C;
1799	PF08_0127	hypothetical protein	MAL8	200301	204038	-	0	NONE
1808	PF10_0107	hypothetical protein	MAL10	429202	430139	-	0	NONE
1812	MAL8P1.146	hypothetical protein	MAL8	205361	207781	-	1	SF-assemblin;
1817	PFF0490w	hypothetical protein	MAL6	425800	431853	+	9	TPR_1;TPR_2;TPR_1;TPR_2;PPP4R2;Rtt106;Pentapeptide_2;TPR_1;TPR_2;
1818	PFF0185c	hypothetical protein	MAL6	152538	160452	-	1	C2;
1823	MAL8P1.8	hypothetical protein	MAL8	1258562	1260112	-	1	2OG-FeII_Oxy;
1830	PF11_0062	histone H2B	MAL11	223682	224035	+	2	Histone;CBFD_NFYB_HMF;
1835	PF13_0018	hypothetical protein	MAL13	165215	168283	-	1	LisH;
1846	PF10_0325	hypothetical protein, conserved	MAL10	1341004	1341870	+	3	S6PP;Hydrolase;Hydrolase_3;
1858	PFE1120w	hypothetical protein	MAL5	907832	936310	+	10	Connexin43;C_tripleX;DUF1103;Connexin43;TipAS;DUF1103;DASH_Duo1;DUF1103;Connexin43;KilA-N;
1859	PF14_0066	hypothetical protein, conserved	MAL14	251058	252825	+	1	Radical_SAM;
1861	PF08_0021	hypothetical protein	MAL8	1147239	1148576	+	1	SPRY;
1867	PFD0700c	RNA binding protein, putative	MAL4	662008	664297	-	1	RRM_1;
1870	PF13_0120	hypothetical protein	MAL13	849863	854191	+	1	Pox_A_type_inc;
2158	PF14_0607	hypothetical protein	MAL14	2583748	2588730	-	1	efhand;
2160	PF14_0350	hypothetical protein	MAL14	1501603	1503439	+	1	Acetyltransf_1;
2162	PF08_0096	RNA helicase, putative	MAL8	543092	545917	+	3	ResIII;DEAD;Helicase_C;
2163	PF10_0071	rhoGAP protein	MAL10	288382	290825	-	1	RhoGAP;
2164	PFL0975w	hypothetical protein	MAL12	807553	816197	+	2	BTB;IQ;
2165	PF13_0300	mitochondrial inner membrane translocase, putative	MAL13	2224853	2225624	-	1	Tim17;
2166	MAL13P1.275	hypothetical protein	MAL13	2202925	2206791	-	2	NIF;BRCT;
2167	PFF0355c	hypothetical protein, conserved	MAL6	301870	303286	-	2	PHD;zf-C3HC4;
2168	PFL1975c	hypothetical protein, conserved	MAL12	1746431	1747980	-	1	WD40;
2172	PFE1170w	hypothetical protein	MAL5	973513	975659	+	1	DnaJ;
2173	MAL13P1.56	m1-family aminopeptidase	MAL13	501992	505249	+	2	Peptidase_M1;Peptidase_M61;
2174	PFE1490c	hypothetical protein	MAL5	1220770	1221985	-	3	PHD;zf-C3HC4;zf-RING-like;
2175	PFB0240w	hypothetical protein, conserved	MAL2	223478	224851	+	0	NONE
2176	MAL8P1.65	hypothetical protein	MAL8	849224	854044	-	4	ResIII;SNF2_N;DEAD;Helicase_C;
2177	PF11_0069	hypothetical protein	MAL11	248674	250488	+	0	NONE
2179	PFF1385c	hypothetical protein	MAL6	1180574	1182354	-	2	Myb_DNA-binding;DMAP1;
2180	PF08_0120	hypothetical protein	MAL8	280827	282302	-	1	ArfGap;
2181	PFD0835c	hypothetical protein	MAL4	757841	760693	-	6	Rho_Binding;LETM1;DUF1430;Bystin;VAR1;HSBP1;
2182	PF14_0532	hypothetical protein	MAL14	2284061	2289175	+	7	F5_F8_type_C;Ricin_B_lectin;F5_F8_type_C;LCCL;Rxt3;SoxD;VAR1;
2184	PF11_0297	hypothetical protein	MAL11	1107349	1109028	-	1	NOT2_3_5;
2185	PFL2365w	hypothetical protein	MAL12	2012629	2015712	+	1	PP2C;
2187	PFI0385c	S1/P1nuclease, putative	MAL9	370444	371547	-	2	S1-P1_nuclease;VAR1;
2188	PFF0955c	hypothetical protein	MAL6	828196	828991	-	0	NONE
2189	PFD0740w	Plasmodium falciparum protein kinase, putative	MAL4	688793	692951	+	3	Pkinase;Pkinase_Tyr;DUF1777;
2190	PFI0165c	DEAD/DEAH box helicase, putative	MAL9	151699	159540	-	5	eIF3_subunit;YL1;ResIII;DEAD;Helicase_C;
2191	PFL2010c	DEAD/DEAH box helicase, putative	MAL12	1779911	1782635	-	7	Sas10_Utp3;ResIII;DEAD;BUD22;SDA1;Rtt106;Helicase_C;
2192	PF14_0065	hypothetical protein	MAL14	246379	247720	-	0	NONE
2193	PF10_0295	hypothetical protein	MAL10	1231803	1233083	-	0	NONE
2194	PFI0930c	Nucleosome assembly protein	MAL9	781358	782665	-	2	NAP;Rtt106;
2195	PF08_0093	hypothetical protein	MAL8	559005	560627	-	1	Mito_carr;
2196	PF14_0207	RNA polymerase subunit, putative	MAL14	882173	883744	-	1	RNA_pol_Rpc34;
2197	PF10_0193	hypothetical protein, conserved	MAL10	808617	808991	-	1	MAP1_LC3;
2198	PFI0935w	DNAJ-like molecular chaperone protein, putative	MAL9	786146	788202	+	1	DnaJ;
2200	PF14_0137	hypothetical protein	MAL14	551861	553234	+	1	DnaJ;
2201	PFD0795w	hypothetical protein	MAL4	725185	729657	+	0	NONE
2202	PF14_0608	hypothetical protein	MAL14	2590950	2593067	-	3	SDA1;YL1;YL1_C;
2203	PFI0880c	acid phosphatase, putative	MAL9	742484	743674	-	2	Metallophos;MORN;
2205	PFI1455c	hypothetical protein	MAL9	1182677	1183685	-	1	Spb1_C;
2206	PF14_0139	hypothetical protein	MAL14	560092	562323	+	2	zf-CCHC;zf-C3HC4;
2207	PFD1045c	erythrocyte membrane-associated antigen, putative	MAL4	1008902	1021687	-	2	NTP_transf_2;DUF1754;
2209	PFE0650c	hypothetical protein	MAL5	557037	558010	-	0	NONE
2211	PF14_0593	hypothetical protein	MAL14	2523869	2527942	-	4	Chromadorea_ALT;GBP;Dynamin_N;Adeno_E3;
2212	PF10_0213	10b antigen, putative	MAL10	905470	912342	-	3	Ank;hATC;W2;
2213	PF14_0571	hypothetical protein	MAL14	2445932	2448238	-	7	7TMR-DISM_7TM;UPF0005;HlyIII;GtrA;NADH5_C;DUF1576;DUF1405;
2215	PF07_0103	chaperone, putative	MAL7	1079029	1079499	+	1	DnaJ;
2217	PF14_0640	hypothetical protein	MAL14	2747342	2749081	+	1	WD40;
2218	PF13_0279	hypothetical protein	MAL13	2140458	2141438	+	2	Tfb4;DUF1798;
2219	PF14_0715	hypothetical protein	MAL14	3062749	3064833	-	0	NONE
2221	PF14_0067	hypothetical protein	MAL14	253541	257359	+	6	PLAT;LCCL;SRCR;LCCL;Rxt3;LCCL;
2222	PFL0520c	hypothetical protein	MAL12	466595	469300	-	0	NONE
2224	MAL7P1.29	hypothetical protein	MAL7	493937	501261	-	2	Fun_ATP-synt_8;DUF900;
2226	PFD1110w	hypothetical protein	MAL4	1063436	1064990	+	1	Sdh_cyt;
2227	PF11_0243	hypothetical protein	MAL11	915142	917983	+	2	DNA_gyraseB;LRR_1;
2229	PFL1315w	hypothetical protein	MAL12	1098119	1104058	+	4	Ion_trans;C4dic_mal_tran;Ion_trans_2;BK_channel_a;
2231	PFD1115c	hypothetical protein	MAL4	1066229	1071067	-	2	Baculo_PEP_C;MpPF2;
2232	PFI0845w	hypothetical protein	MAL9	718511	719530	+	2	COX2_TM;Ycf9;
2233	MAL8P1.103	hypothetical protein, conserved	MAL8	577418	579490	+	1	DUF968;
2234	PF11_0295	farnesyl pyrophosphate synthase, putative	MAL11	1101067	1103253	-	4	VAR1;TIR;polyprenyl_synt;Ca_chan_IQ;
2235	PFL0925w	Formin 2, putative	MAL12	745995	754919	+	3	Rtt106;FH2;TACC;
2236	PFE0170c	protein kinase, putative	MAL5	142871	145423	-	2	Pkinase;HEAT;
2238	PFF1110c	hypothetical protein	MAL6	939658	943720	-	2	DUF1777;zf-CCCH;
2239	PF11_0060	hypothetical protein	MAL11	212442	217304	+	2	Pkinase_Tyr;Pkinase;
2243	MAL7P1.88	thioredoxin-like protein	MAL7	828329	830642	-	1	Thioredoxin;
2244	PFF0880c	hypothetical protein	MAL6	764664	765489	-	1	eIF3_subunit;
2245	PFA0275c	hypothetical protein	MAL1	230528	234641	-	2	FtsJ;Rtt106;
2246	PF13_0238	conserved protein, putative	MAL13	1724848	1727028	-	10	MAP7;K_tetra;Kelch_1;Kelch_2;Kelch_1;Kelch_2;Kelch_1;Kelch_2;Kelch_1;Kelch_2;
2247	PFB0870w	hypothetical protein	MAL2	755417	762559	+	5	SPT2;Autophagy_N;Nuclease_act;Patatin;Nuclease_act;
2248	PFB0770c	hypothetical protein	MAL2	696192	699314	-	2	Collagen;Keratin_B2;
2249	PF10_0372	hypothetical protein	MAL10	1508412	1509473	+	0	NONE
2250	PFL0590c	p-type ATPase, putative	MAL12	528999	532792	-	6	Cation_ATPase_N;E1-E2_ATPase;GSPII_F;Hydrolase;Hydrolase_3;Cation_ATPase_C;
2251	PF13_0303	hypothetical protein	MAL13	2237303	2238745	-	1	RCC1;
2252	PF13_0272	thioredoxin-related protein, putative	MAL13	2089696	2090668	-	1	Thioredoxin;
2253	PFL0815w	DNA-binding chaperone, putative	MAL12	670440	673259	+	2	DnaJ;Myb_DNA-binding;
2254	PF14_0723	hypothetical protein	MAL14	3106019	3110881	+	7	F5_F8_type_C;Ricin_B_lectin;Muskelin_N;F5_F8_type_C;Ldl_recept_b;Occludin_ELL;LCCL;
2255	PFF0560c	hypothetical protein, conserved	MAL6	471653	474145	-	4	YEATS;SWIB;Baculo_LEF-11;RPAP1_N;
2257	PFA0450c	mRNA cleavage factor-like protein, putative	MAL1	370633	371331	-	0	NONE
2258	PF10_0072	hypothetical protein	MAL10	293849	295998	+	2	DUF999;zf-C3HC4;
2259	PFC0441c	hypothetical protein	MAL3	457849	458701	-	1	SAC3_GANP;
2260	PFA0525w	transcription initiation factor TFIIB, putative	MAL1	419075	420761	+	3	A2L_zn_ribbon;TFIIB_Zn_Ribbon;TFIIB;
2262	PF11_0114	actin, putative	MAL11	425977	427517	+	1	Actin;
2263	PFC0740c	binding protein, putative	MAL3	675907	677950	-	1	zf-C3HC4;
2264	PF11_0254	hypothetical protein	MAL11	959070	960872	+	0	NONE
2265	PF10_0232	hypothetical protein	MAL10	998717	1008703	-	7	L_lactis_RepB_C;Chromo;ResIII;DEAD;SNF2_N;HNOBA;Helicase_C;
2266	PFF1120c	hypothetical protein	MAL6	947597	948645	-	1	EGF;
2267	PF11_0265	mitochondrial import inner membrane translocase, putative	MAL11	994837	996018	-	2	Glu-tRNAGln;Tim44;
2268	PFF0465c	cardiolipin synthetase, putative	MAL6	399809	401620	-	1	PLDc;
2270	PFI1590c	hypothetical protein	MAL9	1303380	1307779	-	3	IBN_N;VAR1;CAS_CSE1;
2271	PFI0540w	hypothetical protein	MAL9	504403	508121	+	1	AHSP;
2272	PFL0895c	hypothetical protein	MAL12	725834	729830	-	5	Miro;Dynamin_N;DUF1090;VAR1;DUF1042;
2274	PF07_0020	hypothetical protein	MAL7	301641	305534	-	3	Pox_MCEL;Methyltransf_11;Methyltransf_12;
2275	PF14_0084	hypothetical protein	MAL14	324753	346467	-	4	ColicinD;AHSP;Tna_leader;RNA_polI_A34;
2276	PF11_0257	ethanolamine kinase, putative	MAL11	967019	968290	-	2	APH;Choline_kinase;
2277	MAL13P1.242	hypothetical protein	MAL13	1923780	1924591	+	0	NONE
2278	PF14_0059	hypothetical protein	MAL14	217844	226306	+	2	VAR1;Pox_L5;
2279	PFL1285c	proliferating cell nuclear antigen, putative	MAL12	1077858	1078766	-	3	PCNA_N;PCNA_C;APC_crr;
2281	PFD0800c	hypothetical protein	MAL4	730056	731225	-	1	Maf1;
2282	PFL2110c	hypothetical protein	MAL12	1834052	1840724	-	2	C2;DUF1388;
2284	PF11_0086	hypothetical protein	MAL11	298899	308903	-	3	PAM2;MIF4G;T4-helicase_C;
2286	PF14_0724	hypothetical protein	MAL14	3111579	3113768	-	2	Bromodomain;Utp13;
2287	PF11_0160	hypothetical protein	MAL11	574387	577890	+	1	SET;
2288	PFI0195c	hypothetical protein	MAL9	187340	188620	-	1	TBC;
2290	PFC0785c	proteasome regulatory protein, putative	MAL3	734876	735553	-	0	NONE
2291	PF13_0176	apurinic/apyrimidinic endonuclease Apn1	MAL13	1342210	1344003	-	2	Oxidored_q1_C;AP_endonuc_2;
2292	PFE1340w	transmembrane protein, putative	MAL5	1123605	1124590	+	0	NONE
2293	MAL8P1.76	meiotic recombination protein dmc1-like protein	MAL8	769045	770921	-	3	HHH;RecA;Rad51;
2294	PFI0490c	hypothetical protein	MAL9	456950	461309	-	2	IBN_N;KilA-N;
2296	PFF0365c	conserved hypothetical protein, EXS family	MAL6	306380	309957	-	2	SPX;EXS;
2297	PF14_0690	histone deactylase, putative	MAL14	2944609	2951498	+	5	Strep_SA_rep;Dockerin_1;Ank;Hist_deacetyl;Strep_SA_rep;
2298	PF10_0287	hypothetical protein	MAL10	1202136	1203641	-	1	CDC50;
2300	PFB0160w	ERCC1 nucleotide excision repair protein, putative	MAL2	160514	161242	+	3	Rad10;UPF0223;HHH;
2302	PF10_0068	hypothetical protein	MAL10	277620	279167	+	2	RRM_3;RRM_1;
2303	PFI0370c	subunit of proteaseome activator complex, putative	MAL9	364062	364901	-	1	PA28_beta;
2304	PFE0785c	hypothetical protein	MAL5	653964	655334	-	1	TPT;
2305	MAL7P1.27	chloroquine resistance transporter, putative	MAL7	458602	461697	+	3	CRT-like;DUF6;UAA;
2306	PF13_0173	hypothetical protein	MAL13	1332497	1335790	+	3	Macscav_rec;VAR1;TolA;
2307	MAL13P1.321	hypothetical protein	MAL13	2560960	2563443	+	0	NONE
2308	PFD0720w	hypothetical protein	MAL4	672956	675130	+	1	Arm;
2310	PF08_0111	hypothetical protein	MAL8	374023	377988	-	2	DEAD;Helicase_C;
2311	MAL13P1.63	Plasmodium falciparum asparagine-rich protein	MAL13	549465	553043	+	1	MIF4G;
2312	PFI0720w	hypothetical protein	MAL9	630648	632198	+	4	MFS_1;TatC;7TMR-DISM_7TM;HlyIII;
2313	MAL8P1.91	hypothetical protein	MAL8	696336	698643	-	1	DDHD;
2316	PF14_0365	hypothetical protein	MAL14	1561187	1562020	+	1	DUF410;
2317	MAL7P1.134	hypothetical protein	MAL7	1091187	1101487	-	2	Rtt106;SDA1;
2318	PF11_0439	hypothetical protein	MAL11	1707235	1709082	-	1	Ank;
2319	PFD0880w	hypothetical protein	MAL4	824381	825670	+	2	VAR1;PCI;
2323	PFL0295c	hypothetical protein, conserved	MAL12	264612	267860	-	4	DUF625;FecCD;DUF726;DUF900;
2326	PFL0635c	bromodomain protein, putative	MAL12	568562	571828	-	2	Calpain_inhib;Bromodomain;
2327	PF11_0282	deoxyuridine 5'-triphosphate nucleotidohydrolase, putative	MAL11	1057175	1057696	-	1	dUTPase;
2328	PFL2125c	hypothetical protein	MAL12	1852832	1855669	-	3	TFIIF_alpha;Tfb2;Ribonuc_2-5A;
2329	PF14_0091	hypothetical protein	MAL14	365508	365906	-	0	NONE
2330	PF14_0652	hypothetical protein	MAL14	2808427	2811015	+	2	zf-CCCH;Borrelia_orfA;
2331	PF14_0563	DEAD-box RNA helicase, putative	MAL14	2419712	2421937	+	3	ResIII;DEAD;Helicase_C;
2332	MAL13P1.297	ADP-ribosylation factor, putative	MAL13	2389673	2390688	+	2	Arf;Miro;
2333	PFE0890c	hypothetical protein	MAL5	745796	746632	-	0	NONE
2335	PFC1050w	hypothetical protein	MAL3	982935	984280	+	1	RNA_polI_A34;
2336	PF14_0407	hypothetical protein	MAL14	1752465	1762619	+	5	DUF321;Sec7;Rtt106;DUF321;LEA_4;
2337	PF13_0147	hypothetical protein	MAL13	1092595	1094388	-	0	NONE
2338	PFB0415c	hypothetical protein	MAL2	384865	386580	-	0	NONE
2339	PFC0160w	binding protein, putative	MAL3	175096	177803	+	2	Ank;zf-DHHC;
2340	PF11_0189	hypothetical protein	MAL11	692269	696735	+	3	Peptidase_M16;Peptidase_M16_C;Ste50p-SAM;
2341	MAL7P1.125	hypothetical protein	MAL7	1031144	1033786	+	0	NONE
2344	PFF0835w	hypothetical protein	MAL6	717047	718914	+	0	NONE
2345	PFL0665c	RNA polymerase subunit 8c, putative	MAL12	588121	588975	-	1	RNA_pol_Rpb8;
2346	MAL13P1.19	hypothetical protein	MAL13	185047	212862	-	9	Gp5_C;Leader_Erm;KID;Leader_Erm;KID;Leader_Erm;KID;PI3_PI4_kinase;Leader_Erm;
2347	PF14_0193	hypothetical protein	MAL14	825808	828310	-	3	VAR1;zf-CCCH;YTH;
2348	PFC0850c	hypothetical protein	MAL3	800263	802983	-	1	Exo_endo_phos;
2350	PFE0570w	hypothetical protein	MAL5	486600	516785	+	6	KID;MATH;KID;zf-DHHC;PseudoU_synth_2;KID;
2352	PFB0275w	hypothetical protein, conserved	MAL2	249030	250727	+	5	Sugar_tr;MFS_1;BT1;Tetraspannin;MASE1;
2354	PFL1655c	hypothetical protein	MAL12	1433807	1435982	-	1	DNA_pol_E_B;
2356	PF14_0464	hypothetical protein	MAL14	1996497	1997258	-	3	V-SNARE;DUF883;Synaptobrevin;
2357	PFF1185w	iswi protein homologue	MAL6	999525	1007684	+	15	C1_1;C1_3;PHD;C1_3;C1_2;PHD;zf-C3HC4;zf-RING-like;C1_3;PHD;ResIII;DEAD;SNF2_N;Helicase_C;PHD;
2358	PF07_0052	hypothetical protein	MAL7	679759	680680	-	0	NONE
2359	PFL1160c	hypothetical protein, conserved	MAL12	976811	977880	-	0	NONE
2363	PF14_0649	hypothetical protein	MAL14	2785257	2793272	-	5	Kelch_1;Kelch_2;Kelch_1;Kelch_2;HATPase_c;
2364	PFE0275w	hypothetical protein	MAL5	245933	246934	+	1	BCNT;
2366	PFE0610c	CDK-activating kinase assembly factor, putative	MAL5	533554	534336	-	3	zf-C3HC4;zf-HYPF;MAT1;
2367	PFE0400w	hypothetical protein	MAL5	331680	336704	+	4	Ank;Drf_GBD;EcoEI_R_C;Ank;
2368	MAL13P1.79	hypothetical protein	MAL13	648188	649553	-	1	WD40;
2369	PFC0271c	glutaredoxin, putative	MAL3	291782	292769	-	1	Glutaredoxin;
2370	PFI1565w	conserved protein	MAL9	1286998	1288362	+	1	Profilin;
2371	PFF1085c	conserved hypothetical protein, expressed transcript	MAL6	912404	913708	-	1	DUF558;
2372	PF10_0062	hypothetical protein	MAL10	259059	260661	-	1	NOT2_3_5;
2373	PF07_0077	hypothetical protein	MAL7	899873	902971	+	1	Actin;
2374	PF13_0079	hypothetical protein	MAL13	579728	585817	-	4	TPR_1;TPR_2;TPR_1;TPR_2;
2375	PF11_0098	endoplasmic reticulum-resident calcium binding protein	MAL11	367290	368321	-	1	efhand;
2377	PF13_0354	alanine--tRNA ligase, putative	MAL13	2691989	2696215	+	2	tRNA-synt_2c;tRNA_SAD;
2378	MAL13P1.122	hypothetical protein	MAL13	921172	929650	+	8	C1_3;C1_2;zf-C3HC4;zf-RING-like;C1_1;C1_2;SET;PHD;
2379	PF10_0141	cdk7, putative	MAL10	574128	575102	+	3	Pkinase;Pkinase_Tyr;RIO1;
2381	PF14_0421	hypothetical protein, conserved	MAL14	1827615	1828917	+	2	DVL;Acyltransferase;
2382	PFL0280c	hypothetical protein	MAL12	249333	251396	-	1	TPR_2;
2383	PFL1635w	hypothetical protein	MAL12	1407661	1410872	+	1	Peptidase_C48;
2385	PF11_0241	hypothetical protein	MAL11	892881	900284	-	4	Vicilin_N;Myb_DNA-binding;FCH;Myb_DNA-binding;
2386	PFC0240c	hypothetical protein, conserved	MAL3	251951	255091	-	7	SPT2;MFS_1;Glyco_transf_22;UPF0118;CobS;TatC;Oxidored_q4;
2387	PF14_0580	hypothetical protein	MAL14	2476777	2478684	-	0	NONE
2388	PFF0815w	malate:quinone oxidoreductase, putative	MAL6	695926	697491	+	2	Mqo;DAO;
2389	PFC0970w	hypothetical protein	MAL3	919645	924613	+	2	DUF747;Glyco_transf_22;
2391	PFF1480w	microtubule-associated protein ytm1 homologue, putative	MAL6	1276332	1277828	+	5	Glyco_hydro_53;NLE;WD40;BK_channel_a;WD40;
2393	PF13_0131	hypothetical protein	MAL13	970479	971537	+	1	Acetyltransf_1;
2394	PF14_0545	thioredoxin	MAL14	2342588	2343166	-	1	Thioredoxin;
2395	PF07_0057	transcription elongation factor s-ii, putative	MAL7	720334	721545	+	3	TFIIS;TFIIS_M;TFIIS_C;
2396	MAL13P1.302	hypothetical protein	MAL13	2425217	2427516	-	3	SAP;PHD;zf-MIZ;
2397	MAL13P1.310	hypothetical protein	MAL13	2492257	2498403	+	3	Peptidase_C2;GA;Calpain_III;
2398	PFF0825c	mitochondrial import receptor subunit tom40	MAL6	704032	705165	-	1	Porin_3;
2400	PFD0380c	hypothetical protein	MAL4	384406	390014	-	0	NONE
2401	PF10_0124	hypothetical protein	MAL10	487251	491827	+	1	NIF;
2402	MAL8P1.82	hypothetical protein	MAL8	736801	742302	-	2	IPP-2;VPS9;
2403	PFF0105w	MYND finger domain protein	MAL6	97887	98948	+	1	zf-MYND;
2404	PF10_0123	GMP synthetase	MAL10	482526	484193	-	5	GATase;Peptidase_C26;VAR1;NAD_synthase;GMP_synt_C;
2406	PF07_0102	hypothetical protein	MAL7	1074762	1076045	-	1	TAP42;
2407	PF14_0605	cyclin, putative	MAL14	2580491	2581471	+	1	Cyclin_N;
2409	PFD0190w	hypothetical protein	MAL4	225550	229301	+	1	SET;
2411	PFB0190c	hypothetical protein	MAL2	182228	189115	-	8	VAR1;Adeno_PIX;Sel1;Hexapep;Sel1;DUF1033;Plasmodium_HRP;Hexapep;
2412	PF11_0158	hypothetical protein	MAL11	559631	567073	+	0	NONE
2415	PF14_0395	hypothetical protein, conserved	MAL14	1695259	1696968	-	1	Abhydrolase_1;
2416	PF10_0079	hypothetical protein	MAL10	331245	342806	+	7	Nha1_C;Cgr1;AT_hook;Pentapeptide_2;AT_hook;C1_3;PHD;
2417	PFE0790c	BolA-like protein, conserved	MAL5	658421	658675	-	1	BolA;
2418	PF14_0160	hypothetical protein	MAL14	650501	657343	-	3	VAR1;DUF1388;Peptidase_C14;
2419	PF14_0383	hypothetical protein	MAL14	1646628	1650649	-	1	zf-B_box;
2420	MAL8P1.83	eukaryotic translation initiation factor, putative	MAL8	731038	733308	-	2	HCNGP;RRM_1;
2421	PF14_0372	hypothetical protein	MAL14	1593460	1599462	+	1	Sad1_UNC;
2422	PFD0525w	hypothetical protein	MAL4	485925	487365	+	0	NONE
2423	PFI0895c	hypothetical protein, conserved	MAL9	751348	752412	-	1	Mov34;
2424	PF11_0249	hypothetical protein	MAL11	937441	941247	+	2	SMC_N;VAR1;
2425	MAL8P1.157	hypothetical protein	MAL8	113422	118751	+	3	PBP_sp32;Peptidase_C48;TolA;
2426	PFL2090c	P. falciparum homologue of yeast snf7	MAL12	1820868	1822582	-	2	Snf7;LepA_C;
2427	PFI0635c	hypothetical protein	MAL9	569115	570365	-	0	NONE
2428	PF14_0138	hypothetical protein	MAL14	553638	555771	-	1	ARM_1;
2429	PFA0260c	hypothetical protein	MAL1	225348	226017	-	2	CAP_C;TBCC;

## Sheet: Pf3
ClusterID	GeneID	Annotation	Chromosome	Start	End	Orientation	#Domain	PfamDomain
181	PFA0240w	hypothetical protein	MAL1	211108	213243	+	1	MFS_1;
181	PF11_0310	hypothetical protein	MAL11	1153350	1155179	+	0	NONE
181	PFA0245w	hypothetical protein	MAL1	216014	217747	+	7	Sugar_tr;MFS_1;LMBR1;7tm_4;HlyIII;PMT;DUF441;
1294	MAL7P1.92	cysteine repeat modular protein 2 homologue	MAL7	867679	876013	-	10	GCC2_GCC3;NCD3G;GCC2_GCC3;Furin-like;GCC2_GCC3;zf-RanBP;Oxidored_q3;DUF1600;DUF540;Pox_P21;
1294	PFI0550w	hypothetical protein	MAL9	511488	521520	+	5	Kringle;GCC2_GCC3;NCD3G;Toxin_17;TRP;
1632	PF11_0429	hypothetical protein	MAL11	1669429	1671467	-	1	PHD;
1632	PFE0995c	hypothetical protein	MAL5	820716	822905	-	0	NONE
1899	PFE0510c	hypothetical protein	MAL5	440777	441877	-	1	RIIa;
1899	PFI0360c	hypothetical protein	MAL9	356658	357676	-	0	NONE
1944	PFE0660c	uridine phosphorylase, putative	MAL5	569180	569917	-	1	PNP_UDP_1;
2442	MAL13P1.380	chloroquine resistance marker protein, putative	MAL13	1730735	1753546	-	3	Nebulin;Anticodon_1;Arm;
2466	PF11_0344	Apical membrane antigen 1 precursor, AMA1	MAL11	1290767	1292635	+	1	AMA-1;
2470	PFC0725c	transporter, putative	MAL3	665976	667547	-	4	Form_Nir_trans;ABC-3;HR_lesion;BPD_transp_1;
2476	PFC0310c	ATP-dependent CLP protease, putative	MAL3	317725	318837	-	1	CLP_protease;
2477	PFB0435c	hypothetical protein	MAL2	395439	398745	-	5	DUF1754;Rho_Binding;SNF;7TMR-DISM_7TM;MFS_1;
2514	PFD0985w	hypothetical protein	MAL4	924970	935391	+	0	NONE
2525	PFF0095c	hypothetical protein	MAL6	82606	86919	-	1	zf-CCCH;
2926	PFL1620w	asparagine/aspartate rich protein, putative	MAL12	1385694	1402205	+	6	zf-UBR;zf-B_box;zf-C3HC4;STAG;Rsc14;PepX_N;
2933	PF08_0022	hypothetical protein, conserved in P. falciparum	MAL8	1143571	1145379	-	4	Ndr;Abhydrolase_2;DUF676;Abhydrolase_1;
2933	PF14_0015	aminopeptidase, putative	MAL14	48913	50416	-	3	Ndr;DUF676;Abhydrolase_1;
2939	PF07_0040	lysophospholipase-like protein, putative	MAL7	490469	491575	-	0	NONE
2949	PF11_0343	hypothetical protein, conserved	MAL11	1287412	1288512	+	1	CDC50;
2959	PFL2410w	hypothetical protein	MAL12	2059092	2063211	+	3	Mem_trans;Chordopox_A30L;DUF221;
2977	MAL13P1.360	hypothetical protein, conserved	MAL13	1125481	1127109	+	1	DUF494;
2978	PF10_0179	hypothetical protein	MAL10	736368	743405	-	9	TYW3;Kelch_1;Kelch_2;Kelch_1;Kelch_2;Kelch_1;Alpha-amyl_C;Met_10;PHF5;
2979	PF11_0122	hypothetical protein	MAL11	446527	449381	+	2	Exo_endo_phos;PWWP;
2987	MAL13P1.78	hypothetical protein	MAL13	639886	643092	-	0	NONE
2988	PF14_0520	6-phosphogluconate dehydrogenase, decarboxylating, putative	MAL14	2240382	2241788	+	2	NAD_binding_2;6PGD;
2995	PFE1255w	hypothetical protein	MAL5	1045458	1051249	+	3	SMC_N;Rep_Org_C;DUF1651;
3002	PF07_0070	transporter/permease protein, putative	MAL7	791748	792716	+	4	UAA;TatC;TPT;DUF6;
3006	PFE0605c	glutathione synthetase	MAL5	529932	531899	-	2	GSH_synth_ATP;GSH_synthase;
3021	MAL8P1.126	serine protease, putative	MAL8	396770	399909	-	1	Trypsin;
3614	PFA0370w	hypothetical protein	MAL1	304091	304552	+	0	NONE
3616	PF11_0524	U6 snRNA associated Sm-like protein Ls; U6 snRNA associated Sm-like protein LsM4, putative	MAL11	289289	290118	+	1	LSM;
3618	PF13_0180	chaperonin, putative	MAL13	1355483	1357392	+	1	Cpn10;
3621	MAL13P1.194	hypothetical protein	MAL13	1561450	1563318	-	0	NONE
3622	PF13_0216	hypothetical protein	MAL13	1586001	1586594	-	0	NONE
3623	PFB0290c	transcription factor, putative	MAL2	270078	270619	-	3	zf-C4_Topoisom;PhnA_Zn_Ribbon;TFIIS_C;
3624	PFB0410c	phospholipase, putative	MAL2	381130	383445	-	1	Patatin;
3625	MAL13P1.221	aspartate carbamoyltransferase	MAL13	1792612	1794047	+	2	OTCace_N;OTCace;
3626	PFB0501c	hypothetical protein	MAL2	457185	458585	-	0	NONE
3627	PFB0620w	hypothetical protein	MAL2	557048	557696	+	1	DUF842;
3628	PFB0645c	Ribosomal protein L13, putative	MAL2	575155	576054	-	1	Ribosomal_L13;
3629	PF11_0219	hypothetical protein	MAL11	798395	798634	-	0	NONE
3630	PF11_0248	hypothetical protein	MAL11	935864	936526	+	1	Ribosomal_L37;
3631	PF13_0246	hypothetical protein	MAL13	1870391	1871056	-	0	NONE
3634	PFC0130c	hypothetical protein, conserved	MAL3	144725	145984	-	1	KH_1;
3635	PF14_0697	dihydroorotase, putative	MAL14	2971925	2973001	+	1	Amidohydro_2;
3637	PF11_0440	hypothetical protein	MAL11	1709991	1710884	+	1	VAR1;
3638	PF13_0317	hypothetical protein	MAL13	2399844	2400377	-	0	NONE
3639	PF14_0024	hypothetical protein	MAL14	84735	85301	+	0	NONE
3641	PF10_0029	hypothetical protein	MAL10	124455	124883	-	0	NONE
3643	MAL13P1.328	hypothetical protein	MAL13	2617596	2620335	+	1	HATPase_c;
3644	PF13_0358	mitochondrial import inner membrane translocase, putative	MAL13	2722003	2722281	-	1	zf-Tim10_DDP;
3645	PF10_0097	hypothetical protein	MAL10	401875	402710	-	1	L51_S25_CI-B8;
3646	PFL1870c	hypothetical protein	MAL12	1601503	1602684	-	1	Exo_endo_phos;
3647	PFL2045w	hypothetical protein	MAL12	1798630	1799775	+	0	NONE
3648	PFC0262c	hypothetical protein, conserved	MAL3	283581	283994	-	0	NONE
3649	PFC0280c	hypothetical protein	MAL3	297681	298580	-	0	NONE
3650	PF10_0118	hypothetical protein	MAL10	468070	469535	-	0	NONE
3651	PF10_0152	hypothetical protein	MAL10	624046	625893	-	2	NTP_transf_2;PAP_assoc;
3652	PFL2225w	myosin A tail domain interacting protein MTIP, putative	MAL12	1931956	1932570	+	0	NONE
3653	PFC0410w	rat BRAIN protein-like	MAL3	408763	410436	+	1	YTH;
3654	PF10_0198	hypothetical protein	MAL10	825450	826970	+	2	tRNA-synt_2b;DUF143;
3655	PF10_0204	hypothetical protein	MAL10	848858	849521	-	0	NONE
3656	PF10_0225	orotidine-monophosphate-decarboxylase, putative	MAL10	983473	984444	+	1	OMPdecase;
3657	MAL13P1.20	hypothetical protein	MAL13	215493	216533	+	1	Psf3;
3658	PF13_0026	hypothetical protein	MAL13	255332	256318	+	0	NONE
3659	PFD0335c	hypothetical protein	MAL4	358450	359906	-	1	Ribosomal_L25p;
3660	PF10_0324	hypothetical protein	MAL10	1339366	1340060	-	0	NONE
3661	PF10_0332	ribosomal protein L27, putative	MAL10	1364715	1365359	+	1	Ribosomal_L27;
3662	PF13_0054	hypothetical protein	MAL13	445813	446860	-	2	SAM_1;Myb_DNA-binding;
3663	MAL13P1.55	cytochrome c2 precursor,putative	MAL13	497736	498215	-	1	Cytochrom_C;
3665	PF10_0358	hypothetical protein	MAL10	1447075	1448106	+	0	NONE
3667	PF13_0081	hypothetical protein	MAL13	621589	622078	-	0	NONE
3668	MAL13P1.95	ferredoxin	MAL13	748588	749172	-	1	Fer2;
3669	MAL13P1.111	hypothetical protein	MAL13	834381	835509	-	2	PhoQ_Sensor;ClpS;
3671	PF14_0592	hypothetical protein	MAL14	2522867	2523088	+	0	NONE
3672	PF14_0617	hypothetical protein	MAL14	2634791	2635627	+	0	NONE
3673	PFE0630c	orotate phosphoribosyltransferase, putative	MAL5	546732	547577	-	1	Pribosyltran;
3674	PFF1305w	hypothetical protein	MAL6	1082911	1084029	+	0	NONE
3675	PFE1410c	hypothetical protein	MAL5	1166514	1168004	-	0	NONE
3676	MAL7P1.117	hypothetical protein	MAL7	993657	994273	+	1	DSS1_SEM1;
3677	PF07_0119	hypothetical protein	MAL7	1269219	1269854	-	0	NONE
3680	PFI0705w	hypothetical protein, conserved	MAL9	617954	619826	+	1	DUF837;
3681	PFI0770c	hypothetical protein	MAL9	661472	662317	-	0	NONE
3682	PFI0810c	hypothetical protein	MAL9	691559	693468	-	1	UFD1;
3683	MAL8P1.50	hypothetical protein, conserved	MAL8	978506	979262	-	0	NONE
3685	PF08_0014	plastid 50S ribosomal protein, putative	MAL8	1187298	1188197	+	1	Ribosomal_L21p;
3686	PFI1660w	hypothetical protein	MAL9	1348011	1348448	+	0	NONE
3688	PF14_0041	ribosomal protein L16, putative	MAL14	151765	152310	+	1	Ribosomal_L16;
3689	PF14_0641	1-deoxy-D-xylulose 5-phosphate reductoisomerase	MAL14	2749908	2751374	+	5	Gp_dh_N;DXP_reductoisom;XisH;PCNA_N;DXP_redisom_C;
3690	PF14_0665	hypothetical protein	MAL14	2862863	2863480	+	1	MED6;
3691	PF14_0673	hypothetical protein	MAL14	2885837	2888156	-	1	RAP;
3692	PFE0730c	ribose 5-phosphate epimerase, putative	MAL5	607103	608449	-	2	DeoR;Rib_5-P_isom_A;
3693	PFE1035c	putative	MAL5	843583	844574	-	1	NUDIX;
3694	PFE1125w	50S ribosomal subunit protein L17, putative	MAL5	937310	938032	+	1	Ribosomal_L17;
3695	PFE1165c	hypothetical protein	MAL5	970261	970957	-	0	NONE
3696	PFE1560c	hypothetical protein	MAL5	1279951	1280592	-	1	Ribosomal_S16;
3699	PFE1225w	50S ribosomal subunit protein L12, putative	MAL5	1017804	1018577	+	1	Ribosomal_L12;
3700	PFE0865c	splicing factor, putative	MAL5	724679	725749	-	1	RRM_1;
3701	PFL1340c	hypothetical protein	MAL12	1128929	1131676	-	2	Pox_A_type_inc;FlbD;
3703	PFE0960w	50S ribosomal subunit protein L14, putative	MAL5	790442	790771	+	1	Ribosomal_L14;
3704	PFF0495w	ribosomal protein L19-like protein, putative	MAL6	432936	434173	+	1	Ribosomal_L19;
3706	PFL1195w	hypothetical protein	MAL12	1009280	1010242	+	0	NONE
3708	PFF0695w	hypothetical protein, conserved	MAL6	604568	605335	+	1	BCAS2;
3709	MAL7P1.21	origin recognition complex subunit, putative	MAL7	317360	319837	+	2	Vicilin_N;ORC2;
3710	MAL7P1.340	hypothetical protein, conserved	MAL7	345399	346603	-	1	ATP-synt_C;
3711	PF14_0248	ubiquinol-cytochrome c reductase hinge protein, putative	MAL14	1050188	1050454	-	2	UCR_hinge;TSP_1;
3712	PF14_0269	hypothetical protein, conserved	MAL14	1139532	1140245	-	1	DUF101;
3713	PF14_0289	ribosomal protein L17, putative	MAL14	1217058	1217952	-	1	Ribosomal_L17;
3714	PF11_0560	hypothetical protein, conserved	MAL11	1753467	1754092	-	1	Img2;
3717	PFE0145w	50S ribosomal subunit protein L28, putative	MAL5	125116	126514	+	1	Ribosomal_L28;
3718	PFE0205w	ATP-dependent helicase, putative	MAL5	167649	169502	+	4	Y_phosphatase;L_lactis_RepB_C;DEAD;Helicase_C;
3719	PF07_0127	hypothetical protein	MAL7	1359725	1360474	+	0	NONE
3721	PF14_0340	hypothetical protein	MAL14	1453510	1454364	-	0	NONE
3722	PFE0410w	triose or hexose phosphate / phosphate translocator, putative	MAL5	342205	343233	+	6	UPF0259;UAA;DUF6;Nuc_sug_transp;C4dic_mal_tran;TPT;
3723	PFD0405c	hypothetical protein	MAL4	410521	412261	-	3	zf-RanBP;zf-P11;zf-RanBP;
3725	PF14_0398	hypothetical protein	MAL14	1703549	1703752	+	1	Tbf5;
3726	PFL0180w	cytochrome c1 heme lyase, putative	MAL12	184911	185765	+	1	Cyto_heme_lyase;
3727	PFL0260c	hypothetical protein	MAL12	226052	227068	-	0	NONE
3728	MAL8P1.99	hypothetical protein	MAL8	614445	615776	-	4	MMR_HSR1;Miro;Dynamin_N;ATP_bind_1;
3731	PFL0615w	hypothetical protein	MAL12	549882	550904	+	4	TPR_1;TPR_2;TPR_1;TPR_2;
3732	PFL0710w	hypothetical protein	MAL12	615629	616093	+	0	NONE
3733	PFF0980w	hypothetical protein	MAL6	845657	846154	+	0	NONE
3734	PFF1330c	mitochondrial import inner membrane translocase subunit, putative	MAL6	1100278	1100859	-	1	Tim17;
3735	PFF1465w	hypothetical protein	MAL6	1258883	1260017	+	0	NONE
3736	PF14_0500	hypothetical protein	MAL14	2151083	2152563	-	3	Prefoldin_2;Syntaxin-6_N;SNARE;
3737	PFD0785c	hypothetical protein	MAL4	716443	717066	-	2	DUF1168;Vicilin_N;
3738	PFD0805w	prohibitin-like protein, putative	MAL4	733248	734111	+	1	HGTP_anticodon;
3740	PFF1160w	hypothetical protein, conserved	MAL6	983947	984714	+	0	NONE
3741	MAL7P1.93	mitochondrial ribosomal protein S8, putative	MAL7	877816	878393	+	1	Ribosomal_S8;
3743	PF14_0519	ribosomal protein S11, putative	MAL14	2238487	2239176	-	2	Ribosomal_L18p;Ribosomal_S11;
3744	PF14_0528	hemolysin, putative	MAL14	2261688	2262750	-	4	HlyIII;7TMR-DISM_7TM;DUF1634;DUF131;
3745	PF14_0539	hypothetical protein	MAL14	2320901	2321746	-	1	Ribosomal_L28;
3747	PF11_0365	hypothetical protein	MAL11	1384482	1385820	-	0	NONE
3748	PFC1055w	hypothetical protein	MAL3	985301	987552	+	1	BSD;
3749	PFC1060c	hypothetical protein	MAL3	988214	990295	-	1	SART-1;
3750	MAL13P1.390	hypothetical protein	MAL13	1759496	1762018	+	2	GCV_T;GCV_T_C;
3751	PF11_0244	hypothetical protein	MAL11	918737	920806	+	2	zf-MIZ;zf-C3HC4;
3752	PF11_0247	hypothetical protein	MAL11	932998	935136	+	3	Apc15p;RNA_pol_delta;RAP;
3753	PF11_0261	hypothetical protein	MAL11	980865	982533	-	0	NONE
3754	PF11_0262	hypothetical protein	MAL11	983544	985034	+	1	Mt_ATP-synt_B;
3755	PF13_0218	ABC transporter, putative	MAL13	1598596	1601373	+	5	ABC_membrane;VAR1;SMC_N;KH_2;ABC_tran;
3756	PFC0675c	hypothetical protein	MAL3	629520	630218	-	1	MRP-L47;
3757	PFC0701w	hypothetical protein	MAL3	645309	646205	+	1	Ribosomal_L27;
3759	PF14_0682	hypothetical protein	MAL14	2921298	2923025	-	0	NONE
3760	PF11_0482	hypothetical protein	MAL11	1880685	1884770	+	0	NONE
3762	PF11_0485	hypothetical protein	MAL11	1894114	1894794	+	1	ATP-synt_DE_N;
3763	PF14_0695	DNA-directed RNA polymerase, alpha subunit, truncated, putative	MAL14	2965804	2968281	+	2	RNA_pol_L;RNA_pol_A_bac;
3764	PFA0225w	LytB protein	MAL1	202774	204381	+	1	LYTB;
3765	PF11_0337	50S ribosomal protein L2, putative	MAL11	1265368	1266369	+	3	Ribosomal_L2;Ribosomal_L2_C;GAGA;
3767	PF14_0694	protein disulfide isomerase, putative	MAL14	2961933	2964033	-	3	Calsequestrin;PBAN;Thioredoxin;
3768	PF11_0382	ribosomal protein S9, putative	MAL11	1459078	1459980	+	1	Ribosomal_S9;
3769	PF11_0386	30S ribosomal protein S14, putative	MAL11	1470415	1471026	-	1	Ribosomal_S14;
3771	PF11_0394	hypothetical protein	MAL11	1495118	1495879	+	0	NONE
3772	PF14_0619	hypothetical protein	MAL14	2639822	2640952	-	1	VAR1;
3773	MAL13P1.329	hypothetical protein, conserved	MAL13	2620888	2622433	-	3	WTF;DUF975;SNARE_assoc;
3774	PFA0475c	hypothetical protein	MAL1	380234	380960	-	2	DUF947;Spectrin;
3775	PFA0510w	hypothetical protein	MAL1	397745	404760	+	5	Telo_bind;Bromodomain;Duffy_binding;DUF947;DUF1388;
3776	PF14_0575	hypothetical protein	MAL14	2455828	2456751	-	0	NONE
3777	PF11_0433	hypothetical protein	MAL11	1678778	1686994	-	5	Prefoldin_2;Strep_SA_rep;TPR_1;DnaJ;Strep_SA_rep;
3778	PF11_0435	hypothetical protein	MAL11	1692417	1698168	+	1	VAR1;
3780	PFA0255c	hypothetical protein	MAL1	222492	224198	-	3	DEAD_2;MutS_III;RAP;
3781	PF11_0458	hypothetical protein	MAL11	1767859	1768812	+	2	TFIIF_beta;RPA_C;
3782	PF14_0679	sulfate transporter, putative	MAL14	2911333	2914301	+	8	Xan_ur_permease;MFS_1;SNARE_assoc;DUF368;Sulfate_transp;DUF340;PRA1;DUF565;
3783	MAL13P1.206	phosphate transporter, putative	MAL13	1627342	1629511	+	18	Ammonium_transp;CitMHS;PHO4;MFS_1;DoxX;TrkH;OPT;DUF112;7tm_1;Serpentine_recp;FtsX;7tm_4;Mem_trans;STE2;Ion_trans;Glycos_transf_4;Peptidase_M50;RDD;
3784	PFC0715c	hypothetical protein	MAL3	658800	661826	-	1	CS;
3785	PF13_0359	mitochondrial carrier protein, putative	MAL13	2723759	2725489	-	3	Mito_carr;VAR1;Mito_carr;
3786	PF13_0329	hypothetical protein	MAL13	2483087	2483686	+	0	NONE
3787	MAL13P1.348	hypothetical protein	MAL13	2738919	2742196	+	1	Gaa1;
3788	PF13_0327	hypothetical protein	MAL13	2467305	2468126	+	0	NONE
3789	PFC0755c	protein kinase, putative	MAL3	686827	691488	-	2	Pkinase;Pkinase_Tyr;
3790	MAL13P1.319	hypothetical protein	MAL13	2548888	2551260	+	1	IGPS;
3791	PFA0405w	hypothetical protein	MAL1	331891	333861	+	0	NONE
3792	PF11_0300	hypothetical protein	MAL11	1115162	1117598	+	0	NONE
3795	PFL0385c	blood stage antigen 41-3 precursor	MAL12	351845	354001	-	0	NONE
3796	PFL1050w	hypothetical protein	MAL12	869252	871360	+	0	NONE
3797	PFL1150c	ribosomal protein L24, putative	MAL12	972701	973384	-	1	KOW;
3798	MAL13P1.21	hypothetical protein	MAL13	216854	220231	-	1	Barren;
3799	PFB0460c	hypothetical protein	MAL2	413416	421137	-	2	UPF0228;TIMELESS_C;
3800	MAL13P1.255	hypothetical protein	MAL13	2019590	2021272	+	1	Cons_hypoth95;
3801	PFL2395c	dimethyladenosine transferase, putative	MAL12	2041278	2043197	-	1	RrnaAD;
3802	PFL2390c	hypothetical protein	MAL12	2029989	2039837	-	2	Motile_Sperm;AntA;
3803	PFB0585w	Leu/Phe-tRNA protein transferase, putative	MAL2	533253	534350	+	1	Leu_Phe_trans;
3805	PFB0545c	ribosomal protein L7/L12, putative	MAL2	489904	490818	-	1	Ribosomal_L12;
3806	PFL1280w	hypothetical protein	MAL12	1072449	1076966	+	3	VAR1;GETHR;RAP;
3807	PF13_0278	hypothetical protein	MAL13	2136061	2139555	+	2	zf-RanBP;Osmo_CC;
3808	PFL0575w	hypothetical protein	MAL12	510317	519431	+	6	ERM;Pyr_redox;Amino_oxidase;Collagen;DUF622;PHD;
3809	PF13_0281	hypothetical protein	MAL13	2146401	2146907	+	0	NONE
3810	MAL13P1.227	ubiquitin-conjugating enzyme, putative	MAL13	1819528	1820364	+	3	RWD;UQ_con;UEV;
3811	PF13_0044	carbamoyl phosphate synthetase, putative	MAL13	361369	368698	-	14	CPSase_sm_chain;Peptidase_C26;GATase;CPSase_L_chain;CPSase_L_D2;CPSase_L_D3;CPSase_L_chain;ATP-grasp;CPSase_L_D2;RimK;Dala_Dala_lig_C;GARS_A;ATP-grasp_3;MGS;
3812	PFL1545c	chaperonin cpn60	MAL12	1328301	1331361	-	5	Cpn60_TCP1;Prefoldin_2;Nha1_C;PPP4R2;Rtt106;
3813	PFL1915w	dna gyrase subunit b, putative	MAL12	1648655	1651675	+	5	HATPase_c;CoiA;DNA_gyraseB;Toprim;DNA_gyraseB_C;
3814	PFL1925w	cell division protein FtsH, putative	MAL12	1655475	1658117	+	11	Rad17;Arch_ATPase;Bac_DnaA;AAA_2;APS_kinase;AAA;AAA_3;AAA_5;Peptidase_M41;GBP_C;PLC-beta_C;
3816	PFL1985c	hypothetical protein	MAL12	1757504	1759186	-	2	Telo_bind;UPF0058;
3817	PFB0760w	hypothetical protein	MAL2	686484	688544	+	5	Mucin;DUF373;7TMR-DISM_7TM;MtN3_slv;LAB_N;
3818	MAL13P1.34	hypothetical protein	MAL13	321017	322219	-	1	RED_N;
3819	PFL1880w	long-chain-fatty-acid--CoA ligase, putative	MAL12	1610351	1612729	+	1	AMP-binding;
3821	PFL1895w	ribosomal protein L23, putative	MAL12	1626761	1627916	+	1	Ribosomal_L23;
3822	MAL13P1.23	hypothetical protein	MAL13	226887	228492	-	1	CorA;
3823	PFL1120c	DNA GyrAse a-subunit, putative	MAL12	934962	938630	-	3	rRNA_processing;DNA_topoisoIV;DNA_gyraseA_C;
3824	PFL0570c	hypothetical protein conserved	MAL12	507802	508965	-	2	GN3L_Grn1;Ribosomal_S18;
3825	MAL13P1.285	hypothetical protein	MAL13	2294233	2300527	-	4	KilA-N;Patatin;RNR_N;Integrin_b_cyt;
3826	PF13_0022	cyclin 4	MAL13	241859	243164	+	2	Cyclin_N;Pox_N2L;
3827	PF13_0040	DNA-directed RNA polymerase alpha chain, putative	MAL13	340130	342091	-	3	DUF1103;RNA_pol_L;RNA_pol_A_bac;
3828	PFL1745c	clustered-asparagine-rich protein	MAL12	1506919	1508548	-	4	WW;MPPN;RNA_bind;RRM_1;
3829	PFC0281w	hypothetical protein	MAL3	299500	299757	+	0	NONE
3830	PFC0571c	hypothetical protein	MAL3	551712	555449	-	0	NONE
3831	PFC0095c	hypothetical protein, conserved	MAL3	102593	103789	-	0	NONE
3832	PFL1275c	hypothetical protein	MAL12	1067836	1071299	-	1	Mic1;
3833	PF14_0495	hypothetical protein	MAL14	2133247	2139816	+	3	Collagen;Orthopox_C10L;DNA_pack_N;
3834	PF14_0403	protein prenyltransferase alpha subunit, putative	MAL14	1723357	1726368	-	2	PPTA;LRR_1;
3835	PF14_0301	hypothetical protein	MAL14	1259861	1261779	+	1	Porin_3;
3836	PF14_0382	metalloendopeptidase, putative	MAL14	1640988	1646122	+	3	Peptidase_M16;Nop53;Peptidase_M16_C;
3837	PFL1185c	cytochrome c heme lyase, putative	MAL12	1000670	1001936	-	1	Cyto_heme_lyase;
3838	PFL1585c	hypothetical protein	MAL12	1351778	1354093	-	2	NTP_transf_2;FTCD_N;
3839	PFL1210w	hypothetical protein	MAL12	1018497	1023999	+	5	tRNA-synt_1;tRNA-synt_1g;DUF1103;Anticodon_1;zf-FPG_IleRS;
3840	PFC0500w	hypothetical protein	MAL3	503330	505521	+	0	NONE
3841	PFL1630c	hypothetical protein	MAL12	1405169	1405955	-	0	NONE
3842	PFB0180w	5'-3' exonuclease, N-terminal resolvase-like domain, putative	MAL2	176567	178300	+	2	5_3_exonuc_N;5_3_exonuc;
3844	PFL0735w	cyclophilin	MAL12	627354	628196	+	1	Pro_isomerase;
3846	PFL0770w	seryl-tRNA synthetase, putative	MAL12	644532	646388	+	1	tRNA-synt_2b;
3847	PFC0550w	hypothetical protein	MAL3	536420	539487	+	7	DUF1443;Sel1;TPR_1;TPR_2;Sel1;TPR_1;TPR_2;
3848	PF14_0338	hypothetical protein	MAL14	1444040	1448446	-	1	Ataxin-2_N;
3849	MAL13P1.186	1-deoxy-D-xylulose 5-phosphate synthase	MAL13	1498073	1501690	+	0	NONE
3850	PF14_0224	PP1-like protein serine/threonine phosphatase	MAL14	936312	941782	+	3	IQ;Metallophos;efhand;
3851	PF14_0270	ribosomal protein L15, putative	MAL14	1141107	1142744	+	4	rRNA_processing;Osmo_CC;Ribosomal_L15;L15;
3852	PF10_0183	hypothetical protein	MAL10	757794	765157	+	2	eIF2A;GYF;
3853	PF11_0047	hypothetical protein	MAL11	154231	155730	+	1	Actin;
3855	PF10_0120	hypothetical protein	MAL10	472545	473385	-	1	UCR_14kD;
3856	PF11_0068	hypothetical protein, conserved	MAL11	245067	246587	+	1	UPF0027;
3857	PF10_0188	hypothetical protein	MAL10	788809	794482	-	0	NONE
3860	PF14_0417	heat shock protein, putative	MAL14	1796243	1799026	+	3	HATPase_c;HSP90;VAR1;
3861	PF14_0511	glucose-6-phosphatedehydrogenase-6-phosphogluconolactonase	MAL14	2208741	2211473	-	2	G6PD_N;G6PD_C;
3864	MAL13P1.103	hypothetical protein	MAL13	801913	806230	+	0	NONE
3865	PF14_0540	hypothetical protein	MAL14	2322720	2324774	-	1	Arm;
3867	PF14_0535	hypothetical protein	MAL14	2302513	2305416	+	0	NONE
3868	MAL13P1.74	hypothetical protein	MAL13	619333	620727	-	2	VAR1;A1pp;
3870	MAL13P1.75	hypothetical protein	MAL13	626683	628877	-	1	Pentapeptide_2;
3871	PF13_0068	hypothetical protein	MAL13	519801	520643	-	0	NONE
3872	PF13_0069	translation initiation factor if-2, putative	MAL13	521252	524638	+	9	CRAM_rpt;GTP_EFTU;Arf;MMR_HSR1;Miro;Dynamin_N;ATP_bind_1;VAR1;GTP_EFTU_D2;
3873	MAL13P1.129	hypothetical protein	MAL13	962219	963589	+	0	NONE
3874	PF13_0059	ribosomal protein S15, mitochondrial precursor, putative	MAL13	476425	477336	+	1	Ribosomal_S15;
3875	MAL13P1.102	hypothetical protein	MAL13	770847	773096	-	0	NONE
3876	MAL13P1.184	endopeptidase, putative	MAL13	1491124	1494504	-	2	Peptidase_M3;DUF1539;
3877	PF13_0106	hypothetical protein	MAL13	789638	792049	+	2	DUF544;Myb_DNA-binding;
3879	PF13_0201	sporozoite surface protein 2	MAL13	1465093	1466817	-	3	VWA;Cytadhesin_P30;TSP_1;
3880	PF14_0034	hypothetical protein, conserved	MAL14	134081	135073	-	1	LAG1;
3881	PFE0770w	hypothetical protein	MAL5	637426	640379	+	0	NONE
3882	PFE1040c	hypothetical protein	MAL5	845840	848764	-	2	Swi5;CDC73;
3883	PFE0385w	hypothetical protein	MAL5	322239	326822	+	3	S1;DUF1388;LEM;
3885	PFE1275c	RNA methyltransferase, putative	MAL5	1066213	1067708	-	2	FH2;SpoU_methylase;
3886	PFD0145c	hypothetical protein	MAL4	181831	183711	-	1	VAR1;
3887	PFE1240w	hypothetical protein, conserved	MAL5	1027391	1030357	+	3	Flavodoxin_1;Radical_SAM;Wyosine_form;
3888	PFE0955w	hypothetical protein	MAL5	788597	789478	+	0	NONE
3889	PF10_0113	hypothetical protein	MAL10	445163	447124	-	0	NONE
3890	PF14_0288	cytochrome c oxidase subunit II precursor, putative	MAL14	1215606	1216124	-	1	COX2;
3891	PF14_0161	hypothetical protein, conserved	MAL14	659537	660901	+	0	NONE
3893	PF10_0363	pyruvate kinase, putative	MAL10	1472567	1474804	-	2	PK;PK_C;
3894	PF11_0153	hypothetical protein	MAL11	544997	546910	-	1	RAP;
3895	PF14_0026	hypothetical protein	MAL14	89565	91037	-	1	zf-U1;
3896	PF14_0264	hypothetical protein	MAL14	1117545	1125246	+	3	RWD;DUF613;Pkinase;
3897	PF10_0192	hypothetical protein	MAL10	804984	807581	-	3	Bap31;tRNA_Me_trans;ATP_bind_3;
3898	PF10_0286	hypothetical protein	MAL10	1199067	1201274	-	0	NONE
3899	PF14_0195	hypothetical protein	MAL14	832531	836880	-	1	Pox_H7;
3900	PF10_0040	hypothetical protein	MAL10	166743	170669	-	3	XPG_N;XPG_I;GRP;
3901	PF14_0132	ribosomal protein S9, putative	MAL14	534056	535726	-	1	Ribosomal_S9;
3902	PF14_0212	hypothetical protein	MAL14	893864	895006	-	1	Ribosomal_L21p;
3903	PF14_0094	hypothetical protein	MAL14	374799	377105	+	1	PGAM;
3904	PF10_0052	hypothetical protein	MAL10	224248	225207	+	0	NONE
3905	PF10_0167	hypothetical protein	MAL10	692425	694101	+	1	VAR1;
3906	PF10_0240	hypothetical protein	MAL10	1029393	1030609	-	0	NONE
3907	PF07_0047	cell division cycle ATPase, putative	MAL7	542661	546350	-	15	CDC48_N;Sigma54_activat;Arch_ATPase;Bac_DnaA;AAA_2;AAA;AAA_5;Zot;NB-ARC;ABC_tran;NACHT;AAA;AAA_3;Viral_helicase1;RuvB_N;
3908	PF07_0058	hypothetical protein	MAL7	723363	725090	+	0	NONE
3909	PFE1550w	hypothetical protein	MAL5	1267403	1269532	+	2	VAR1;DUF613;
3910	MAL7P1.66	hypothetical protein	MAL7	673313	676247	+	2	FlaG;Ribosomal_S5;
3911	PFF0410w	hypothetical protein	MAL6	343208	349367	+	2	FAST_1;Bac_surface_Ag;
3912	PFF0750w	cdc2-like protein kinase, putative	MAL6	644048	646165	+	4	Baculo_19;Pkinase;Pkinase_Tyr;PRP1_N;
3913	PF07_0094	hypothetical protein	MAL7	1018748	1020487	+	0	NONE
3914	PFD0935c	hypothetical protein	MAL4	862878	864029	-	0	NONE
3915	PF10_0241	hypothetical protein	MAL10	1031286	1032776	+	0	NONE
3916	PFE0265c	hypothetical protein	MAL5	236143	238365	-	1	HCNGP;
3917	PF10_0060	hypothetical protein	MAL10	253703	255610	+	1	RAP;
3918	PF10_0061	hypothetical protein	MAL10	256116	257698	-	1	SPT2;
3919	PF10_0063	hypothetical protein	MAL10	262149	262996	-	1	Alba;
3920	PF10_0244	hypothetical protein	MAL10	1046850	1051002	-	2	efhand;L27_2;
3921	PF10_0321	hypothetical protein	MAL10	1322936	1324621	+	1	DUF1754;
3922	PF07_0032	Cg8 protein	MAL7	446882	447568	-	0	NONE
3923	PF10_0175	tRNA pseudouridine synthase, putative	MAL10	718453	720135	+	2	DUF1754;TruB_N;
3924	PF10_0221	GcpE protein	MAL10	957125	959599	+	2	GcpE;DnaJ_CXXCXGXG;
3925	PF10_0139	hypothetical protein	MAL10	560537	563352	+	1	VAR1;
3927	PF10_0329	aspartyl protease, putative	MAL10	1352439	1354526	+	2	Asp;UPF0058;
3928	PF07_0041	hypothetical protein	MAL7	515437	516816	+	1	DUF310;
3929	PF10_0291	hypothetical protein	MAL10	1212900	1214213	-	1	RAP;
3930	PF07_0068	cysteine desulfurase, putative	MAL7	780674	782597	+	1	Aminotran_5;
3931	PF07_0081	hypothetical protein	MAL7	918830	920191	-	0	NONE
3932	MAL7P1.107	hypothetical protein	MAL7	943194	944756	-	0	NONE
3933	PF07_0046	50S ribosomal protein L1, putative	MAL7	540218	541417	+	1	Ribosomal_L1;
3935	PFI0295c	hypothetical protein, conserved	MAL9	298662	304176	-	1	RNB;
3936	PF07_0100	hypothetical protein	MAL7	1043523	1046621	+	2	Lactamase_B;Gp5_C;
3937	MAL7P1.126	hypothetical protein	MAL7	1056079	1060124	-	4	RRM_1;Vicilin_N;RRM_1;RRM_3;
3938	PFF0550w	hypothetical protein	MAL6	467476	468637	+	0	NONE
3939	PFF0555w	hypothetical protein	MAL6	470044	471219	+	0	NONE
3940	PFF0910c	hypothetical protein	MAL6	779846	783293	-	1	FAST_1;
3942	PFF1395c	amidotransferase subunit B, putative	MAL6	1185997	1188579	-	1	GatB_N;
3944	PFF0160c	dihydroorotate dehydrogenase, mitochondrial precursor	MAL6	130326	132035	-	2	DHO_dh;UPF0004;
3945	PFF0255c	hypothetical protein	MAL6	220404	221810	-	1	Acylphosphatase;
3946	PFF0270c	cyclin dependent kinase binding protein, putative	MAL6	225343	227443	-	1	Cyclin_N;
3947	PFF1315w	hypothetical protein with ankyrin repeats	MAL6	1089191	1094329	+	2	Disintegrin;Ank;
3948	PFF1010c	hypothetical protein, conserved	MAL6	859023	860111	-	1	DnaJ;
3949	PFF1115w	ferredoxin--NADP reductase, putative	MAL6	946130	947245	+	2	NAD_binding_6;NAD_binding_1;
3950	MAL7P1.19	hypothetical protein	MAL7	271350	284454	-	6	Plasmid_parti;DUF1948;NADPH_Ox;Vicilin_N;IBB;HECT;
3951	PFF0135w	hypothetical protein, conserved	MAL6	116081	118021	+	0	NONE
3952	PFI0235w	replication factor A-related protein, putative	MAL9	222269	224154	+	2	tRNA_anti;Rep_fac-A_C;
3953	PFD0600c	ribosomal protein, putative	MAL4	547085	548095	-	1	Ribosomal_S12;
3954	PFE0130c	hypothetical protein	MAL5	117163	121455	-	0	NONE
3955	PFD0705c	hypothetical protein	MAL4	665603	666521	-	1	PH;
3956	PF08_0029	hypothetical protein	MAL8	1067226	1068544	+	0	NONE
3957	MAL8P1.140	methionine aminopeptidase, putative	MAL8	246831	249053	+	1	Peptidase_M24;
3958	PF08_0025	hypothetical protein	MAL8	1101888	1102145	-	0	NONE
3959	MAL7P1.201	hypothetical protein, conserved	MAL7	336418	339819	-	2	DEAD;Helicase_C;
3961	PFI0990c	hypothetical protein	MAL9	827720	830671	-	2	CS;TCTP;
3962	PF08_0074	hypothetical protein, conserved	MAL8	688461	689207	+	1	Alba;
3963	MAL8P1.78	small heat shock protein, putative	MAL8	761266	762159	+	1	HSP20;
3964	PFI1645c	hypothetical protein	MAL9	1340054	1341982	-	2	tRNA-synt_2b;HGTP_anticodon;
3965	PFI0890c	like, putative	MAL9	748668	749876	-	1	Ribosomal_L3;
3966	PF08_0115	hypothetical protein	MAL8	346555	348582	-	4	DnaJ;VAR1;UPF0302;DUF1977;
3967	PFI1205c	hypothetical protein	MAL9	993301	997665	-	8	7tm_4;Sre;Ion_trans;DUF1765;Peptidase_A24;Pentapeptide_2;Sas10_Utp3;TatC;
3968	PFI1665w	uncharacterised trophozoite protein	MAL9	1349779	1350381	+	0	NONE
3969	PFI1680w	hypothetical protein	MAL9	1357400	1359251	+	3	DUF508;DUF827;UBX;
3970	PF08_0070	hypothetical protein	MAL8	712360	715287	+	2	FAST_1;RAP;
3971	MAL8P1.40	RNA-binding protein, putative	MAL8	1023701	1024918	-	4	RRM_1;WW;RNA_bind;RRM_1;
3973	PF08_0112	hypothetical protein	MAL8	369728	370804	-	0	NONE
3976	PFI1045w	hypothetical protein	MAL9	871816	873440	+	1	RAP;
3977	PFI1145w	hypothetical protein	MAL9	947023	949488	+	1	MACPF;
3978	PFF1030w	hypothetical protein, conserved	MAL6	873807	876188	+	0	NONE
3979	MAL8P1.56	hypothetical protein	MAL8	930241	931957	+	0	NONE
3981	MAL8P1.108	protein phosphatase, putative	MAL8	535590	537740	-	1	PP2C;
3983	PFF1045w	hypothetical protein, conserved	MAL6	884298	889612	+	3	GnsAB;FAST_1;RAP;
3984	PFI1365w	cytochrome c oxidase subunit, putative	MAL9	1128861	1129930	+	1	COX5B;
3985	PF08_0038	hypothetical protein	MAL8	979872	981708	+	1	Ribosomal_L4;
3986	MAL7P1.149	hypothetical protein	MAL7	1207533	1210733	-	1	Collagen;
3987	PF08_0132	glutamate dehydrogenase, putative	MAL8	147210	151403	+	3	Pertussis_S2S3;VAR1;ELFV_dehydrog;
3988	PFI1330c	hypothetical protein	MAL9	1100243	1100821	-	1	Complex1_30kDa;
3989	PFI1340w	fumarate hydratase, putative	MAL9	1113948	1115993	+	2	Fumerase;Fumerase_C;

## Sheet: Pf4
ClusterID	GeneID	Annotation	Chromosome	Start	End	Orientation	#Domain	PfamDomain
2938	PFL1270w	cof-like hydrolase, had-superfamily, subfamily iib	MAL12	1065786	1066673	+	3	S6PP;Hydrolase;Hydrolase_3;
2941	PF14_0348	ATP-dependent Clp protease proteolytic subunit, putative	MAL14	1497713	1498447	-	1	CLP_protease;
2941	PF14_0347	hypothetical protein	MAL14	1494754	1497488	-	0	NONE
2981	PF11_0168	hypothetical protein	MAL11	600909	611008	-	1	DUF676;
3016	PFF1210w	hypothetical protein	MAL6	1020025	1021876	+	1	PAP2;
3016	PFF1215w	hypothetical protein	MAL6	1022423	1024215	+	2	Oxidored_q1_N;PAP2;
3615	PFA0520c	chromatin assembly factor 1 protein WD40 domain, putative	MAL1	414914	416254	-	1	WD40;
3636	PF14_0722	hypothetical protein	MAL14	3086131	3104141	-	14	DUF1533;TetM_leader;GCC2_GCC3;LIM;EB;GCC2_GCC3;TNFR_c6;GCC2_GCC3;NCD3G;PAN_1;Metallothio;GCC2_GCC3;XAP5;7tm_6;
3636	PFL0410w	hypothetical protein	MAL12	376547	387478	+	9	PetL;NHL;He_PIG;GCC2_GCC3;Furin-like;GCC2_GCC3;TNFR_c6;TIL;GCC2_GCC3;
3715	PF11_0457	hypothetical protein	MAL11	1765238	1766254	+	1	ThiF;
3804	PF13_0241	hypothetical protein	MAL13	1808558	1810267	-	1	Rhomboid;
3862	PF14_0480	hypothetical protein	MAL14	2066688	2072605	-	0	NONE
4785	PFA0500w	human hepatopoietin-like protein, putative	MAL1	393758	394189	+	1	Evr1_Alr;
4788	PF13_0231	hypothetical protein	MAL13	1664885	1665676	+	4	TPR_1;TPR_2;TPR_1;TPR_2;
4789	MAL13P1.217	hypothetical protein	MAL13	1720350	1721703	+	0	NONE
4790	PFB0590w	hypothetical protein	MAL2	535646	536146	+	0	NONE
4791	PF11_0255	hypothetical protein	MAL11	961589	962274	-	1	LSM;
4792	MAL13P1.237	hypothetical protein	MAL13	1894314	1895693	-	1	Alba;
4793	MAL13P1.241	GTPase, putative	MAL13	1921380	1923111	+	2	Miro;Ras;
4794	PFB0805c	clathrin coat assembly protein, putative	MAL2	715797	716548	-	1	Clat_adaptor_s;
4799	PF11_0423	hypothetical protein	MAL11	1654417	1654888	-	0	NONE
4800	MAL13P1.288	hypothetical protein, conserved	MAL13	2322727	2323188	-	1	TB2_DP1_HVA22;
4801	MAL13P1.307	hypothetical protein	MAL13	2465460	2465873	-	1	DUF528;
4803	PF10_0035	hypothetical protein	MAL10	149235	150039	+	0	NONE
4807	PF10_0080	endonuclease, putative	MAL10	343732	344898	-	3	XPG_N;XPG_I;5_3_exonuc;
4809	PFL2065c	mitochondrial import inner membrane translocase subunit, putative	MAL12	1808865	1809609	-	1	zf-Tim10_DDP;
4810	PFC0230c	hypothetical protein, conserved	MAL3	233008	244944	-	0	NONE
4812	PF10_0116	hypothetical protein	MAL10	460334	461992	-	1	VAR1;
4813	PFL2260w	hypothetical protein	MAL12	1949580	1950479	+	0	NONE
4815	PF10_0216	hypothetical protein	MAL10	932695	934078	+	1	Zip;
4817	PFC0831w	triosephophate isomerase, putative	MAL3	786529	787979	+	1	TIM;
4818	PF10_0268	merozoite capping protein 1	MAL10	1141831	1143844	-	2	Redoxin;AhpC-TSA;
4819	PFD0325w	hypothetical protein	MAL4	353226	353645	+	0	NONE
4820	PFC0980c	mRNA capping enzyme	MAL3	927311	929450	-	2	mRNA_triPase;MSG;
4821	PF13_0082	cop-coated vesicle membrane protein p24 precursor, putative	MAL13	622893	623917	-	2	EMP24_GP25L;PAH;
4822	PF13_0086	hypothetical protein	MAL13	644916	646594	+	0	NONE
4823	MAL13P1.87	hypothetical protein	MAL13	698420	700124	-	1	Sec20;
4824	PF14_0610	hypothetical protein	MAL14	2597790	2598902	-	1	zf-CCCH;
4826	MAL7P1.15	hypothetical protein	MAL7	209081	221773	-	0	NONE
4827	PFI0655c	hypothetical protein	MAL9	580751	581459	-	1	EFP;
4829	PF08_0033	hypothetical protein, conserved	MAL8	1038172	1039680	-	0	NONE
4833	PFI1250w	thioredoxin, putative	MAL9	1025483	1026343	+	2	Thioredoxin;DUF836;
4835	PF14_0060	hypothetical protein	MAL14	228409	229836	+	1	GDPD;
4836	PFE1175w	hypothetical protein	MAL5	978660	979865	+	0	NONE
4837	PFD0910w	hypothetical protein	MAL4	850542	851497	+	0	NONE
4838	PFF0650w	ribosomal protein L18, putative	MAL6	546959	547736	+	1	Ribosomal_L18p;
4840	PFF0760w	RNA and export factor binding protein, putative	MAL6	656372	657632	+	2	RRM_1;RRM_3;
4841	MAL7P1.20	peptide chain release factor, putative	MAL7	299280	300338	-	3	PCRF;RF-1;KH_2;
4843	MAL7P1.31	hypothetical protein	MAL7	527346	528921	-	2	7TMR-DISM_7TM;CTP_transf_1;
4845	MAL8P1.110	plastid 50S ribosomal protein L33, putative	MAL8	520452	520858	-	1	Ribosomal_L33;
4847	PFL0375w	hypothetical protein	MAL12	348269	349095	+	1	RRM_1;
4848	MAL8P1.100	hypothetical protein	MAL8	601645	603367	-	0	NONE
4849	PF14_0446	hypothetical protein	MAL14	1921914	1922737	+	1	Fasciclin;
4851	PFL0500w	50S ribosomal protein L1, putative	MAL12	452589	453822	+	2	NusA_N;Ribosomal_L1;
4852	PFF1455c	hypothetical protein	MAL6	1252055	1253988	-	0	NONE
4854	PF14_0465	hypothetical protein	MAL14	1998603	1999604	+	1	CS;
4855	PF14_0488	hypothetical protein	MAL14	2103896	2105830	+	0	NONE
4857	MAL7P1.77	hypothetical protein	MAL7	772659	774346	+	0	NONE
4858	PF14_0566	hypothetical protein	MAL14	2431125	2431694	+	2	OPA3;H-kinase_dim;
4859	PFC0990c	hypothetical protein	MAL3	929859	933677	-	1	KID;
4860	PF11_0403	hypothetical protein	MAL11	1551064	1552415	-	1	VPS9;
4861	PFA0180w	hypothetical protein	MAL1	161365	166464	+	2	DEAD;Helicase_C;
4864	PFC0886w	hypothetical protein	MAL3	834171	835251	+	1	IPP-2;
4865	PF13_0215	hypothetical protein	MAL13	1583421	1584248	+	0	NONE
4866	PFC0955w	ATP-dependent RNA helicase	MAL3	897526	900038	+	3	ResIII;DEAD;Helicase_C;
4867	PF11_0342	hypothetical protein	MAL11	1278197	1284546	-	1	KID;
4868	PFC0780w	hypothetical protein	MAL3	724930	734747	+	4	SURF6;VAR1;Gp5_C;CPSF_A;
4871	PF14_0706	hypothetical protein	MAL14	2997539	3001300	-	2	DUF1720;HC2;
4872	PF11_0428	hypothetical protein, conserved	MAL11	1666861	1668422	+	2	Vicilin_N;OTU;
4873	PF14_0581	ribosomal protein S10, putative	MAL14	2479389	2480865	+	1	Ribosomal_S10;
4875	PFL0530c	hypothetical protein	MAL12	472253	475450	-	1	Kelch_1;
4879	MAL13P1.298	hypothetical protein	MAL13	2392307	2398687	+	2	zf-CCHC;DUF900;
4881	PFL0120c	cyclophilin, putative	MAL12	141642	143268	-	1	Pro_isomerase;
4882	PF13_0357	hypothetical protein	MAL13	2719024	2721516	+	0	NONE
4883	PF13_0348	PfRhop148,Rhoptry protein	MAL13	2651612	2655400	-	0	NONE
4884	PFC0765c	hypothetical protein	MAL3	708925	710754	-	1	Psf2;
4885	PFL0225c	hypothetical protein	MAL12	211514	212353	-	0	NONE
4886	PF14_0633	hypothetical protein	MAL14	2713794	2716235	-	1	AT_hook;
4887	MAL13P1.320	hypothetical protein	MAL13	2552359	2555881	+	1	EFP;
4888	MAL13P1.336	hypothetical protein	MAL13	2671924	2674300	+	0	NONE
4889	PF14_0642	hypothetical protein	MAL14	2752086	2752970	-	1	Ribosomal_L22;
4890	PF11_0419	hypothetical protein	MAL11	1630830	1633768	+	1	DUF618;
4891	PF13_0041	hypothetical protein	MAL13	344728	348435	+	0	NONE
4893	MAL13P1.224	hypothetical protein	MAL13	1804358	1805955	+	2	zf-C3HC4;ShK;
4894	MAL13P1.226	hypothetical protein	MAL13	1812682	1817638	-	2	EF1_GNE;DVL;
4895	MAL13P1.256	phosphatidylinositol transfer protein, putative	MAL13	2030169	2036091	+	2	IP_trans;PH;
4896	MAL13P1.259	hypothetical protein	MAL13	2044712	2045987	-	0	NONE
4897	PFL1675c	hypothetical protein	MAL12	1446362	1450322	-	0	NONE
4901	PFL1375w	hypothetical protein	MAL12	1153342	1157547	+	0	NONE
4902	PFA0290w	DNA binding protein, putative	MAL1	253399	255169	+	1	3_5_exonuc;
4903	PF13_0025	hypothetical protein	MAL13	252728	253990	-	0	NONE
4904	PFB0655c	hypothetical protein	MAL2	586765	589051	-	0	NONE
4905	PF13_0015	hypothetical protein	MAL13	155194	157596	+	0	NONE
4906	PFL1025c	hypothetical protein	MAL12	851005	854732	-	1	Motilin_ghrelin;
4907	PFL1515c	hypothetical protein	MAL12	1290674	1297058	-	1	VAR1;
4908	PF13_0032	hypothetical protein	MAL13	289766	291202	-	0	NONE
4910	PFL1900w	hypothetical protein	MAL12	1634683	1642416	+	1	VAR1;
4911	MAL13P1.151	hypothetical protein	MAL13	1174392	1181033	-	2	Ribosomal_L20;INCENP_ARK-bind;
4913	PFL2195w	hypothetical protein	MAL12	1908523	1909752	+	1	ENTH;
4914	PFL1255c	hypothetical protein	MAL12	1053286	1056272	-	0	NONE
4916	PF14_0367	hypothetical protein	MAL14	1569994	1573116	+	0	NONE
4917	PF14_0392	Ser/Thr protein kinase, putative	MAL14	1680746	1688112	+	2	Pkinase;Pkinase_Tyr;
4918	PF13_0077	DEAD box helicase, putative	MAL13	570042	572534	-	3	ResIII;DEAD;Helicase_C;
4919	PF13_0151	hypothetical protein	MAL13	1216126	1217319	-	0	NONE
4920	PFC0250c	putative	MAL3	272539	274392	-	1	Exo_endo_phos;
4921	PFL1400c	hypothetical protein	MAL12	1180659	1185472	-	0	NONE
4923	PFB0250w	hypothetical protein	MAL2	228025	229932	+	0	NONE
4925	PF13_0134	hypothetical protein	MAL13	979166	980422	+	0	NONE
4927	PF11_0066	putative	MAL11	237303	238229	+	1	efhand;
4928	PF11_0115	hypothetical protein	MAL11	429521	431260	-	0	NONE
4930	PF11_0074	hypothetical protein	MAL11	261360	264186	-	1	XRN_N;
4931	PF11_0083	nucleic acid binding factor, putative	MAL11	291767	294459	+	1	RRM_1;
4932	MAL13P1.57	hypothetical protein	MAL13	518309	519569	+	0	NONE
4933	PF13_0168	hypothetical protein	MAL13	1310969	1312414	+	0	NONE
4934	PF14_0475	hypothetical protein	MAL14	2042956	2043978	-	0	NONE
4935	PF13_0126	hypothetical protein	MAL13	944476	949486	-	0	NONE
4936	PF14_0325	hypothetical protein	MAL14	1374579	1376719	-	0	NONE
4937	PF14_0061	hypothetical protein	MAL14	230863	232689	+	1	PPR;
4938	PF14_0410	hypothetical protein	MAL14	1772231	1774152	+	0	NONE
4939	PF14_0461	hypothetical protein	MAL14	1971453	1976378	-	0	NONE
4942	PFE0740c	hypothetical protein	MAL5	615280	617991	-	1	IPK;
4943	PF10_0310	hypothetical protein	MAL10	1277105	1279819	+	1	GYF;
4944	PFE1045c	hypothetical protein	MAL5	849859	856023	-	2	VAR1;DUF1978;
4946	PFE1315w	hypothetical protein	MAL5	1088418	1089503	+	0	NONE
4947	PFE0800w	hypothetical protein	MAL5	663549	666915	+	2	MAP7;RAP;
4948	PFE0830c	unknown protein, mb2	MAL5	686808	691640	-	6	S1;IF2_N;GTP_EFTU;Miro;MMR_HSR1;GTP_EFTU_D2;
4949	PFE1285w	hypothetical protein	MAL5	1071243	1072145	+	0	NONE
4950	PFD0430c	hypothetical protein	MAL4	424269	427721	-	1	MACPF;
4952	PFE1480c	hypothetical protein	MAL5	1208999	1212095	-	0	NONE
4953	PFE1540w	hypothetical protein	MAL5	1255486	1257131	+	0	NONE
4954	PFD0425w	hypothetical protein	MAL4	420300	423254	+	0	NONE
4955	PF10_0259	hypothetical protein	MAL10	1104706	1106472	-	1	VAR1;
4957	PF14_0114	GTP-binding protein, putative	MAL14	472942	474825	+	4	GTP1_OBG;MMR_HSR1;Dynamin_N;DUF1967;
4958	PF14_0088	hypothetical protein	MAL14	356717	360187	+	3	TolA;Ribosomal_L32p;Aldo_ket_red;
4960	PF14_0252	hypothetical protein	MAL14	1064280	1069524	+	2	Coagulase;Pox_A_type_inc;
4961	PF14_0236	hypothetical protein	MAL14	995302	1000647	-	2	zf-CCCH;zf-CHY;
4962	PF10_0096	hypothetical protein	MAL10	399206	401777	+	1	Octapeptide;
4963	PF14_0166	lysine -- tRNA ligase, putative	MAL14	682776	684800	+	3	tRNA_anti;tRNA-synt_2;tRNA-synt_2b;
4964	PF10_0177	erythrocyte membrane-associated antigen	MAL10	721733	732855	-	5	SLEI_Leptospira;DUF539;efhand;Metallophos;SLEI_Leptospira;
4965	PF14_0095	hypothetical protein	MAL14	377704	380181	-	2	CCT;VAR1;
4966	PF10_0051	ADP/ATP carrier protein, putative	MAL10	221945	223430	+	1	Mito_carr;
4967	MAL7P1.86	transcription initiation factor iie, alpha subunit, putative	MAL7	803625	806077	+	0	NONE
4970	PFD0565c	RNA helicase, putative	MAL4	520051	523965	-	3	DEAD;Gp5_C;Helicase_C;
4971	PFF1130c	Fe-superoxide dismutase	MAL6	952907	954849	-	2	Sod_Fe_N;Sod_Fe_C;
4972	PFE0155w	hypothetical protein	MAL5	130453	133392	+	3	DEAD;AAA;VAR1;
4973	PFE1000c	hypothetical protein	MAL5	825832	827409	-	0	NONE
4974	PFD0530c	Hypothetical GTP-binding protein	MAL4	488074	490788	-	1	MMR_HSR1;
4975	PF10_0318	hypothetical protein, conserved	MAL10	1310115	1311167	+	1	DUF155;
4976	PFE0490w	hypothetical protein	MAL5	416365	417309	+	2	DUF1140;UVR;
4978	PFE0655w	hypothetical protein	MAL5	559511	568382	+	2	CPSF_A;KilA-N;
4981	PFD0780w	amidotransferase subunit A, putative	MAL4	713512	715992	+	1	Amidase;
4983	MAL7P1.33	hypothetical protein	MAL7	531496	532932	-	0	NONE
4984	PFI0285w	hypothetical protein	MAL9	289047	292894	+	1	TFIIS;
4985	PFI0135c	papain family cysteine protease, putative	MAL9	121620	125005	-	2	DUF1292;Peptidase_C1;
4986	PFF0915w	N-acetylglucosamine transferase	MAL6	785031	788024	+	2	Gpi1;7TMR-DISM_7TM;
4988	PFD0207c	hypothetical protein	MAL4	240478	243386	-	2	Rtt106;Ran_BP1;
4989	MAL8P1.14	hypothetical protein	MAL8	1225166	1226935	-	1	60KD_IMP;
4990	PFD0300w	hypothetical protein	MAL4	327491	329017	+	0	NONE
4992	PFF0200c	hypothetical protein	MAL6	171298	177237	-	1	Vicilin_N;
4993	PFD0710w	GTP-binding protein, putative	MAL4	667607	669502	+	4	MMR_HSR1;Miro;Dynamin_N;NOG1;
4995	PFD0255w	ag-1 blood stage membrane protein homologue	MAL4	285541	288452	+	0	NONE
4997	PF07_0106	hypothetical protein	MAL7	1127580	1130132	-	1	Rtt106;
4998	PF08_0102	asparagine-rich antigen Pfa55-14	MAL8	469064	473014	-	0	NONE
4999	MAL8P1.73	hypothetical protein	MAL8	806923	814591	-	1	VAR1;
5000	PF08_0134	hypothetical protein	MAL8	110303	110680	-	0	NONE
5003	PFI1160w	hypothetical protein	MAL9	958753	959907	+	0	NONE
5004	PFF0930w	hypothetical protein	MAL6	799394	802786	+	0	NONE
5005	PFI0650c	hypothetical protein	MAL9	576951	579017	-	0	NONE
5007	PFI1190w	hypothetical protein	MAL9	981142	984324	+	0	NONE
5009	PFI1355w	hypothetical protein	MAL9	1123851	1125848	+	0	NONE
5010	PFI0670w	hypothetical protein, conserved	MAL9	589254	591233	+	1	Plasmodium_HRP;
5012	PF07_0113	hypothetical protein	MAL7	1219833	1221956	-	1	mTERF;
5013	MAL8P1.152	hypothetical protein	MAL8	172985	175505	+	1	Cyclin_N;
5014	PFI0855w	hypothetical protein	MAL9	726693	728738	+	1	DnaJ;
5015	PFI1240c	prolyl-t-RNA synthase, putative	MAL9	1019154	1020893	-	2	tRNA-synt_2b;HGTP_anticodon;

## Sheet: Pf5
ClusterID	GeneID	Annotation	Chromosome	Start	End	Orientation	#Domain	PfamDomain
300	PF14_0747	hypothetical protein	MAL14	3192355	3198548	+	3	FF;VAR1;Brevenin;
300	PFA0625w	SURFIN, surface-associated interspersed gene	MAL1	496393	501225	+	0	NONE
300	PFA0650w	SURFIN, surface-associated interspersed gene	MAL1	513235	516186	+	0	NONE
300	PFA0655w	SURFIN, surface-associated interspersed gene	MAL1	516313	519004	+	0	NONE
300	PFA0725w	SURFIN, surface-associated interspersed gene	MAL1	579424	585509	+	5	Plasmodium_Vir;FF;DUF1695;FF;Brevenin;
300	PF13_0074	hypothetical protein	MAL13	102945	108482	+	0	NONE
300	PF13_0075	hypothetical protein, conserved in P. falciparum	MAL13	108537	109574	+	0	NONE
300	PFD0100c	SURFIN, surface-associated interspersed gene	MAL4	134169	137982	-	0	NONE
300	PFD0105c	SURFIN, surface-associated interspersed gene	MAL4	138393	140925	-	0	NONE
300	PFD1160w	SURFIN, surface-associated interspersed gene	MAL4	1104251	1111551	+	0	NONE
300	MAL8P1.1	hypothetical protein, conserved in P. falciparum	MAL8	1326215	1332258	+	2	Duffy_binding;FF;
300	PF08_0002	hypothetical protein, conserved in P. falciparum	MAL8	1311708	1318026	+	1	DMA;
300	MAL8P1.162	hypothetical protein, conserved in P. falciparum	MAL8	66840	72909	-	2	Plasmodium_Vir;Brevenin;
482	PFB0340c	cysteine protease, putative	MAL2	303593	307027	-	1	Peptidase_C1;
482	PFB0345c	cysteine protease, putative	MAL2	308847	312155	-	1	Peptidase_C1;
482	PFB0350c	cysteine protease, putative	MAL2	313449	316741	-	1	Peptidase_C1;
482	PFB0355c	cysteine protease, putative	MAL2	317596	321163	-	4	Septin;DUF1931;DUF600;Peptidase_C1;
482	PFB0360c	cysteine protease, putative	MAL2	322338	325723	-	2	DnaJ;Peptidase_C1;
906	PF14_0751	fatty acyl coenzyme A synthetase-1, putative	MAL14	3208199	3210644	+	1	AMP-binding;
906	PF14_0761	fatty acyl CoA synthetase 1	MAL14	3253162	3255624	+	1	AMP-binding;
906	PFL0035c	octapeptide-repeat antigen, putative	MAL12	61556	64336	-	1	AMP-binding;
906	PFB0685c	acyl-CoA synthetase, PfACS9	MAL2	616772	619429	-	8	TFIIA;AMP-binding;PPP4R2;Brevenin;YL1;Collagen;Sas10_Utp3;DUF1972;
906	PFB0695c	acyl-CoA synthetase	MAL2	628642	631308	-	1	AMP-binding;
906	PFL2570w	acyl-coa ligase antigen	MAL12	2180402	2182852	+	3	AMP-binding;Phage_CI_repr;Duffy_binding;
906	MAL13P1.485	acyl-coa ligase antigen	MAL13	2823101	2825692	+	3	AMP-binding;Phage_CI_repr;Duffy_binding;
906	PFC0050c	long chain fatty acid ligase, putative	MAL3	66136	68595	-	2	AMP-binding;Phage_CI_repr;
906	PFD0085c	ATP-dept. acyl-coa synthetase, putative	MAL4	114830	117745	-	2	SLR1-BP;AMP-binding;
906	PF07_0129	ATP-dept. acyl-coa synthetase	MAL7	1423539	1425974	+	1	AMP-binding;
2492	PF13_0196	MSP7-like protein	MAL13	1416514	1417656	-	1	S-antigen;
2961	PFC0110w	Cytoadherence linked asexual protein, CLAG	MAL3	116138	121415	+	4	VAR1;CLAG;TFIIA_gamma_N;Autophagy_N;
2961	PFB0935w	cytoadherence linked asexual protein 2	MAL2	838841	844114	+	3	DUF1603;CLAG;TFIIA_gamma_N;
2961	PFC0120w	Cytoadherence linked asexual protein, CLAG	MAL3	132097	137339	+	4	VAR1;CLAG;TFIIA_gamma_N;Autophagy_N;
2961	MAL7P1.229	Cytoadherence linked asexual protein	MAL7	110394	115698	-	1	CLAG;
2976	PFB0110w	hypothetical protein	MAL2	117225	118235	+	0	NONE
2976	PF11_0041	hypothetical protein	MAL11	134547	135059	+	0	NONE
2976	PFI1750c	hypothetical protein	MAL9	1433321	1434097	-	0	NONE
3640	PF10_0016	acyl CoA binding protein, putative	MAL10	70548	70820	-	1	ACBP;
3640	PF14_0749	acyl CoA binding protein	MAL14	3206697	3206969	+	1	ACBP;
3640	PF08_0099	hypothetical protein, conserved	MAL8	518542	518814	-	1	ACBP;
3640	PF10_0015	acyl CoA binding protein, putative	MAL10	68690	68962	-	1	ACBP;
3770	PFA0125c	Ebl-1 like protein, putative	MAL1	110984	116033	-	5	Duffy_binding;TIMELESS_C;PBP_sp32;TolA;MAP7;
3770	MAL13P1.60	erythrocyte binding antigen 140	MAL13	89422	93455	-	1	Duffy_binding;
3770	PFD1155w	erythrocyte binding antigen, putative	MAL4	1097578	1102275	+	4	Duffy_binding;DUF1909;Duffy_binding;PFEMP;
3770	MAL7P1.176	erythrocyte binding antigen	MAL7	1413433	1417946	+	1	Duffy_binding;
4825	PFE1325w	hypothetical protein	MAL5	1101198	1114772	+	10	DUF365;Herpes_UL14;Cgr1;MAP7;Vicilin_N;Hexapep;Drf_FH1;Hexapep;Drf_FH1;Hexapep;
4844	PFL0060w	hypothetical protein	MAL12	89934	90749	+	0	NONE
4844	PFD1140w	hypothetical protein	MAL4	1085398	1086628	+	0	NONE
4844	PFI1770w	hypothetical protein	MAL9	1446917	1447935	+	1	Mga;
6504	PF11_0364	hypothetical protein	MAL11	1381289	1382026	-	1	4HBT;
6513	PF10_0211	hypothetical protein	MAL10	873206	886845	-	4	Bro-N;MSG;Erp_C;YMF19;
6513	PF10_0212	hypothetical protein	MAL10	887414	903605	-	1	YL1;
6521	PF11_0040	early transcribed membrane protein 11.2	MAL11	129320	129604	-	0	NONE
6521	PFB0120w	early transcribed membrane protein, putative	MAL2	127994	128314	+	0	NONE
6711	PFE0075c	rhoptry-associated protein 3, RAP3	MAL5	81134	82336	-	0	NONE
6711	PFE0080c	rhoptry-associated protein 2, RAP2	MAL5	84041	85237	-	0	NONE
6717	PF10_0161	hypothetical protein	MAL10	661740	666358	-	0	NONE
6717	PF10_0162	hypothetical protein	MAL10	669201	671852	-	0	NONE
10712	MAL13P1.133	hypothetical protein	MAL13	1002949	1019504	-	1	NUC153;
10713	MAL13P1.139	hypothetical protein, conserved	MAL13	1067298	1067886	+	2	TPR_1;TPR_2;
10714	MAL13P1.141	hypothetical protein	MAL13	1085987	1087062	-	0	NONE
10715	MAL13P1.142	hypothetical protein	MAL13	1087785	1089300	+	1	PQQ;
10716	MAL13P1.365	conserved hypothetical protein	MAL13	1127637	1128962	-	0	NONE
10717	MAL13P1.154	hypothetical protein	MAL13	1140281	1141762	-	2	Gal_Lectin;TDH;
10718	PF13_0158	hypothetical protein	MAL13	1160662	1161477	-	1	Smg4_UPF3;
10719	PF13_0154	hypothetical protein	MAL13	1196430	1197710	-	0	NONE
10720	PFA0395c	hypothetical protein	MAL1	327551	328207	-	0	NONE
10721	PFA0460c	tubulin-specific chaperone a, putative	MAL1	375592	376240	-	1	TBCA;
10722	PFA0540c	hypothetical protein	MAL1	431305	432011	-	0	NONE
10723	PFA0560c	hypothetical protein	MAL1	443695	444441	-	0	NONE
10724	PFA0575c	hypothetical protein, conserved	MAL1	451193	451796	-	2	CHCH;UPF0203;
10725	PFA0585w	hypothetical protein	MAL1	455997	456488	+	0	NONE
10726	PFA0610c	hypothetical protein, conserved in P. falciparum	MAL1	482958	483767	-	0	NONE
10727	PF11_0045	hypothetical protein	MAL11	148813	149626	-	0	NONE
10728	PF11_0075	hypothetical protein	MAL11	265163	265513	+	0	NONE
10729	PF11_0080	hypothetical protein	MAL11	287283	287902	+	1	Prefoldin_2;
10730	PF11_0100	hypothetical protein	MAL11	375355	376011	+	1	CHCH;
10731	MAL13P1.149	hypothetical protein	MAL13	1209945	1211973	-	1	Toxin_R_bind_N;
10732	MAL13P1.147	hypothetical protein	MAL13	1237401	1238630	-	0	NONE
10733	MAL13P1.160	unknown	MAL13	1274646	1275206	+	0	NONE
10734	PF13_0167	hypothetical protein	MAL13	1306852	1308197	+	0	NONE
10737	PF11_0550	hypothetical protein, conserved	MAL11	396274	396841	+	0	NONE
10738	PF11_0109	hypothetical protein	MAL11	407817	408335	-	0	NONE
10739	PF11_0130	hypothetical protein	MAL11	473495	474070	+	1	tRNA_anti;
10740	PF11_0528	hypothetical protein	MAL11	489705	508352	+	10	Pas_Saposin;FBA_2;Zot;KID;TSC22;KID;VAR1;KID;MIF4G_like_2;KID;
10741	PF11_0144	hypothetical protein	MAL11	525186	526316	+	1	Rpr2;
10742	PF11_0148	dynein light chain type 2, putative	MAL11	535261	535911	+	1	Tctex-1;
10743	PF11_0155	hypothetical protein	MAL11	549873	550880	+	0	NONE
10745	MAL13P1.177	hypothetical protein, conserved in P. falciparum	MAL13	1451687	1453641	+	1	Psf2;
10746	MAL13P1.179	hypothetical protein	MAL13	1470042	1471651	+	1	VAR1;
10747	PF13_0203	hypothetical protein	MAL13	1482558	1483034	-	0	NONE
10748	PF13_0209	hypothetical protein	MAL13	1507161	1509173	+	3	zf-C2HC5;DUF947;efhand_like;
10749	PF13_0212	hypothetical protein	MAL13	1534702	1535361	+	0	NONE
10750	PF13_0217	hypothetical protein	MAL13	1597595	1597813	-	0	NONE
10751	PFB0161c	hypothetical protein, conserved	MAL2	162193	163253	-	0	NONE
10752	PFB0255w	hypothetical protein, conserved	MAL2	231141	232529	+	1	RRM_1;
10753	PFB0257c	hypothetical protein, conserved	MAL2	232949	233476	-	1	PH;
10754	PFB0305c	merozoite surface protein 5	MAL2	275540	276494	-	5	TIL;Toxin_23;EGF;EGF_2;EGF_CA;
10755	PFB0390w	ribosome releasing factor, putative	MAL2	354621	356117	+	2	Tubulin-binding;RRF;
10756	PFB0391c	hypothetical protein	MAL2	356501	358014	-	1	RNA_pol_Rpb7_N;
10757	PFB0395w	hypothetical protein	MAL2	359142	359849	+	0	NONE
10758	PF11_0159	hypothetical protein	MAL11	567631	568328	+	0	NONE
10759	PF11_0179	hypothetical protein	MAL11	659614	660000	+	0	NONE
10760	PF11_0186	hypothetical protein	MAL11	681474	682230	-	0	NONE
10761	PF11_0190	hypothetical protein	MAL11	697483	698403	-	1	Hydrolase;
10762	PF11_0194	hypothetical protein	MAL11	708424	710477	-	0	NONE
10763	PF11_0205	hypothetical protein	MAL11	744468	745070	-	3	RRM_1;MPPN;RRM_1;
10764	PF11_0209	hypothetical protein	MAL11	762647	762832	+	0	NONE
10765	MAL13P1.211	hypothetical protein	MAL13	1645097	1645697	+	0	NONE
10766	MAL13P1.212	hypothetical protein	MAL13	1669725	1670987	-	1	TipAS;
10767	MAL13P1.215	hypothetical protein	MAL13	1699714	1700661	-	0	NONE
10768	MAL13P1.219	hypothetical protein	MAL13	1784158	1785207	-	0	NONE
10769	MAL13P1.225	thioredoxin, putative	MAL13	1806074	1806859	-	2	AhpC-TSA;Thioredoxin;
10770	MAL13P1.229	hypothetical protein	MAL13	1831849	1833137	-	1	Spindle_Spc25;
10771	PFB0490c	hypothetical protein	MAL2	442080	442934	-	0	NONE
10772	PFB0555c	hypothetical protein	MAL2	495166	507854	-	0	NONE
10773	PFB0560w	hypothetical protein	MAL2	509525	521746	+	0	NONE
10774	PFB0600c	hypothetical protein	MAL2	540409	540969	-	0	NONE
10775	PFB0660w	hypothetical protein	MAL2	590501	591421	+	0	NONE
10776	PFB0670c	hypothetical protein	MAL2	599829	601712	-	0	NONE
10777	PFB0710c	hypothetical protein	MAL2	643106	644317	-	0	NONE
10778	PF11_0216	hypothetical protein	MAL11	787881	788222	+	1	HSBP1;
10779	PF11_0224	circumsporozoite-related antigen	MAL11	813000	813936	-	1	CRA;
10780	PF11_0230	hypothetical protein	MAL11	841289	841888	-	0	NONE
10781	PF11_0231	hypothetical protein	MAL11	843843	845222	+	0	NONE
10782	PF11_0263	hypothetical protein	MAL11	986389	987575	-	0	NONE
10783	PF13_0249	hypothetical protein	MAL13	1878233	1878988	+	0	NONE
10784	MAL13P1.236	hypothetical protein	MAL13	1892314	1892733	+	0	NONE
10785	PF13_0255	hypothetical protein	MAL13	1949635	1951183	+	0	NONE
10786	PF13_0256	hypothetical protein	MAL13	1962294	1962653	-	0	NONE
10787	MAL13P1.251	hypothetical protein	MAL13	1998760	1999320	-	0	NONE
10788	PF13_0270	hypothetical protein	MAL13	2062084	2062740	+	0	NONE
10789	MAL13P1.261	hypothetical protein	MAL13	2063645	2065098	-	0	NONE
10790	PFB0910w	hypothetical protein	MAL2	791462	792379	+	0	NONE
10794	PF11_0269	hypothetical protein	MAL11	1010380	1010661	+	0	NONE
10795	PF11_0274	hypothetical protein	MAL11	1027592	1028394	+	1	DUF465;
10796	PF11_0281	hypothetical protein	MAL11	1053111	1054967	-	0	NONE
10797	PF11_0285	hypothetical protein	MAL11	1062698	1063482	+	0	NONE
10798	PF11_0290	hypothetical protein	MAL11	1080234	1081975	-	1	Ribosomal_S6;
10799	PF11_0309	hypothetical protein	MAL11	1149292	1150140	+	0	NONE
10800	PF11_0312	ribosomal protein L38e	MAL11	1160007	1160270	-	1	Ribosomal_L38e;
10801	PF11_0325	hypothetical protein	MAL11	1207599	1208369	-	0	NONE
10802	MAL13P1.278	Ser/Thr protein kinase	MAL13	2245920	2258054	+	9	MORN_2;Vicilin_N;MORN_2;Pkinase_Tyr;Pkinase;MORN_2;DUF896;TolA;MORN_2;
10803	PF13_0306	dynein light chain	MAL13	2271046	2271411	+	2	Gamma-thionin;Dynein_light;
10804	MAL13P1.282	hypothetical protein	MAL13	2281146	2282036	+	0	NONE
10807	PFC0085c	hypothetical protein, conserved	MAL3	93248	94587	-	0	NONE
10808	PF11_0332	hypothetical protein	MAL11	1249986	1250807	+	1	tRNA_anti;
10809	PF11_0338	Aquaglyceroporin	MAL11	1268117	1268893	+	3	MIP;TatC;Competence;
10810	PF11_0345	hypothetical protein	MAL11	1293712	1295110	+	1	RNR_N;
10811	PF11_0369	hypothetical protein	MAL11	1394417	1394896	+	0	NONE
10812	PF11_0379	hypothetical protein	MAL11	1443399	1445415	+	0	NONE
10813	PF14_0680	hypothetical protein	MAL14	2914694	2916953	-	0	NONE
10814	PF14_0693	hypothetical protein	MAL14	2960669	2961592	-	0	NONE
10815	PF14_0702	hypothetical protein	MAL14	2984874	2987191	+	1	DUF1781;
10816	PF14_0705	hypothetical protein	MAL14	2996545	2996889	-	0	NONE
10817	PF14_0710	hypothetical protein	MAL14	3022922	3036838	-	0	NONE
10818	PF11_0390	reticulocyte binding protein, putative	MAL11	1480285	1482270	+	1	GBP_C;
10819	PF11_0415	hypothetical protein	MAL11	1604916	1605519	+	0	NONE
10820	PF11_0425	hypothetical protein	MAL11	1660531	1662160	+	0	NONE
10821	PF11_0426	hypothetical protein	MAL11	1662671	1663678	+	0	NONE
10822	PF11_0434	hypothetical protein	MAL11	1689807	1690451	-	0	NONE
10823	PF11_0388	hypothetical protein	MAL11	1473356	1473748	-	0	NONE
10824	MAL13P1.290	high mobility group protein 4, putative	MAL13	2347583	2349153	-	2	HMG_box;CBFD_NFYB_HMF;
10825	PF13_0319	hypothetical protein	MAL13	2407690	2408631	+	0	NONE
10826	MAL13P1.305	hypothetical protein	MAL13	2458402	2459994	+	1	TatC;
10827	MAL13P1.312	hypothetical protein	MAL13	2502481	2503547	+	0	NONE
10828	MAL13P1.350	hypothetical protein	MAL13	2752863	2754331	-	0	NONE
10834	PF14_0019	hypothetical protein	MAL14	66269	67081	-	0	NONE
10835	PF10_0027	hypothetical protein	MAL10	117243	118654	+	4	VAR1;EGF;FOLN;EGF;
10836	PF10_0033	hypothetical protein	MAL10	138766	139668	+	0	NONE
10837	PF10_0042	hypothetical protein	MAL10	177921	178870	+	0	NONE
10838	PF10_0048	hypothetical protein	MAL10	213986	214594	-	0	NONE
10839	PF10_0050	hypothetical protein	MAL10	220018	221353	-	0	NONE
10840	PF10_0055	hypothetical protein	MAL10	233285	234473	-	0	NONE
10841	PFL1575w	hypothetical protein	MAL12	1346040	1347127	+	0	NONE
10842	PFL1610c	hypothetical protein	MAL12	1380520	1382366	-	1	YMF19;
10843	PFL1740w	hypothetical protein	MAL12	1502823	1504055	+	2	V-SNARE;ATP-synt_8;
10844	PFL1765c	hypothetical protein	MAL12	1525395	1526204	-	0	NONE
10845	PFL1805c	hypothetical protein	MAL12	1556287	1557605	-	0	NONE
10846	PFL1825w	hypothetical protein	MAL12	1572359	1573545	+	0	NONE
10847	MAL13P1.318	hypothetical protein	MAL13	2538618	2539484	+	1	Ribosomal_L9_N;
10848	PF13_0337	hypothetical protein	MAL13	2547577	2548260	-	0	NONE
10849	MAL13P1.580	hypothetical protein, conserved	MAL13	2607818	2607973	+	0	NONE
10850	PF13_0347	hypothetical protein	MAL13	2631548	2631823	+	0	NONE
10851	PF13_0351	hypothetical protein	MAL13	2663001	2664116	+	1	SRX;
10852	MAL13P1.339	hypothetical protein	MAL13	2679915	2681301	+	0	NONE
10853	PF10_0059	hypothetical protein	MAL10	251578	252489	+	0	NONE
10854	PF10_0408	hypothetical protein, conserved	MAL10	286521	287472	-	1	Robl_LC7;
10855	PF10_0083	hypothetical protein	MAL10	357345	358463	+	3	zf-CCCH;VAR1;zf-CCCH;
10856	PF10_0090	hypothetical protein	MAL10	377906	379708	-	1	AMP-binding;
10857	PF10_0100	hypothetical protein	MAL10	414731	415327	+	0	NONE
10858	PF10_0102	hypothetical protein	MAL10	417704	419142	+	1	Ank;
10859	PF10_0109	hypothetical protein	MAL10	436957	437712	+	0	NONE
10860	PF10_0112	hypothetical protein	MAL10	443873	444400	-	3	DUF1600;COPI_assoc;NfeD;
10861	PFL1860c	hypothetical protein	MAL12	1592406	1593620	-	0	NONE
10862	PFL1920c	hydroxyethylthiazole kinase, putative	MAL12	1652924	1653832	-	2	HK;Carb_kinase;
10863	PFL1995c	hypothetical protein	MAL12	1771983	1773245	-	0	NONE
10864	PFL2025w	hypothetical protein	MAL12	1790544	1790750	+	0	NONE
10865	PFL2035c	hypothetical protein	MAL12	1793519	1794822	-	0	NONE
10866	PFL2080c	hypothetical protein	MAL12	1816056	1816435	-	0	NONE
10867	PFC0221c	hypothetical protein, conserved	MAL3	228467	228979	-	0	NONE
10868	PFC0241w	hypothetical protein, conserved	MAL3	257007	257760	+	0	NONE
10869	PFC0261c	hypothetical protein, conserved	MAL3	282254	282787	-	0	NONE
10870	PFC0265c	hypothetical protein, conserved	MAL3	285312	287422	-	0	NONE
10871	PFC0355c	hypothetical protein	MAL3	362334	363347	-	0	NONE
10872	PF10_0119	hypothetical protein	MAL10	470978	471932	+	0	NONE
10873	PF10_0135	hypothetical protein	MAL10	542977	544555	+	0	NONE
10874	PF10_0137	GDP-fucose synthase, putative	MAL10	551028	552570	-	4	Epimerase;Polysacc_synt_2;3Beta_HSD;NAD_binding_4;
10875	PF10_0157	hypothetical protein	MAL10	643557	644330	-	0	NONE
10876	PF10_0163	hypothetical protein	MAL10	675292	676416	-	0	NONE
10877	PF10_0166	hypothetical protein	MAL10	689887	690819	-	0	NONE
10878	PF10_0170	hypothetical protein	MAL10	701745	702421	+	0	NONE
10879	PFL2200w	hypothetical protein	MAL12	1910951	1911886	+	1	Ank;
10880	PFL2295w	hypothetical protein	MAL12	1972424	1973062	+	1	Utp11;
10881	PFL2315c	hypothetical protein	MAL12	1979772	1980185	-	0	NONE
10882	PFL2320w	hypothetical protein	MAL12	1981892	1982749	+	0	NONE
10883	PFL2355w	hypothetical protein	MAL12	2008180	2009694	+	1	Colipase_C;
10884	PFL2370c	hypothetical protein	MAL12	2016311	2016742	-	0	NONE
10885	PFL2400w	hypothetical protein	MAL12	2044105	2044611	+	1	Fcf2;
10886	PFC0381c	hypothetical protein	MAL3	383894	385148	-	0	NONE
10887	PFC0416w	hypothetical protein	MAL3	417371	418189	+	1	Ribosomal_L9_N;
10888	PFC0425w	hypothetical protein	MAL3	423964	437616	+	13	eIF3_subunit;zf-CW;DUF1168;DUF965;Tropomyosin;C1_1;C1_3;C1_2;PHD;zf-C3HC4;zf-RING-like;DUF1610;Keratin_B2;
10889	PFC0450w	hypothetical protein	MAL3	461338	461667	+	0	NONE
10890	PFC0506w	hypothetical protein	MAL3	508805	509626	+	0	NONE
10891	PFC0600w	hypothetical protein	MAL3	580902	581844	+	0	NONE
10892	PFC0625w	hypothetical protein	MAL3	605558	607393	+	0	NONE
10893	PFC0630w	hypothetical protein	MAL3	608009	608689	+	1	SWIM;
10894	PF10_0182	hypothetical protein	MAL10	752759	754909	-	1	T4-helicase_C;
10895	PFL2435w	hypothetical protein	MAL12	2075776	2076501	+	0	NONE
10896	PFL2445c	hypothetical protein	MAL12	2083337	2084302	-	1	ATG16;
10897	PFL2510w	chitinase	MAL12	2125420	2126556	+	1	Glyco_hydro_18;
10898	PFC0670c	hypothetical protein	MAL3	627285	628055	-	0	NONE
10899	PFC0690c	hypothetical protein	MAL3	638156	639253	-	3	FYVE;zf-C3HC4;zf-C2H2;
10900	PFC0820w	hypothetical protein	MAL3	764486	779431	+	3	CemA;DUF755;APOBEC_N;
10901	PFC0885c	hypothetical protein	MAL3	830503	831447	-	0	NONE
10902	PF10_0235	hypothetical protein	MAL10	1022534	1023016	-	1	RRM_1;
10903	PF10_0238	hypothetical protein	MAL10	1027362	1028156	+	0	NONE
10904	PF10_0247	hypothetical protein	MAL10	1062641	1065193	-	0	NONE
10905	PF10_0251	hypothetical protein	MAL10	1074783	1088234	-	6	KID;Plasmodium_HRP;DHC_N2;KID;Gp5_C;KID;
10906	PF10_0252	hypothetical protein	MAL10	1089456	1089659	+	1	COX17;
10907	PF10_0253	hypothetical protein	MAL10	1090173	1090736	+	2	DUF1713;Ribosomal_L35p;
10908	PF10_0257	hypothetical protein	MAL10	1099697	1101124	-	0	NONE
10909	PF10_0258	hypothetical protein	MAL10	1103060	1104400	+	0	NONE
10910	PF10_0270	hypothetical protein	MAL10	1149108	1149455	+	0	NONE
10911	MAL13P1.12	hypothetical protein	MAL13	129891	131288	-	0	NONE
10912	PF13_0017	hypothetical protein	MAL13	163119	164081	+	0	NONE
10913	MAL13P1.17	hypothetical protein	MAL13	178985	179555	+	0	NONE
10914	PFD0155c	hypothetical protein	MAL4	186889	188010	-	0	NONE
10915	PFD0195c	hypothetical protein	MAL4	230174	230594	-	0	NONE
10916	PFD0205c	hypothetical protein	MAL4	239059	239713	-	0	NONE
10917	PFD0225w	hypothetical protein	MAL4	254195	266611	+	2	Collagen;DUF1713;
10918	PFD0240c	hypothetical protein	MAL4	273709	274845	-	3	s48_45;DUF584;s48_45;
10919	PFD0270c	hypothetical protein	MAL4	307729	308737	-	2	DUF919;DUF1140;
10920	PFD0275w	secy-independent transporter protein, putative	MAL4	309799	311274	+	0	NONE
10921	PFD0290w	hypothetical protein	MAL4	322034	322342	+	0	NONE
10922	PF10_0301	calmodulin, putative	MAL10	1251287	1251925	+	1	efhand;
10923	PF10_0304	hypothetical protein	MAL10	1256085	1256309	-	0	NONE
10924	PF10_0311	hypothetical protein, conserved	MAL10	1282494	1283217	+	1	PPI_Ypi1;
10925	PF10_0323	hypothetical protein	MAL10	1336464	1337531	+	1	tRNA_synt_1c_R2;
10926	PF10_0336	hypothetical protein	MAL10	1378068	1379000	-	0	NONE
10927	MAL13P1.32	hypothetical protein	MAL13	301190	314131	+	10	MORN_2;MORN;MORN_2;MORN;MORN_2;MORN;MORN_2;Plasmid_killer;MORN;MORN_2;
10928	MAL13P1.33	hypothetical protein	MAL13	318534	319937	-	0	NONE
10929	PF13_0043	CCAAT-binding transcription factor, putative	MAL13	360372	360830	+	1	CBFD_NFYB_HMF;
10930	MAL13P1.39	hypothetical protein	MAL13	373690	392275	-	5	Ribosomal_L35p;DUF1539;Thymosin;UPF0131;Orthopox_C10L;
10931	MAL13P1.43	hypothetical protein	MAL13	416120	417202	-	1	GLE1;
10932	MAL13P1.49	hypothetical protein	MAL13	454263	454879	+	0	NONE
10933	PF13_0055	hypothetical protein	MAL13	455994	456737	-	1	FYVE;
10934	PF13_0058	hypothetical protein	MAL13	468434	468865	-	1	RRM_1;
10935	MAL13P1.53	hypothetical protein, conserved	MAL13	477626	478054	-	0	NONE
10936	PFC0911c	hypothetical protein	MAL3	859411	860502	-	0	NONE
10937	PFC0912w	hypothetical protein	MAL3	861684	863090	+	1	SPC25;
10938	PFC1016w	hypothetical protein	MAL3	960773	961875	+	0	NONE
10939	PFC1025w	F49C12.11-like protein	MAL3	965347	965874	-	1	TMA7;
10940	PF10_0338	hypothetical protein	MAL10	1381608	1382262	+	0	NONE
10941	PF10_0365	hypothetical protein	MAL10	1477047	1479437	+	0	NONE
10942	PF10_0415	hypothetical protein, conserved	MAL10	1505532	1506899	-	0	NONE
10943	MAL13P1.67	methionyl-tRNA formyltransferase, putative	MAL13	566438	568435	+	1	Formyl_trans_N;
10944	PF13_0084	ubiquitin-like protein, putative	MAL13	629968	630646	-	1	ubiquitin;
10945	MAL13P1.80	hypothetical protein	MAL13	650422	650713	-	0	NONE
10946	PF13_0098	hypothetical protein	MAL13	731060	732494	-	1	RRM_1;
10949	PF13_0099	hypothetical protein	MAL13	733446	734063	+	1	zf-RanBP;
10950	MAL13P1.89	hypothetical protein	MAL13	734805	735074	-	0	NONE
10951	MAL13P1.94	hypothetical protein	MAL13	746148	746726	-	0	NONE
10952	PF13_0112	hypothetical protein	MAL13	807420	807644	+	0	NONE
10953	PF13_0125	hypothetical protein	MAL13	911868	912746	-	0	NONE
10954	MAL13P1.127	hypothetical protein	MAL13	958247	959376	-	0	NONE
10955	MAL13P1.128	hypothetical protein	MAL13	960367	960847	+	0	NONE
10956	PFA0200w	hypothetical protein	MAL1	175844	176611	+	1	TSP_1;
10957	PFA0305c	hypothetical protein	MAL1	263579	264462	-	0	NONE
10958	PFA0325w	hypothetical protein	MAL1	279330	280229	+	0	NONE
10960	PF14_0792	hypothetical protein, conserved	MAL14	2500526	2501463	-	0	NONE
10961	PF14_0595	hypothetical protein, conserved	MAL14	2547384	2549342	-	1	DUF1042;
10962	PF14_0600	hypothetical protein	MAL14	2564305	2565231	-	0	NONE
10963	PF14_0612	hypothetical protein	MAL14	2603452	2603931	-	1	zf-C2H2;
10964	PF14_0789	hypothetical protein	MAL14	2626129	2628620	+	0	NONE
10965	PFD0890w	hypothetical protein	MAL4	836943	837574	+	1	LSM;
10966	PFE0480c	hypothetical protein	MAL5	405961	407897	-	1	ApoC-I;
10967	PFE0535w	hypothetical protein	MAL5	461015	461368	+	0	NONE
10968	PFE0550w	hypothetical protein	MAL5	469274	469840	+	0	NONE
10969	PFE0595w	hypothetical protein	MAL5	527637	528737	+	1	Prefoldin_2;
10970	PFE0600c	hypothetical protein	MAL5	528844	529407	-	0	NONE
10971	PFE0615w	hypothetical protein	MAL5	536271	536975	+	0	NONE
10972	PFE0670w	hypothetical protein	MAL5	573586	574246	+	1	Pam16;
10973	PFF1245c	hypothetical protein	MAL6	1042653	1042949	-	0	NONE
10974	PFF1290c	hypothetical protein	MAL6	1073459	1073896	-	0	NONE
10975	PFE1300w	hypothetical protein	MAL5	1079774	1081003	+	0	NONE
10976	PFE1335c	hypothetical protein	MAL5	1120699	1121805	-	0	NONE
10977	PFE1395c	hypothetical protein	MAL5	1156199	1156573	-	1	UMP1;
10978	PFE1425c	hypothetical protein	MAL5	1176684	1177279	-	0	NONE
10979	PFE1440c	hypothetical protein	MAL5	1183775	1185632	-	0	NONE
10980	MAL7P1.123	hypothetical protein	MAL7	1021042	1023160	-	0	NONE
10981	PF07_0099	hypothetical protein	MAL7	1041976	1042743	+	0	NONE
10982	PF07_0109	hypothetical protein	MAL7	1198681	1199193	-	0	NONE
10983	MAL7P1.154	hypothetical protein	MAL7	1270552	1271141	+	1	DUF339;
10984	MAL7P1.11	hypothetical protein	MAL7	183914	184354	+	0	NONE
10985	MAL7P1.14	hypothetical protein	MAL7	202023	202772	-	0	NONE
10986	PFI0145w	hypothetical protein	MAL9	129223	129699	+	0	NONE
10987	PFI0230c	hypothetical protein, conserved	MAL9	218673	219460	-	1	Bac_DNA_binding;
10988	PFI0350c	hypothetical protein	MAL9	350179	350955	-	1	Prefoldin;
10989	PFI0765w	hypothetical protein	MAL9	660167	660883	+	0	NONE
10990	PFI0780w	hypothetical protein	MAL9	665969	666469	+	0	NONE
10991	PFI0790w	thioredoxin, putative	MAL9	674491	675148	+	2	Thioredoxin;Glutaredoxin;
10992	PFI0800c	hypothetical protein	MAL9	680222	681928	-	0	NONE
10993	PFI0825w	hypothetical protein	MAL9	705347	706345	+	2	zf-HIT;LTXXQ;
10994	PFI0940c	hypothetical protein	MAL9	789504	790468	-	1	DUF862;
10995	PFI0450c	apoptosis-related protein, putative	MAL9	420477	421674	-	1	dsDNA_bind;
10996	PFI0500w	hypothetical protein	MAL9	475662	476960	+	0	NONE
10997	PFI0545w	hypothetical protein	MAL9	509925	510518	+	0	NONE
10998	PFI0560c	hypothetical protein	MAL9	526318	527969	-	1	Seryl_tRNA_N;
10999	PFI0575c	hypothetical protein	MAL9	535842	536672	-	0	NONE
11000	PFI0610w	hypothetical protein	MAL9	556081	557949	+	1	SAP;
11001	PFI0620w	hypothetical protein	MAL9	562668	562925	+	0	NONE
11002	PF08_0082	hypothetical protein	MAL8	648437	650425	-	0	NONE
11003	MAL8P1.93	hypothetical protein	MAL8	683225	684693	-	0	NONE
11004	PF08_0072	hypothetical protein	MAL8	707197	708117	+	0	NONE
11005	MAL8P1.77	hypothetical protein	MAL8	768239	769017	+	1	Sedlin_N;
11006	PF08_0057	hypothetical protein	MAL8	816276	816577	+	0	NONE
11007	PF08_0053	hypothetical protein	MAL8	870659	871570	+	1	Brix;
11008	PF08_0046	hypothetical protein	MAL8	923304	925028	+	0	NONE
11009	MAL8P1.51	protein-transport protein sec61 beta 1 subunit, putative	MAL8	977148	978156	+	1	Sec61_beta;
11010	MAL8P1.36	hypothetical protein	MAL8	1042904	1043399	-	0	NONE
11011	MAL8P1.35	exonuclease, putative	MAL8	1053843	1055063	+	1	3_5_exonuc;
11012	MAL8P1.32	nucleoside transporter, putative	MAL8	1063376	1065133	-	6	aPHC;C4dic_mal_tran;MFS_1;7tm_1;CitMHS;DUF1765;
11013	MAL8P1.28	hypothetical protein	MAL8	1093070	1094293	+	1	Ank;
11014	MAL8P1.27	hypothetical protein	MAL8	1094762	1095561	+	1	IF3_C;
11015	MAL8P1.26	hypothetical protein	MAL8	1096188	1096634	-	1	SEC-C;
11016	MAL8P1.21	hypothetical protein	MAL8	1158393	1159223	-	1	Synaptobrevin;
11017	PF08_0015	hypothetical protein	MAL8	1185667	1186323	+	0	NONE
11018	MAL8P1.6	hypothetical protein	MAL8	1269857	1270718	+	1	DUF1980;
11020	PFI1270w	hypothetical protein	MAL9	1040703	1041506	+	0	NONE
11021	PFI1390w	hypothetical protein	MAL9	1142961	1144469	+	1	RNase_P_pop3;
11022	PFI1435w	RNA binding function, putative	MAL9	1167832	1169567	+	2	DUF278;RRM_1;
11023	PFI1585c	30S ribosomal protein S6-like protein, putative	MAL9	1297275	1298124	-	1	Ribosomal_S6;
11024	PFI1595c	hypothetical protein	MAL9	1309457	1309933	-	0	NONE
11025	PFI1630c	hypothetical protein	MAL9	1334105	1334784	-	0	NONE
11026	PFI1640c	hypothetical protein	MAL9	1338164	1339284	-	1	Fip1;
11027	PFI1675w	hypothetical protein	MAL9	1354570	1355484	+	0	NONE
11028	PFI1705w	hypothetical protein	MAL9	1373007	1373711	+	1	PIG-P;
11029	PFI1715w	hypothetical protein	MAL9	1400789	1401893	+	0	NONE
11030	PFI1745c	hypothetical protein	MAL9	1430596	1431135	-	0	NONE
11031	PFI0995w	hypothetical protein	MAL9	831659	832638	+	0	NONE
11032	PFI1025w	RNA-binding protein, putative	MAL9	855506	857276	+	2	RRM_1;Lsm_interact;
11033	PFI1050c	hypothetical protein	MAL9	873961	874947	-	1	NifU;
11034	PF14_0030	hypothetical protein	MAL14	110114	112475	+	1	Radial_spoke_3;
11035	PF14_0810	hypothetical protein, conserved	MAL14	130636	131828	-	0	NONE
11036	PF14_0071	hypothetical protein	MAL14	268107	268691	-	0	NONE
11037	PF14_0623	hypothetical protein	MAL14	2654441	2655689	-	0	NONE
11038	PF14_0628	hypothetical protein	MAL14	2685344	2685819	-	0	NONE
11039	PF14_0645	hypothetical protein	MAL14	2765058	2765566	+	0	NONE
11040	PF14_0646	hypothetical protein	MAL14	2766512	2766885	+	0	NONE
11041	PF14_0651	hypothetical protein	MAL14	2802542	2803562	+	1	LRR_1;
11042	PF14_0658	translation initiation factor EF-1, putative	MAL14	2834552	2835100	-	2	S1;eIF-1a;
11043	PF14_0659	hypothetical protein	MAL14	2836268	2837050	+	0	NONE
11044	PF14_0669	hypothetical protein	MAL14	2876976	2877697	-	0	NONE
11045	PF14_0670	hypothetical protein	MAL14	2878407	2878853	+	0	NONE
11046	PFE0725c	hypothetical protein	MAL5	605396	606328	-	0	NONE
11047	PFE1065w	hypothetical protein	MAL5	868910	869875	+	0	NONE
11048	PFE1110w	hypothetical protein	MAL5	901409	902168	+	2	Nuclease_act;TFIID_30kDa;
11049	PFE1173c	outer arm dynein lc3, putative	MAL5	976685	977810	-	1	Tctex-1;
11050	PFE1190c	hypothetical protein	MAL5	993428	993865	-	0	NONE
11051	PFE1205c	hypothetical protein	MAL5	1008631	1009399	-	0	NONE
11052	PFE1565w	hypothetical protein	MAL5	1281282	1282247	+	0	NONE
11053	PFE1590w	early transcribed membrane protein	MAL5	1301219	1301764	+	1	Glycophorin_A;
11054	PFE1595c	hypothetical protein	MAL5	1303657	1304521	-	0	NONE
11055	PFF0130c	hypothetical protein	MAL6	113821	115221	-	1	PUF;
11056	PF14_0085	hypothetical protein	MAL14	349358	350218	+	0	NONE
11057	PF14_0101	hypothetical protein	MAL14	403651	417061	-	2	Inhibitor_I29;WD40;
11058	PF14_0103	hypothetical protein	MAL14	423750	424249	-	0	NONE
11059	PF14_0105	hypothetical protein	MAL14	429689	430860	-	0	NONE
11060	PF14_0124	actin II	MAL14	507359	508867	+	1	Actin;
11061	PF14_0678	exported protein 2	MAL14	2904114	2905516	-	0	NONE
11062	PFL0775w	hypothetical protein	MAL12	646972	647853	+	0	NONE
11063	PFL0795c	hypothetical protein	MAL12	657332	657997	-	0	NONE
11064	PFL0820c	hypothetical protein	MAL12	674342	674770	-	0	NONE
11065	PFL0845w	hypothetical protein	MAL12	693060	693704	+	0	NONE
11066	PFE1220w	hypothetical protein	MAL5	1016193	1016564	+	0	NONE
11067	PFE1280w	hypothetical protein	MAL5	1068512	1069281	+	0	NONE
11068	PFE0745w	hypothetical protein	MAL5	618627	619943	+	0	NONE
11069	PFE0755c	hypothetical protein	MAL5	624717	626479	-	2	Rhomboid;Pneumo_M2;
11070	PFF0215w	hypothetical protein	MAL6	184889	185840	+	0	NONE
11071	PFF0230c	glyoxalase I, putative	MAL6	204637	206204	-	1	Glyoxalase;
11072	PFF0240c	hypothetical protein	MAL6	212412	213029	-	0	NONE
11073	PFF0265c	calcium-binding protein, putative	MAL6	224610	225092	-	1	efhand;
11074	PFF0280w	hypothetical protein,conserved	MAL6	236394	237248	+	0	NONE
11075	PFF0310w	hypothetical protein	MAL6	262822	263190	+	0	NONE
11076	PFF0315c	hypothetical protein, conserved	MAL6	263932	264823	-	0	NONE
11077	PF14_0805	hypothetical protein, conserved	MAL14	681175	681725	-	0	NONE
11078	PF14_0170	hypothetical protein	MAL14	694583	708175	+	3	zf-U1;DUF1035;Not1;
11079	PF14_0180	hypothetical protein	MAL14	775660	776034	+	0	NONE
11080	PF14_0187	glutathione s-transferase, putative	MAL14	802917	803681	+	2	GST_N;GST_C;
11081	PF14_0189	hypothetical protein	MAL14	813975	814610	-	1	KID;
11082	PFL1450c	hypothetical protein	MAL12	1242014	1243588	-	0	NONE
11083	PFL1460c	hypothetical protein	MAL12	1249757	1250646	-	0	NONE
11084	PFL1505c	hypothetical protein	MAL12	1278449	1279600	-	1	DivIC;
11085	PFL1540c	phenylalanyl-tRNA synthetase alpha chain, putative	MAL12	1325740	1327329	-	1	tRNA-synt_2d;
11086	PFL1555w	cytochrome b5, putative	MAL12	1336261	1337202	+	1	Cyt-b5;
11087	PFE0945c	hypothetical protein	MAL5	784312	784989	-	0	NONE
11088	PFE0990w	hypothetical protein	MAL5	818628	819136	+	0	NONE
11089	PFD0925w	hypothetical protein	MAL4	859490	860546	+	0	NONE
11090	PFD0990w	ribosome recycling factor, putative	MAL4	936320	937120	+	1	RRF;
11091	PFD0993c	hypothetical protein	MAL4	937692	938588	-	1	ELK;
11092	PFD1065c	hypothetical protein	MAL4	1043137	1043559	-	0	NONE
11093	PFF0405c	hypothetical protein, conserved	MAL6	341870	342817	-	0	NONE
11094	PFF0445w	hypothetical protein	MAL6	370257	388490	+	7	RasGEF_N;Uso1_p115_C;DUF1798;BUD22;OS-D;RNA_pol_delta;Rtt106;
11095	PFF0545c	hypothetical protein, conserved	MAL6	466193	466444	-	1	MtrG;
11096	PFF0585c	hypothetical protein	MAL6	507673	508281	-	0	NONE
11097	PFF0600w	hypothetical protein	MAL6	520746	521933	+	0	NONE
11098	PFF0605c	hypothetical protein, conserved	MAL6	522244	522660	-	0	NONE
11099	PFF0630c	hypothetical protein, conserved	MAL6	533919	535359	-	0	NONE
11100	PFF0635w	hypothetical protein	MAL6	537891	538744	+	0	NONE
11101	PF14_0202	dynein-associated protein, putative	MAL14	863768	864965	-	0	NONE
11102	PF14_0775	hypothetical protein	MAL14	867947	869065	-	1	DIX;
11103	PF14_0211	hypothetical protein	MAL14	891284	891766	-	1	Ctr;
11104	PF14_0216	hypothetical protein	MAL14	910371	912296	+	0	NONE
11105	PF14_0235	hypothetical protein	MAL14	993793	994441	+	0	NONE
11106	PF14_0237	hypothetical protein	MAL14	1006784	1008210	+	0	NONE
11107	PFL1020w	hypothetical protein	MAL12	849833	850645	+	0	NONE
11108	PFL1060c	hypothetical protein, conserved	MAL12	876907	878616	-	2	UPF0027;Baculo_LEF-2;
11109	PFL1105c	hypothetical protein	MAL12	925366	926240	-	0	NONE
11110	PFL1130c	hypothetical protein	MAL12	947038	960960	-	4	A2L_zn_ribbon;TFIIB_Zn_Ribbon;Plasmodium_HRP;SecA_PP_bind;
11111	PFL1220w	hypothetical protein	MAL12	1029853	1031379	+	1	Fcf1;
11112	PFL1260w	hydrolase / phosphatase, putative	MAL12	1058192	1059142	+	2	Hydrolase_3;S6PP;
11113	PFD1080w	hypothetical protein	MAL4	1049821	1051136	+	2	Methyltransf_11;Methyltransf_12;
11114	PFE0105c	hypothetical protein	MAL5	102193	102897	-	1	HCNGP;
11115	MAL7P1.208	hypothetical protein	MAL7	394422	396779	+	0	NONE
11116	PF07_0025	hypothetical protein	MAL7	409367	410101	+	0	NONE
11117	PF07_0031	heat shock protein 86 family protein	MAL7	444853	445745	-	0	NONE
11118	PF14_0251	hypothetical protein	MAL14	1061943	1062582	+	0	NONE
11119	PF14_0253	hypothetical protein	MAL14	1076311	1077759	-	1	Hormone_recep;
11120	PF14_0272	hypothetical protein	MAL14	1149600	1151371	-	0	NONE
11121	PF11_0473	hypothetical protein	MAL11	1823304	1823702	-	0	NONE
11122	PF11_0478	hypothetical protein	MAL11	1836333	1839788	-	1	Kinesin;
11123	PF11_0484	hypothetical protein	MAL11	1890380	1892753	-	0	NONE
11124	PFE0135w	hypothetical protein	MAL5	122449	122862	+	2	DnaJ;zf-CSL;
11126	PFE0240c	hypothetical protein	MAL5	187813	204732	-	2	DUF904;Plasmid_parti;
11127	PFE0295w	hypothetical protein	MAL5	256225	257378	+	0	NONE
11128	PFE0345c	hypothetical protein	MAL5	292696	293474	-	0	NONE
11129	PF07_0039	hypothetical protein	MAL7	484103	484726	+	1	Rep_fac-A_3;
11130	MAL7P1.29a	hypothetical protein, conserved	MAL7	493280	493474	+	0	NONE
11131	PF07_0044	hypothetical protein	MAL7	536749	537354	-	0	NONE
11132	MAL7P1.158	signal recognition particle, putative	MAL7	1291240	1292085	+	1	SRP9;
11133	MAL7P1.161	dynein light chain, putative	MAL7	1319823	1320116	+	1	Dynein_light;
11134	PF14_0784	Ribosome biogenesis protein, NOP10-like	MAL14	1297592	1297930	-	1	Nop10p;
11135	PF14_0317	hypothetical protein, conserved	MAL14	1340644	1341897	+	1	SPC12;
11136	PF14_0330	hypothetical protein	MAL14	1410692	1412051	+	0	NONE
11137	PF14_0335	hypothetical protein, conserved	MAL14	1432693	1433265	-	1	DUF1077;
11138	PF14_0336	hypothetical protein	MAL14	1435235	1435999	+	1	Clathrin_lg_ch;
11139	PFL0080c	serine/threonine-protein kinase Nek1, putative	MAL12	101581	102624	-	3	VAR1;Pkinase;Pkinase_Tyr;
11140	PFL0105w	hypothetical protein	MAL12	113787	115923	+	2	DUF159;S-antigen;
11141	PFL0115w	hypothetical protein	MAL12	119402	141499	+	11	KID;DHC_N1;DHC_N2;KID;DUF1910;KID;DUF1040;KID;Dynein_heavy;KID;Chordopox_A30L;
11142	PF11_0504	hypothetical protein	MAL11	1938590	1939498	+	0	NONE
11143	PFL0140w	hypothetical protein	MAL12	160713	161252	+	0	NONE
11144	PFL0155c	hypothetical protein	MAL12	171504	172133	-	0	NONE
11145	PFL0160w	hypothetical protein conserved	MAL12	172933	173358	+	1	SRP14;
11146	PFE0365c	hypothetical protein	MAL5	305416	306658	-	0	NONE
11147	PFE0390w	hypothetical protein	MAL5	327656	328530	+	0	NONE
11148	PFE0395c	hypothetical protein	MAL5	328666	329715	-	1	s48_45;
11149	PFD0345c	hypothetical protein	MAL4	367471	368688	-	0	NONE
11150	PFD0395c	hypothetical protein	MAL4	400991	401506	-	0	NONE
11151	PFD0435c	hypothetical protein	MAL4	428908	429855	-	0	NONE
11152	MAL8P1.300	hypothetical protein	MAL8	385418	386917	+	0	NONE
11153	MAL8P1.114	hypothetical protein	MAL8	479633	479920	-	1	NuA4;
11154	MAL8P1.107	hypothetical protein	MAL8	547069	548486	-	0	NONE
11155	MAL8P1.106	hypothetical protein	MAL8	552320	553549	-	1	VAR1;
11156	MAL8P1.102	hypothetical protein	MAL8	594769	596532	-	0	NONE
11157	PF14_0355	hypothetical protein	MAL14	1520060	1520875	+	1	DUF373;
11158	PF14_0387	hypothetical protein	MAL14	1664418	1666498	+	3	MFS_1;YjgP_YjgQ;DUF368;
11159	PFL0195w	hypothetical protein	MAL12	197506	198518	+	0	NONE
11160	PFL0205w	hypothetical protein	MAL12	202945	204834	+	0	NONE
11161	PFL0300c	phosphoesterase, putative	MAL12	270297	271211	-	1	Metallophos;
11162	PFL0320w	hypothetical protein	MAL12	290833	291873	+	0	NONE
11163	PFL0365c	hypothetical protein	MAL12	343746	344356	-	0	NONE
11164	PFL0395c	hypothetical protein	MAL12	357910	359351	-	0	NONE
11165	PFL0400w	50S ribosomal protein L29, putative	MAL12	359990	360494	+	1	Ribosomal_L29;
11167	PFL0450c	hypothetical protein	MAL12	421365	422195	-	1	Mago-bind;
11168	PFD0520c	hypothetical protein	MAL4	482841	483482	-	0	NONE
11169	PFD0550c	hypothetical protein	MAL4	511375	511992	-	0	NONE
11170	PFF0775w	pyridoxal kinase-like protein, putative	MAL6	669856	671628	+	2	PfkB;Phos_pyr_kin;
11171	PFF0780w	hypothetical protein, conserved	MAL6	672115	672750	+	0	NONE
11172	PFF0790c	hypothetical protein, conserved	MAL6	676885	677568	-	0	NONE
11173	PFF0810c	hypothetical protein	MAL6	691766	693316	-	2	Miro;Ras;
11174	PFF0950w	hypothetical protein	MAL6	825154	827769	+	1	VAR1;
11175	MAL8P1.148	hypothetical protein	MAL8	196268	196798	-	0	NONE
11176	MAL8P1.139	hypothetical protein	MAL8	251203	269556	+	4	WD40;DUF1754;DUF1767;WD40;
11177	PF08_0119	hypothetical protein	MAL8	292018	292299	+	0	NONE
11178	PF14_0406	hypothetical protein	MAL14	1749164	1750372	-	1	UBA;
11179	PF14_0781	hypothetical protein	MAL14	1840034	1840542	+	0	NONE
11180	PF14_0424	hypothetical protein	MAL14	1840914	1841670	+	0	NONE
11181	PF14_0426	hypothetical protein	MAL14	1847269	1847787	+	0	NONE
11182	PF14_0432	hypothetical protein	MAL14	1866570	1867019	+	1	C1D;
11183	PF14_0433	hypothetical protein	MAL14	1870732	1873335	+	2	RRM_1;SPOC;
11184	PF14_0449	hypothetical protein	MAL14	1931376	1932155	-	1	GN3L_Grn1;
11185	PF14_0452	hypothetical protein	MAL14	1940175	1940641	+	0	NONE
11186	PFL0485w	hypothetical protein	MAL12	445619	447262	+	0	NONE
11187	PFL0505c	hypothetical protein	MAL12	455298	456230	-	1	SNARE;
11188	PFL0535c	hypothetical protein	MAL12	476570	478363	-	0	NONE
11189	PFL0550w	hypothetical protein	MAL12	490855	491550	+	1	HSP20;
11190	PFL0623c	hypothetical protein, conserved	MAL12	555764	556755	-	1	DUF788;
11191	PFL0680c	hypothetical protein	MAL12	600947	601557	-	0	NONE
11192	PFL0690c	hypothetical protein conserved	MAL12	607372	607999	-	1	SET;
11193	PFL0700w	hypothetical protein	MAL12	611885	613207	+	0	NONE
11194	PFF1005w	hypothetical protein	MAL6	857723	858607	+	0	NONE
11195	PFF1310c	hypothetical protein	MAL6	1084509	1084841	-	0	NONE
11197	PFF1380c	hypothetical protein	MAL6	1179054	1180004	-	0	NONE
11198	PFF1475c	hypothetical protein	MAL6	1272366	1273535	-	2	MSG;Cys_rich_FGFR;
11199	PFF1490w	hypothetical protein	MAL6	1285061	1287034	+	2	THF_DHG_CYH;THF_DHG_CYH_C;
11200	MAL8P1.200	hypothetical protein	MAL8	305111	305712	-	0	NONE
11201	MAL8P1.130	hypothetical protein	MAL8	379145	380667	+	0	NONE
11202	MAL7P1.67	hypothetical protein	MAL7	676843	678574	-	0	NONE
11203	PF14_0460	hypothetical protein, conserved	MAL14	1968089	1970358	-	0	NONE
11204	PF14_0815	hypothetical protein	MAL14	2001876	2002199	-	0	NONE
11205	PF14_0503	hypothetical protein	MAL14	2169410	2170392	+	2	MSG;SPT2;
11206	PF14_0514	tRNA intron endonuclease, putative	MAL14	2220300	2220833	+	1	tRNA_int_endo;
11207	PFD0669c	hypothetical protein	MAL4	656876	657714	-	1	Rab5ip;
11208	PFD0715c	hypothetical protein, conserved	MAL4	670399	670995	-	0	NONE
11209	PFD0775c	hypothetical RNA binding protein	MAL4	708509	711145	-	1	RRM_1;
11210	PFD0820w	hypothetical protein	MAL4	749130	750072	+	0	NONE
11211	PFD0840w	hypothetical protein	MAL4	763275	783584	+	3	RPAP1_N;YscJ_FliF_C;DUF1168;
11212	PFD0872w	hypothetical protein	MAL4	800808	816685	+	1	Ribosomal_S3_N;
11213	PFF1060w	hypothetical protein	MAL6	896987	897966	+	0	NONE
11214	PFF1200w	hypothetical protein	MAL6	1015869	1017031	+	1	XPG_N;
11215	PFF1230c	hypothetical protein	MAL6	1032537	1033775	-	0	NONE
11216	MAL7P1.74	hypothetical protein, conserved	MAL7	743312	744226	-	0	NONE
11217	MAL7P1.75	mitochondrial ATP synthase F1, epsilon subunit, putative	MAL7	744921	745435	-	1	ATP-synt_Eps;
11218	MAL7P1.84	hypothetical protein, expressed	MAL7	800569	802041	-	0	NONE
11219	MAL7P1.89	hypothetical protein, conserved	MAL7	832595	851015	-	8	DHC_N1;VAR1;DHC_N2;RNA_pol_delta;Tn916-Xis;AAA_5;DUF1542;Dynein_heavy;
11220	MAL7P1.98	hypothetical protein	MAL7	893513	893974	+	0	NONE
11221	PF14_0521	hypothetical protein	MAL14	2242822	2243316	+	0	NONE
11222	PF14_0522	hypothetical protein	MAL14	2244049	2244513	-	0	NONE
11223	PF14_0536	hypothetical protein	MAL14	2305903	2307150	-	0	NONE
11224	PF14_0542	hypothetical protein, conserved	MAL14	2334076	2334910	+	1	DUF167;
11225	PF14_0551	hypothetical protein	MAL14	2371181	2372692	-	0	NONE
11226	PF14_0554	hypothetical protein	MAL14	2389674	2389850	+	0	NONE
11227	PF14_0555	hypothetical protein	MAL14	2390066	2390549	+	0	NONE
11228	PFC0965w	hypothetical protein	MAL3	909587	917707	+	4	WD40;Y_Y_Y;WD40;PPP4R2;
11229	MAL13P1.214	phosphoethanolamine N-methyltransferase, putative	MAL13	1696925	1698144	+	4	CMAS;MTS;Methyltransf_11;Methyltransf_12;
11230	PF13_0237	hypothetical protein	MAL13	1707762	1710710	-	1	CDT1;
11231	PFC0810c	hypothetical protein	MAL3	753162	756963	-	1	Merozoite_SPAM;
11232	PF11_0480	hypothetical protein	MAL11	1855239	1864267	-	1	DUF910;
11233	PF11_0371	hypothetical protein	MAL11	1400817	1411423	+	2	Clathrin_propel;TolA;
11234	PF11_0354	hypothetical protein	MAL11	1330447	1337130	+	0	NONE
11235	PF11_0398	hypothetical protein	MAL11	1522564	1528654	-	1	Ribosomal_L20;
11236	PFA0175w	hypothetical protein	MAL1	154410	160660	+	2	DUF1388;WAK;
11237	PF11_0360	hypothetical protein	MAL11	1366530	1368578	+	1	MORN;
11238	PF11_0363	hypothetical protein	MAL11	1377926	1379155	-	2	7tm_4;7TMR-DISM_7TM;
11239	PF11_0368	hypothetical protein	MAL11	1389071	1393084	+	2	HEAT;DUF1098;
11240	PF11_0404	malaria antigen	MAL11	1553654	1561955	-	0	NONE
11241	PF11_0409	hypothetical protein, conserved	MAL11	1590876	1591861	+	1	UPF0172;
11242	PF11_0408	hypothetical protein	MAL11	1582303	1588944	-	1	NOI;
11243	PFC1000w	hypothetical protein	MAL3	939216	942070	+	1	D123;
11244	PFC1010w	hypothetical protein	MAL3	945046	949365	+	2	MMR_HSR1;Dynamin_N;
11245	PFC0815c	hypothetical protein	MAL3	758364	762110	-	2	DUF827;Ocnus;
11246	PFC1015c	hypothetical protein	MAL3	952017	959039	-	0	NONE
11247	PF11_0229	hypothetical protein	MAL11	837830	839364	-	1	Gpi16;
11248	PF11_0232	hypothetical protein	MAL11	846249	849484	+	1	SBP_bac_3;
11249	PF11_0233	hypothetical protein	MAL11	850269	856139	+	0	NONE
11250	PF11_0234	hypothetical protein	MAL11	857048	859675	+	0	NONE
11251	PF11_0316	hypothetical protein	MAL11	1173354	1176618	+	1	DUF715;
11252	PF11_0319	hypothetical protein	MAL11	1187036	1191248	+	2	Glyco_transf_8N;DUF1765;
11253	PF11_0321	hypothetical protein	MAL11	1192901	1195222	-	3	Nucleoplasmin;Rtt106;PQ-loop;
11254	PF11_0322	hypothetical protein	MAL11	1196166	1198718	+	0	NONE
11255	PF11_0323	hypothetical protein	MAL11	1198835	1200532	-	0	NONE
11256	PFC1030w	hypothetical protein	MAL3	967838	972466	+	0	NONE
11257	PFC1035w	hypothetical protein	MAL3	973540	974865	+	0	NONE
11258	PFC1040w	hypothetical protein	MAL3	975640	976941	+	0	NONE
11259	PFC1045c	hypothetical protein	MAL3	977376	980636	-	9	VAR1;Mu-conotoxin;EGF;Mu-conotoxin;TIL;Hormone_5;Mu-conotoxin;EB;EGF;
11260	PFC0880c	hypothetical protein	MAL3	827746	829179	-	0	NONE
11261	PF11_0324	hypothetical protein	MAL11	1201210	1206500	-	0	NONE
11262	PFC0925w	hypothetical protein	MAL3	874405	876181	+	1	NUMOD3;
11263	PFC0905c	hypothetical protein	MAL3	844917	854174	-	3	VAR1;Baculo_LEF-11;YtxC;
11264	PFC0930c	hypothetical protein	MAL3	876629	882163	-	1	LRR_1;
11265	PF11_0328	hypothetical protein	MAL11	1230974	1233223	-	0	NONE
11266	PF11_0267	hypothetical protein	MAL11	1001694	1004268	-	6	Kelch_1;Kelch_2;Kelch_1;Kelch_2;Kelch_1;Kelch_2;
11267	PF11_0246	hypothetical protein	MAL11	926268	930278	-	0	NONE
11268	MAL13P1.192	hypothetical protein	MAL13	1554394	1556559	+	0	NONE
11269	MAL13P1.193	hypothetical protein	MAL13	1556854	1559929	-	3	VAR1;DnaJ;DUF150;
11270	MAL13P1.203	hypothetical protein	MAL13	1601893	1603749	-	1	CBM_5_12;
11271	PF13_0219	hypothetical protein	MAL13	1607518	1610385	+	2	Noc2;HD;
11272	MAL13P1.200	hypothetical protein, conserved	MAL13	1587223	1588069	-	1	Img2;
11273	MAL13P1.201	hypothetical protein	MAL13	1588599	1590485	+	0	NONE
11274	PFC0615w	hypothetical protein	MAL3	601273	604606	+	0	NONE
11275	PF13_0221	hypothetical protein	MAL13	1613392	1617000	-	1	INCENP_ARK-bind;
11276	PFC0650w	hypothetical protein	MAL3	622829	626852	+	0	NONE
11277	PFC0685w	hypothetical protein	MAL3	634957	637980	+	2	DUF1673;DPM2;
11278	PFC0695w	hypothetical protein	MAL3	640860	641942	+	0	NONE
11279	PFC0700c	hypothetical protein	MAL3	642595	643518	-	0	NONE
11280	PFC0940c	hypothetical protein	MAL3	886684	889104	-	0	NONE
11281	PFC0945w	protein kinase, putative	MAL3	891430	892781	+	2	Pkinase;Pkinase_Tyr;
11282	PFC0640w	CSP and TRAP-related protein (CTRP)	MAL3	613146	619490	+	6	VWA;Trypan_PARP;VWA;VAR1;VWA;TSP_1;
11283	PF11_0333	hypothetical protein	MAL11	1252199	1257357	-	2	PsbK;Oxidored_q4;
11284	PF11_0334	hypothetical protein	MAL11	1258672	1261540	+	0	NONE
11285	PF11_0273	hypothetical protein	MAL11	1023889	1026480	+	1	DnaJ;
11286	PFC0960c	hypothetical protein	MAL3	900433	906787	-	7	KID;Myosin_tail_1;KID;MCPsignal;Nnf1;PFEMP;KID;
11287	PFA0205w	hypothetical protein	MAL1	178322	181025	+	3	7TMR-DISM_7TM;Spin-Ssty;DUF1430;
11288	PFA0215w	hypothetical protein	MAL1	190507	197586	+	1	Pentapeptide_2;
11289	PF11_0372	hypothetical protein	MAL11	1412317	1414125	+	1	Rhodanese;
11290	PF11_0315	hypothetical protein	MAL11	1168593	1172637	+	0	NONE
11291	PFA0235w	hypthetical protein	MAL1	206408	210963	+	0	NONE
11292	PF14_0692	hypothetical protein	MAL14	2956421	2960565	+	1	Peptidase_M1;
11293	PF11_0375	hypothetical protein	MAL11	1423921	1426581	-	1	SRP72;
11294	PF11_0378	hypothetical protein	MAL11	1438413	1442381	+	2	PWP2;NUC189;
11295	PFA0210c	hypothetical protein	MAL1	183057	184457	-	0	NONE
11296	PF14_0696	hypothetical protein	MAL14	2968859	2970739	-	1	CS;
11297	PF14_0704	hypothetical protein	MAL14	2992199	2994226	-	0	NONE
11298	PF14_0686	hypothetical protein	MAL14	2932109	2936050	-	0	NONE
11299	PF11_0341	hypothetical protein	MAL11	1274259	1277550	+	2	DUF1754;VAR1;
11300	PF11_0346	hypothetical protein	MAL11	1295385	1297511	-	0	NONE
11301	PF11_0223	hypothetical protein	MAL11	810197	811744	-	0	NONE
11302	PF14_0718	hypothetical protein, conserved	MAL14	3074858	3075256	+	1	SOH1;
11303	PF14_0719	hypothetical protein	MAL14	3075512	3080092	+	2	tRNA_synt_1c_R2;NUMOD1;
11304	PF14_0720	hypothetical protein	MAL14	3080820	3083705	+	3	ATP_bind_3;HA2;DUF1605;
11305	PF11_0383	hypothetical protein	MAL11	1460721	1461968	-	3	DUF257;ASL_C;Stirrup;
11306	PF11_0389	hypothetical protein	MAL11	1474553	1476760	+	2	EAP30;efhand;
11307	PF14_0727	hypothetical protein	MAL14	3123407	3125779	+	1	SPT2;
11308	PF14_0729	hypothetical protein	MAL14	3130210	3130707	+	1	YSIRK_signal;
11309	PF14_0731	hypothetical protein	MAL14	3133594	3134721	+	0	NONE
11310	PFA0140c	hypothetical protein	MAL1	126553	128375	-	0	NONE
11311	PF11_0350	hypothetical protein	MAL11	1310902	1314084	+	0	NONE
11312	PF14_0712	hypothetical protein	MAL14	3043199	3054129	+	2	DUF1042;U79_P34;
11313	PF11_0353	hypothetical protein	MAL11	1323658	1329075	+	1	BUD22;
11314	PF11_0392	hypothetical protein	MAL11	1484504	1493053	+	2	Nnf1;KID;
11315	PF11_0530	hypothetical protein	MAL11	1496047	1497163	-	1	DUF6;
11316	PF13_0235	hypothetical protein	MAL13	1682424	1694000	-	1	PT;
11317	PFA0155c	hypothetical protein	MAL1	134587	139491	-	1	DUF321;
11318	PFA0160c	hypothetical protein	MAL1	140896	142453	-	1	MFS_1;
11319	PFA0165c	hypothetical protein	MAL1	143396	146866	-	2	C1_1;C1_3;
11320	PF14_0618	hypothetical protein	MAL14	2636516	2639119	+	1	DUF1877;
11321	PFL0415w	acyl carrier protein, mitochondrial precursor, putative	MAL12	388540	389142	+	1	PP-binding;
11322	PFL0425c	hypothetical protein	MAL12	395981	401242	-	1	DUF544;
11323	PFL0435w	hypothetical protein	MAL12	403345	404809	+	0	NONE
11324	PFL0455c	hypothetical protein	MAL12	423456	426005	-	1	zf-C2H2;
11325	MAL13P1.296	hypothetical protein	MAL13	2377498	2388594	+	1	Gp-FAR-1;
11326	MAL13P1.316	hypothetical protein	MAL13	2522694	2527817	+	2	PMC2NT;DUF1388;
11327	MAL13P1.317	hypothetical protein	MAL13	2528535	2532056	+	1	Prosystemin;
11328	PF14_0559	hypothetical protein	MAL14	2405616	2409107	+	2	zf-C2H2;VAR1;
11329	PF14_0565	hypothetical protein	MAL14	2426172	2429039	-	3	Nucleoplasmin;Rtt106;VAR1;
11330	PF11_0418	hypothetical protein	MAL11	1620357	1627184	-	1	Chromo;
11331	PF11_0431	membrane skeletal protein, putative	MAL11	1673165	1674679	-	0	NONE
11332	PF11_0432	hypothetical protein	MAL11	1675988	1678066	+	0	NONE
11333	PF14_0568	hypothetical protein	MAL14	2435643	2438564	+	0	NONE
11334	PF14_0572	hypothetical protein	MAL14	2449156	2449737	-	2	YSIRK_signal;Flp_Fap;
11335	PF14_0654	hypothetical protein	MAL14	2815049	2820820	+	1	Defensin_beta;
11336	PF11_0424	hypothetical protein	MAL11	1655980	1659269	-	2	HAP1_N;PH;
11337	PF11_0437	hypothetical protein	MAL11	1702606	1703483	-	1	Ribosomal_L28e;
11338	PFA0550w	hypothetical protein	MAL1	437026	439716	+	0	NONE
11339	PFA0565c	hypothetical protein	MAL1	444737	445090	-	0	NONE
11340	PF14_0582	hypothetical protein	MAL14	2481724	2484035	+	1	Rad1;
11341	PF14_0583	hypothetical protein	MAL14	2484813	2487569	+	1	zf-CW;
11342	PF14_0657	hypothetical protein	MAL14	2830877	2833318	-	2	ATP-synt_F;zf-C2H2;
11343	PF14_0662	hypothetical protein	MAL14	2844152	2845465	+	3	MFS_1;Nucleoside_tran;Oxidored_q3;
11344	PF14_0663	hypothetical protein	MAL14	2846184	2848247	-	0	NONE
11345	PF11_0441	hypothetical protein	MAL11	1712193	1715604	+	2	DUF915;Abhydrolase_1;
11346	PF11_0448	hypothetical protein	MAL11	1734369	1736939	-	0	NONE
11347	PF14_0591	hypothetical protein	MAL14	2518153	2522157	-	0	NONE
11348	PF14_0667	hypothetical protein	MAL14	2865307	2867132	+	0	NONE
11349	PF11_0455	hypothetical protein	MAL11	1754398	1755547	-	0	NONE
11350	PF14_0668	hypothetical protein	MAL14	2869018	2876163	+	3	KAP_NTPase;Ground-like;HEAT;
11351	PF11_0456	hypothetical protein	MAL11	1759166	1763560	+	1	Borrelia_orfA;
11352	PFL0525w	hypothetical protein	MAL12	470222	471538	+	0	NONE
11353	PF11_0466	transport protein, putative	MAL11	1804269	1807036	+	3	ABC_membrane;DHC_N1;ABC_tran;
11355	PF11_0459	hypothetical protein	MAL11	1769260	1770729	-	0	NONE
11356	PF11_0460	hypothetical protein	MAL11	1770859	1773636	+	1	Hexapep;
11357	PF11_0462	hypothetical protein	MAL11	1776994	1779308	-	0	NONE
11358	PF11_0469	hypothetical protein	MAL11	1811867	1814614	-	1	HTH_9;
11359	PF14_0672	cyclic nucleotide phosphodiesterase, putative	MAL14	2881715	2885031	+	1	PDEase_I;
11360	PF14_0674	hypothetical protein	MAL14	2889005	2890747	+	1	VAR1;
11361	PF14_0675	reticulocyte binding protein 2 homolog B, putative	MAL14	2891172	2894950	-	0	NONE
11362	PF14_0594	hypothetical protein	MAL14	2530380	2540348	-	1	SURF6;
11363	PF14_0604	hypothetical protein	MAL14	2576922	2578327	+	0	NONE
11364	PF14_0609	hypothetical protein	MAL14	2594817	2597519	+	1	DUF965;
11365	PF14_0611	hypothetical protein	MAL14	2600389	2603253	+	0	NONE
11366	PF14_0613	hypothetical protein	MAL14	2606240	2616569	+	1	DUF1168;
11367	PF14_0596	hypothetical protein	MAL14	2549640	2551380	+	2	Oxidored_q3;PhaG_MnhG_YufB;
11368	PF14_0599	hypothetical protein	MAL14	2560017	2562440	-	0	NONE
11369	PFL0495c	ABC transporter, putative	MAL12	448766	451333	-	5	ABC_membrane_2;ABC_membrane;ABC_tran;MMR_HSR1;Dynamin_N;
11370	PFL0510c	hypothetical protein	MAL12	458670	461672	-	1	zf-CCCH;
11371	PFL0515w	hypothetical protein	MAL12	465108	465737	+	0	NONE
11372	PF11_0275	hypothetical protein	MAL11	1029975	1034081	+	0	NONE
11373	PF11_0278	hypothetical protein	MAL11	1039090	1043000	-	0	NONE
11374	PF11_0286	hypothetical protein, conserved	MAL11	1064110	1067132	+	2	Thioredoxin;Myotub-related;
11375	PFL0465c	Zinc finger transcription factor (krox1)	MAL12	428489	432874	-	13	DUF1168;HC2;DUF1764;zf-C2H2;zf-C3HC4;zf-C2H2;PHD;ZZ;zf-C2H2;GAGA;zf-C2H2;C1_4;zf-C2H2;
11376	PF13_0333	hypothetical protein	MAL13	2532649	2535976	+	0	NONE
11377	MAL13P1.330	hypothetical protein	MAL13	2626196	2627777	+	1	NUMOD4;
11378	MAL13P1.351	hypothetical protein	MAL13	2756090	2764812	+	2	DUF564;VAR1;
11379	MAL13P1.352	hypothetical protein	MAL13	2766250	2769814	+	1	MIF4G;
11380	PF13_0361	hypothetical protein	MAL13	2770525	2773218	-	0	NONE
11381	PF13_0225	hypothetical protein	MAL13	1639648	1641174	+	0	NONE
11382	PFL0065w	hypothetical protein	MAL12	92242	92562	+	0	NONE
11383	PF14_0550	hypothetical protein	MAL14	2366235	2370671	+	0	NONE
11384	MAL13P1.239	hypothetical protein	MAL13	1909279	1915235	-	1	DUF19;
11385	MAL13P1.240	hypothetical protein	MAL13	1916165	1920330	-	1	PRD;
11386	PFL0440c	hypothetical protein	MAL12	405603	409145	-	2	Oxidored_q3;zf-C3HC4;
11387	PFC0705c	hypothetical protein	MAL3	646523	653921	-	1	Tn916-Xis;
11388	PFC0750w	hypothetical protein	MAL3	682955	686155	+	0	NONE
11389	PFL0085c	hypothetical protein	MAL12	103861	104604	-	0	NONE
11390	PFL0090c	hypothetical protein	MAL12	105683	106339	-	1	CHCH;
11391	PFL0125c	hypothetical protein	MAL12	144046	147284	-	1	TMA7;
11392	MAL13P1.345	hypothetical protein	MAL13	2714187	2715711	+	2	SMC_Nse1;zf-RING-like;
11393	PF13_0356	hypothetical protein	MAL13	2715824	2717754	-	0	NONE
11394	MAL13P1.332	hypothetical protein	MAL13	2634293	2634878	+	0	NONE
11395	PF13_0338	hypothetical protein	MAL13	2564891	2567281	+	2	VAR1;s48_45;
11396	PF11_0206	hypothetical protein	MAL11	746766	752015	+	0	NONE
11397	PF11_0289	hypothetical protein	MAL11	1074201	1078463	-	2	SART-1;TFIIS_M;
11398	PFL0165c	hypothetical protein	MAL12	173872	176850	-	1	TBCC;
11399	PF13_0298	hypothetical protein	MAL13	2215076	2219272	+	0	NONE
11400	PF13_0299	hypothetical protein	MAL13	2220479	2223373	-	1	DUF658;
11401	MAL13P1.262	hypothetical protein	MAL13	2065648	2071668	+	3	MMR_HSR1;Miro;Dynamin_N;
11402	PF13_0339	hypothetical protein	MAL13	2568180	2573621	-	0	NONE
11403	PF11_0291	hypothetical protein	MAL11	1084227	1090018	+	1	PLC-beta_C;
11404	PF11_0292	hypothetical protein	MAL11	1091822	1092844	-	1	Prefoldin;
11405	PF11_0294	ATP-dependent phosphofructokinase, putative	MAL11	1095080	1100468	-	4	MAP7;Intron_maturas2;VAR1;P4Ha_N;
11406	PF13_0230	hypothetical protein	MAL13	1660843	1663761	-	0	NONE
11407	PFL0200c	hypothetical protein	MAL12	198967	202236	-	1	eIF3_subunit;
11408	MAL13P1.304	malaria antigen	MAL13	2451594	2457757	+	0	NONE
11409	PF11_0414	hypothetical protein	MAL11	1602231	1603316	+	0	NONE
11410	PF11_0207	hypothetical protein	MAL11	753806	757133	+	11	Apolipoprotein;Prefoldin_2;ELK;Pox_A_type_inc;ELK;MpPF2;Pox_A_type_inc;ELK;Pox_A_type_inc;ELK;Pox_A_type_inc;
11411	PFL0220c	hypothetical protein	MAL12	209438	210890	-	0	NONE
11412	PFL0250w	hypothetical protein	MAL12	219578	222171	+	0	NONE
11413	PFL0135w	hypothetical protein	MAL12	158230	160131	+	2	VAR1;TRAUB;
11414	PFL0265w	hypothetical protein	MAL12	230536	231405	+	0	NONE
11415	PFL0270c	hypothetical protein	MAL12	232387	235644	-	4	Kelch_1;Kelch_2;Kelch_1;Kelch_2;
11416	PF13_0360	hypothetical protein	MAL13	2742993	2744558	-	1	Osmo_CC;
11417	PFA0385w	hypothetical protein	MAL1	321323	322742	+	1	NADH5_C;
11418	PFA0410w	hypothetical protein	MAL1	338321	344986	+	1	Swi5;
11419	PFC0760c	hypothetical protein	MAL3	696215	706399	-	4	Hemerythrin;Occludin_ELL;DUF263;Hemerythrin;
11420	PFL0285w	glyoxalase II family protein, putative	MAL12	253152	254120	+	1	Lactamase_B;
11421	PFL0170w	hypothetical protein	MAL12	178159	181911	+	9	Tetraspannin;MFS_1;Acyl_transf_3;Mem_trans;YjgP_YjgQ;Glyco_transf_22;Cytochrom_C_asm;Crisp;TatC;
11422	PF14_0552	hypothetical protein	MAL14	2374527	2384894	+	1	Octapeptide;
11423	PF14_0556	hypothetical protein	MAL14	2390731	2395030	-	1	DUF1563;
11424	PF14_0557	hypothetical protein	MAL14	2396867	2397817	-	1	Aminotran_4;
11425	PF11_0302	hypothetical protein	MAL11	1122865	1124223	+	0	NONE
11426	PFA0315w	hypothetical protein	MAL1	272693	273641	+	0	NONE
11427	PFL0315c	hypothetical protein	MAL12	281017	289299	-	2	zf-CHY;DUF755;
11428	PFL0340w	hypothetical protein	MAL12	308211	310394	+	2	VAR1;Phage_FRD3;
11429	PFL0345w	hypothetical protein	MAL12	310828	313236	+	0	NONE
11430	PF14_0636	hypothetical protein	MAL14	2730936	2733644	+	0	NONE
11431	PF14_0637	rhoptry protein, putative	MAL14	2735858	2741147	+	5	WXG100;Prefoldin_2;HALZ;SYF2;PspA_IM30;
11432	PF14_0638	hypothetical protein	MAL14	2741337	2743919	+	4	Ribosomal_S25;DUF803;C4dic_mal_tran;NADH5_C;
11433	PF11_0421	hypothetical protein	MAL11	1641821	1644292	+	0	NONE
11434	PFA0320w	hypothetical protein	MAL1	274530	278765	+	0	NONE
11435	PFA0340w	hypothetical protein	MAL1	290602	292806	+	1	IspD;
11436	PFA0350c	hypothetical protein	MAL1	295518	297149	-	0	NONE
11437	PFL0350c	hypothetical protein	MAL12	313866	321905	-	5	Pox_A_type_inc;DUF593;Pox_A_type_inc;Prefoldin_2;Pox_A_type_inc;
11438	PFL0390c	hypothetical protein	MAL12	354535	357441	-	1	Vicilin_N;
11439	MAL13P1.349	hypothetical protein	MAL13	2745929	2752441	+	2	Pentapeptide;HEAT;
11440	MAL13P1.295	hypothetical protein	MAL13	2368215	2374289	+	2	Fork_head_N;KH_1;
11441	MAL13P1.300	hypothetical protein	MAL13	2405681	2406799	-	1	Nodulin_late;
11442	MAL13P1.315	hypothetical protein	MAL13	2517673	2521827	+	1	VAR1;
11443	PF11_0420	hypothetical protein	MAL11	1634197	1640302	-	0	NONE
11444	PFA0430c	hypothetical protein	MAL1	353467	357364	-	3	DSS1_SEM1;DUF1700;Pentapeptide;
11445	PFA0435w	hypothetical protein	MAL1	358987	361492	+	1	Mito_carr;
11446	PFA0350w	hypothetical protein	MAL1	297429	299611	+	1	Exo_endo_phos;
11447	PF14_0544	hypothetical protein	MAL14	2339732	2341975	+	1	MSG;
11448	PF14_0547	hypothetical protein	MAL14	2349933	2359100	+	0	NONE
11449	PF14_0549	hypothetical protein	MAL14	2362526	2364318	+	0	NONE
11450	PFL1055c	hypothetical protein	MAL12	872352	874931	-	1	FlbD;
11451	PFL1065c	hypothetical protein	MAL12	879621	881177	-	0	NONE
11452	PFL0715w	hypothetical protein	MAL12	616775	617380	+	0	NONE
11453	MAL13P1.323	hypothetical protein	MAL13	2581367	2591164	+	0	NONE
11454	MAL13P1.340	hypothetical protein	MAL13	2681393	2682665	-	0	NONE
11455	PFB0400w	hypothetical protein	MAL2	360828	368354	+	3	s48_45;VAR1;s48_45;
11456	PFL2300w	hypothetical protein	MAL12	1973528	1974232	+	1	tRNA_int_endo;
11457	PFL2330w	hypothetical protein	MAL12	1988223	1990731	+	1	CDT1;
11458	PFL2335w	hypothetical protein	MAL12	1994761	2000730	+	3	Merozoite_SPAM;Nha1_C;eIF3_subunit;
11459	PF13_0239	hypothetical protein	MAL13	1787370	1791104	-	2	KID;MGDG_synth;
11460	PF13_0264	hypothetical protein	MAL13	2009130	2011392	+	1	ThiF;
11461	PF13_0265	hypothetical protein	MAL13	2011698	2015132	-	1	ComC;
11462	MAL13P1.272	hypothetical protein	MAL13	2172641	2173605	-	0	NONE
11463	PF13_0288	hypothetical protein	MAL13	2174972	2176195	-	0	NONE
11464	PFB0405w	transmission-blocking target antigen s230 precursor	MAL2	370438	379845	+	2	Rtt106;s48_45;
11465	PFL2350c	hypothetical protein	MAL12	2005161	2007179	-	0	NONE
11466	PFL2385c	hypothetical protein	MAL12	2023441	2026166	-	1	Vicilin_N;
11467	MAL13P1.265	hypothetical protein	MAL13	2080020	2081861	-	0	NONE
11468	MAL13P1.266	hypothetical protein	MAL13	2083724	2088940	+	0	NONE
11469	MAL13P1.276	hypothetical protein	MAL13	2235594	2236337	+	1	BTP;
11470	MAL13P1.222	hypothetical protein	MAL13	1797609	1802075	+	0	NONE
11471	PF13_0290	hypothetical protein	MAL13	2180370	2182283	+	0	NONE
11472	MAL13P1.286	hypothetical protein	MAL13	2305368	2310558	+	1	LAGLIDADG_1;
11473	MAL13P1.254	hypothetical protein	MAL13	2017681	2018638	+	0	NONE
11474	PF13_0266	hypothetical protein	MAL13	2021697	2022437	-	0	NONE
11475	PF13_0267	hypothetical protein	MAL13	2023404	2024969	-	0	NONE
11476	PFB0470w	hypothetical protein	MAL2	427490	431530	+	1	YcbB;
11477	PF13_0254	hypothetical protein	MAL13	1931927	1943711	-	5	PT;SDA1;HEAT;C1_3;HEAT;
11478	PFB0530c	hypothetical protein	MAL2	477432	479108	-	1	PseudoU_synth_2;
11479	PFB0575c	hypothetical protein	MAL2	524700	526043	-	1	SRR1;
11480	PFB0580w	hypothetical protein	MAL2	528249	531923	+	2	MatE;Ion_trans;
11481	PFB0485c	hypothetical protein	MAL2	437755	439002	-	1	VAR1;
11482	PFL2405c	PFG377 protein	MAL12	2045055	2054414	-	1	TBPIP;
11483	PFL2420w	hypothetical protein	MAL12	2067384	2069354	+	0	NONE
11484	MAL13P1.258	hypothetical protein	MAL13	2039437	2044089	+	1	Glyco_hydro_35;
11485	MAL13P1.267	hypothetical protein	MAL13	2093010	2095915	-	0	NONE
11486	PF13_0292	hypothetical protein	MAL13	2187391	2190444	-	1	RAP;
11487	PFC0320w	hypothetical protein	MAL3	322597	325058	+	0	NONE
11488	PF13_0295	hypothetical protein	MAL13	2198944	2200814	-	1	VAR1;
11489	PFL0990w	hypothetical protein	MAL12	820579	822191	+	2	Nebulin;Srg;
11490	PFC0455w	hypothetical protein	MAL3	462761	465121	+	0	NONE
11491	PFC0582c	hypothetical protein	MAL3	565713	567729	-	1	V-SNARE;
11492	PFB0495w	hypothetical protein	MAL2	451751	455116	+	0	NONE
11493	PFB0610c	hypothetical protein	MAL2	544008	545408	-	0	NONE
11494	PFL0965c	hypothetical protein	MAL12	798297	799604	-	1	CHCH;
11495	PFL2455w	hypothetical protein	MAL12	2089469	2090205	+	0	NONE
11496	PFL2470c	hypothetical protein	MAL12	2097421	2098830	-	1	Cys_rich_FGFR;
11497	PFL1405w	hypothetical protein	MAL12	1186404	1191908	+	0	NONE
11498	PFL1670c	hypothetical protein	MAL12	1441723	1445115	-	2	Surf_Ag_VNR;POTRA_2;
11499	PFL1695c	hypothetical protein	MAL12	1461853	1462588	-	0	NONE
11500	PFC0610c	hypothetical protein	MAL3	585679	589224	-	1	zf-C3HC4;
11501	PFL2490c	hypothetical protein	MAL12	2108945	2110912	-	0	NONE
11502	MAL13P1.246	hypothetical protein	MAL13	1955988	1961899	+	0	NONE
11503	MAL13P1.247	hypothetical protein	MAL13	1963221	1965758	-	0	NONE
11504	MAL13P1.268	hypothetical protein	MAL13	2110490	2112544	-	1	DUF1716;
11505	PFL1365w	hypothetical protein	MAL12	1143650	1146106	+	0	NONE
11506	PFC0325c	hypothetical protein	MAL3	325462	331944	-	1	AT_hook;
11507	MAL13P1.269	hypothetical protein	MAL13	2114694	2117246	-	0	NONE
11508	PFB0615c	hypothetical protein	MAL2	546482	555294	-	1	Maf1;
11509	PFB0630c	hypothetical protein	MAL2	561122	564622	-	2	DUF408;S-antigen;
11510	PFA0285c	hypothetical protein	MAL1	249470	252249	-	1	CKS;
11511	PF13_0012	hypothetical protein	MAL13	123930	124619	-	1	Lipocalin;
11512	PFL1135c	hypothetical protein	MAL12	962622	967482	-	0	NONE
11513	PFL1530w	asparagine-rich protein, putative	MAL12	1314686	1320160	+	0	NONE
11514	PF13_0352	hypothetical protein	MAL13	2683895	2687035	+	3	PUF;Pox_A46;PUF;
11515	MAL13P1.249	hypothetical protein	MAL13	1981668	1991945	-	1	PCEMA1;
11516	MAL13P1.28	hypothetical protein	MAL13	268987	270939	-	1	AAR2;
11517	MAL13P1.38	hypothetical protein	MAL13	356912	359404	+	0	NONE
11518	PFL1000c	hypothetical protein	MAL12	825690	827705	-	0	NONE
11519	PF13_0307	hypothetical protein	MAL13	2272854	2276393	+	3	Fcf2;Synaphin;DnaJ;
11520	PFB0735c	hypothetical protein	MAL2	664984	669841	-	1	Alba;
11521	PFB0705w	hypothetical protein	MAL2	640400	642694	+	0	NONE
11522	PFB0745w	hypothetical protein	MAL2	670413	674557	+	4	Merozoite_SPAM;Nucleoplasmin;DUF809;TolA;
11523	MAL13P1.228	hypothetical protein	MAL13	1822749	1823987	+	1	FlbD;
11524	PF13_0243	hypothetical protein	MAL13	1828180	1831329	+	0	NONE
11525	PFL1835w	hypothetical protein	MAL12	1577169	1580735	+	0	NONE
11526	PFL1850c	hypothetical protein	MAL12	1586249	1587454	-	0	NONE
11527	PFL1865w	hypothetical protein	MAL12	1594814	1600514	+	2	TolA;S-antigen;
11528	PFB0665w	Ser/Thr protein kinase, putative	MAL2	594196	599340	+	3	XkdN;Pkinase;Pkinase_Tyr;
11529	PFB0675w	hypothetical protein	MAL2	605045	609325	+	1	Bac_export_3;
11530	PFL1415w	hypothetical protein	MAL12	1204980	1207952	+	0	NONE
11531	PF13_0029	hypothetical protein	MAL13	277341	277931	+	0	NONE
11532	PF13_0030	hypothetical protein	MAL13	278496	279335	+	0	NONE
11533	PF13_0031	hypothetical protein	MAL13	280192	281903	-	0	NONE
11534	MAL13P1.29	hypothetical protein	MAL13	283677	287702	+	1	ERp29;
11535	PFL1910c	hypothetical protein	MAL12	1646600	1647139	-	0	NONE
11536	PFL0600w	hypothetical protein	MAL12	536945	538621	+	1	Prefoldin_2;
11537	PFL0605c	hypothetical protein	MAL12	540719	542926	-	2	VAR1;RAP;
11538	PFL1535w	hypothetical protein	MAL12	1321970	1325230	+	0	NONE
11539	PFL1565c	hypothetical protein	MAL12	1340169	1343302	-	1	F-box;
11540	PFL1570w	hypothetical protein	MAL12	1344251	1345339	+	0	NONE
11541	PF13_0355	hypothetical protein	MAL13	2697562	2701110	+	2	Ebp2;Synuclein;
11542	PF13_0342	hypothetical protein	MAL13	2605033	2606079	+	0	NONE
11543	PF13_0027	hypothetical protein	MAL13	271613	273928	+	1	Rhodanese;
11544	PFL0655w	hypothetical protein	MAL12	583082	585316	+	2	BRF1;7tm_4;
11545	PFL1495w	hypothetical protein	MAL12	1271129	1274844	+	1	TRAUB;
11546	MAL13P1.232	hypothetical protein	MAL13	1842216	1842722	-	1	Mog1;
11547	MAL13P1.233	hypothetical protein	MAL13	1845859	1846848	+	1	Alba;
11548	MAL13P1.250	hypothetical protein	MAL13	1993354	1994613	+	1	VAR1;
11549	MAL13P1.252	hypothetical protein	MAL13	1999663	2001465	-	0	NONE
11550	PF13_0284	hypothetical protein	MAL13	2154462	2155532	-	0	NONE
11551	PF13_0277	hypothetical protein	MAL13	2128401	2134916	-	0	NONE
11552	PFB0755w	hypothetical protein	MAL2	678486	683702	+	1	HLH;
11553	PFB0690w	hypothetical protein	MAL2	626976	627710	+	1	bZIP_1;
11554	PFL2220w	hypothetical protein	MAL12	1925628	1929424	+	2	nsp7;ATP-synt_E_2;
11555	MAL13P1.41	hypothetical protein	MAL13	396937	401154	-	0	NONE
11556	PFL1980c	hypothetical protein	MAL12	1748860	1756224	-	3	Rho_N;DUF1398;Ribosomal_S14;
11557	PFL1470c	hypothetical protein	MAL12	1253962	1255470	-	2	VAR1;WD40;
11558	PFL1875w	hypothetical protein	MAL12	1605095	1607766	+	1	K_tetra;
11559	PFL2240w	hypothetical protein	MAL12	1938629	1939951	+	0	NONE
11560	PFL2255w	hypothetical protein	MAL12	1946900	1948719	+	2	TPR_1;TPR_2;
11561	PF13_0343	hypothetical protein	MAL13	2608757	2610979	-	0	NONE
11562	PFL1440c	hypothetical protein	MAL12	1228052	1232994	-	0	NONE
11563	MAL13P1.18	hypothetical protein	MAL13	180751	184719	+	4	TPR_1;TPR_2;TPR_1;TPR_2;
11564	PFL1095c	hypothetical protein	MAL12	920781	922407	-	0	NONE
11565	PFL1100w	hypothetical protein	MAL12	923518	925189	+	1	LSM;
11566	MAL13P1.342	hypothetical protein	MAL13	2702833	2704776	+	0	NONE
11567	PF13_0245	hypothetical protein	MAL13	1868253	1870040	+	0	NONE
11568	PF13_0035	hypothetical protein	MAL13	328096	331131	+	5	U3_assoc_6;Paf1;Merozoite_SPAM;RNA_pol_delta;Rtt106;
11569	PF13_0038	hypothetical protein	MAL13	336055	337466	-	0	NONE
11570	PFL0555c	hypothetical protein	MAL12	491886	497381	-	1	Osmo_CC;
11571	PFL2020c	hypothetical protein	MAL12	1787223	1788818	-	1	Evr1_Alr;
11572	PF13_0247	transmission blocking target antigen precursor	MAL13	1872347	1873693	-	1	s48_45;
11573	PF13_0248	pf47	MAL13	1875206	1876525	-	1	s48_45;
11574	PFL2285c	hypothetical protein	MAL12	1962760	1966011	-	0	NONE
11575	PF13_0076	hypothetical protein	MAL13	112895	113918	-	0	NONE
11576	MAL13P1.24	hypothetical protein	MAL13	231285	231926	+	0	NONE
11577	MAL13P1.25	hypothetical protein	MAL13	237563	241435	+	1	SET;
11578	PFB0315w	41 kDa antigen	MAL2	281907	287045	+	1	Vicilin_N;
11580	PFB0185w	hypothetical protein, conserved	MAL2	178955	181526	+	0	NONE
11581	PF13_0160	hypothetical protein	MAL13	1152804	1153712	-	0	NONE
11582	PF13_0181	hypothetical protein, conserved	MAL13	1357902	1360517	-	0	NONE
11584	MAL13P1.165	hypothetical protein	MAL13	1290316	1293152	+	2	7TMR-DISM_7TM;PIG-U;
11585	PFL0885w	hypothetical protein	MAL12	717948	719813	+	2	Clat_adaptor_s;Adap_comp_sub;
11586	PFL1300c	hypothetical protein	MAL12	1088526	1090013	-	0	NONE
11587	PFL1305c	hypothetical protein	MAL12	1092150	1092974	-	0	NONE
11588	PFL1750c	hypothetical protein	MAL12	1512188	1516504	-	0	NONE
11589	PFL1755w	hypothetical protein	MAL12	1520315	1521592	+	0	NONE
11590	PFL1760w	hypothetical protein	MAL12	1522509	1524620	+	0	NONE
11591	PFC0282w	hypothetical protein	MAL3	300991	301673	+	0	NONE
11592	PFC0405c	hypothetical protein	MAL3	405776	407602	-	1	Ribosomal_L7Ae;
11593	PFL1665c	hypothetical protein	MAL12	1439883	1441037	-	0	NONE
11594	PFL0800c	hypothetical protein	MAL12	659731	660279	-	0	NONE
11595	PFL2170c	hypothetical protein	MAL12	1888238	1892686	-	0	NONE
11596	PFL2185w	hypothetical protein	MAL12	1897254	1899826	+	1	Myc-LZ;
11597	PFL2205w	hypothetical protein	MAL12	1912356	1914581	+	0	NONE
11598	PFC0460w	hypothetical protein	MAL3	465963	466794	+	0	NONE
11599	PFC0470w	valine -- tRNA ligase, putative	MAL3	471464	475762	+	2	tRNA-synt_1;Anticodon_1;
11600	PFC0415c	hypothetical protein	MAL3	410908	416347	-	0	NONE
11601	PFC0565w	hypothetical protein	MAL3	545395	548130	+	5	MMR_HSR1;GTP_EFTU;MMR_HSR1;Miro;Dynamin_N;
11602	PFC0570c	hypothetical protein	MAL3	548678	551298	-	1	PLC-beta_C;
11603	PFC0575w	hypothetical protein	MAL3	556011	558631	+	0	NONE
11604	PFC0580c	hypothetical protein	MAL3	559043	562333	-	0	NONE
11605	PFL0805w	hypothetical protein	MAL12	663054	666275	+	1	MACPF;
11606	PFL0855c	hypothetical protein	MAL12	696888	698450	-	0	NONE
11607	PFL0905c	hypothetical protein	MAL12	736328	737818	-	0	NONE
11608	PFL0920c	hypothetical protein	MAL12	740987	743140	-	1	LisH;
11609	PFC0490w	hypothetical protein	MAL3	496277	499028	+	2	Ribophorin_I;Pentapeptide_2;
11610	PFC0195w	hypothetical protein, conserved	MAL3	208956	213246	+	2	Fzo_mitofusin;FLYWCH;
11612	PFC0220w	hypothetical protein	MAL3	223731	228071	+	0	NONE
11613	PFL1250c	hypothetical protein	MAL12	1050270	1052390	-	0	NONE
11614	PFL1265c	hypothetical protein	MAL12	1059708	1061459	-	0	NONE
11615	PF14_0435	hypothetical protein	MAL14	1877612	1881531	-	2	Oxidored_q3;C4dic_mal_tran;
11616	PF14_0499	hypothetical protein	MAL14	2147370	2150072	+	0	NONE
11617	MAL13P1.131	hypothetical protein	MAL13	997922	999463	+	1	DUF627;
11618	PF14_0434	hypothetical protein	MAL14	1874375	1875828	-	0	NONE
11619	PF14_0438	hypothetical protein	MAL14	1888932	1891062	-	1	DUF507;
11620	PF14_0487	hypothetical protein	MAL14	2093289	2098685	-	1	GN3L_Grn1;
11621	PF14_0394	hypothetical protein	MAL14	1692271	1693858	-	0	NONE
11622	PF14_0389	hypothetical protein	MAL14	1668935	1670605	-	0	NONE
11623	PF14_0300	syntaxin, putative	MAL14	1256596	1257924	-	3	Syntaxin;DUF230;SNARE;
11624	PF14_0303	hypothetical protein	MAL14	1265964	1267964	+	0	NONE
11625	PF14_0304	hypothetical protein	MAL14	1268688	1273620	-	3	IBN_N;CS;VAR1;
11626	PF14_0371	hypothetical protein	MAL14	1587907	1592086	+	0	NONE
11627	PF14_0386	hypothetical protein	MAL14	1659050	1661251	-	1	Adap_comp_sub;
11628	PF14_0388	hypothetical protein	MAL14	1667546	1668918	+	0	NONE
11629	PF14_0790	hypothetical protein, conserved	MAL14	1936661	1938072	-	0	NONE
11630	PF14_0458	hypothetical protein	MAL14	1965200	1967744	-	1	DUF573;
11631	PF14_0505	hypothetical protein	MAL14	2175786	2177678	-	2	Dynactin_p62;C1_4;
11632	PF13_0101	hypothetical protein	MAL13	754111	759633	+	0	NONE
11633	MAL13P1.72	hypothetical protein	MAL13	603185	606802	+	0	NONE
11634	PF14_0379	hypothetical protein	MAL14	1623142	1630322	-	0	NONE
11635	PF14_0380	hypothetical protein	MAL14	1632166	1635210	-	1	Rad21_Rec8_N;
11636	PF14_0444	hypothetical protein	MAL14	1918655	1919770	-	0	NONE
11637	PF14_0442	hypothetical protein	MAL14	1906152	1915157	+	1	SURF6;
11638	PF14_0504	hypothetical protein	MAL14	2170818	2175661	-	0	NONE
11639	PF14_0507	hypothetical protein	MAL14	2187127	2192898	+	2	DUF1456;Spc97_Spc98;
11640	PF13_0064	hypothetical protein	MAL13	494655	496496	+	0	NONE
11641	PF14_0384	hypothetical protein	MAL14	1653002	1654663	+	1	Allantoicase;
11642	PF14_0385	hypothetical protein	MAL14	1655389	1658481	+	0	NONE
11643	PFB0855c	hypothetical protein	MAL2	743288	749364	-	2	SpoU_sub_bind;SpoU_methylase;
11644	PFC0590c	hypothetical protein	MAL3	569342	575042	-	1	DER1;
11645	PFB0365w	hypothetical protein, conserved	MAL2	327932	335203	+	1	MAP7;
11646	PF13_0144	oxidoreductase, putative	MAL13	1048049	1049560	-	4	3HCDH_N;Ldh_1_N;NAD_Gly3P_dh_N;Ldh_1_C;
11647	MAL13P1.66	hypothetical protein	MAL13	556487	565189	+	2	MgtE_N;Arch_ATPase;
11648	PFL1165w	hypothetical protein	MAL12	981292	984300	+	2	BRO1;K-box;
11649	PFL1800w	hypothetical protein	MAL12	1550312	1556059	+	1	Rtt106;
11650	PFB0835c	hypothetical protein	MAL2	735437	736996	-	0	NONE
11651	PFB0888w	hypothetical protein	MAL2	775637	776034	+	1	RAMP4;
11652	PFB0890c	pseudouridine synthetase, putative	MAL2	776826	778063	-	2	S4;PseudoU_synth_2;
11653	PFL0790w	hypothetical protein	MAL12	653663	656428	+	0	NONE
11654	PFB0905c	hypothetical protein	MAL2	786868	787725	-	0	NONE
11655	PFB0775w	hypothetical protein	MAL2	701244	702893	+	0	NONE
11656	PFB0790c	hypothetical protein	MAL2	705177	706340	-	0	NONE
11657	PFC0235w	hypothetical protein, conserved	MAL3	247917	251336	+	1	M;
11658	PFB0800c	hypothetical protein	MAL2	709798	715251	-	0	NONE
11659	PF13_0155	hypothetical protein	MAL13	1186820	1195402	+	4	MORN_2;tRNA_synt_1c_R2;BRCA2;MORN_2;
11660	MAL13P1.150	hypothetical protein	MAL13	1201041	1202543	-	1	DUF1279;
11661	PFL1175w	hypothetical protein	MAL12	994246	996429	+	0	NONE
11662	PFL1710c	tetQ family GTPase, putative	MAL12	1476515	1480000	-	6	GTP_EFTU;MMR_HSR1;Miro;DUF1715;GTP_EFTU_D2;EFG_C;
11663	PFC0145c	hypothetical protein, conserved	MAL3	159454	163779	-	1	DUF1901;
11664	PFB0810w	hypothetical protein	MAL2	717748	718280	+	0	NONE
11665	PFB0100c	knob associated histidine-rich protein	MAL2	103385	105796	-	1	Mucin;
11666	PFB0194w	hypothetical protein, conserved	MAL2	192818	194199	+	0	NONE
11667	MAL13P1.138	hypothetical protein	MAL13	1064145	1066612	+	1	VAR1;
11668	PFL2130w	hypothetical protein	MAL12	1859644	1863834	+	1	RRM_1;
11669	PFL1385c	Merozoite Surface Protein 9, MSP-9	MAL12	1160719	1162950	-	2	Rtt106;RNA_pol_delta;
11670	PFL1190c	hypothetical protein	MAL12	1003192	1007577	-	0	NONE
11671	PFL1205c	hypothetical protein	MAL12	1012301	1017839	-	0	NONE
11672	PFB0886c	hypothetical protein	MAL2	773333	773752	-	0	NONE
11673	PF13_0146	hypothetical protein	MAL13	1071347	1075948	+	0	NONE
11674	MAL13P1.550	hypothetical protein, conserved	MAL13	1090722	1091528	-	0	NONE
11675	PFL1395c	hypothetical protein	MAL12	1169547	1179176	-	1	WD40;
11676	PFC0505c	hypothetical protein	MAL3	505966	508272	-	1	DUF263;
11677	PFL1320w	hypothetical protein	MAL12	1105241	1108729	+	2	SERTA;NOGCT;
11678	PFL1325c	hypothetical protein	MAL12	1109141	1112659	-	1	NTP_transf_2;
11679	PFB0125c	hypothetical protein	MAL2	129342	133563	-	0	NONE
11680	PFB0235w	hypothetical protein	MAL2	219690	222256	+	0	NONE
11681	PFB0195c	hypothetical protein	MAL2	194826	196916	-	0	NONE
11682	PFC0370w	hypothetical protein	MAL3	372481	374112	+	0	NONE
11683	PFB0280w	hypothetical protein	MAL2	254824	262443	+	2	Recep_L_domain;SKI;
11684	PFB0105c	hypothetical protein	MAL2	109564	110580	-	0	NONE
11685	MAL13P1.140	hypothetical protein	MAL13	1076362	1084788	-	2	BolA;Microtub_assoc;
11686	PFL2135c	hypothetical protein	MAL12	1864217	1866649	-	0	NONE
11687	PFL2155w	hypothetical protein	MAL12	1877027	1879833	+	0	NONE
11688	PFL2160c	hypothetical protein	MAL12	1880024	1881394	-	1	5-FTHF_cyc-lig;
11689	PFL0870w	hypothetical protein	MAL12	703888	704946	+	1	TSP_1;
11690	PFL0875w	hypothetical protein	MAL12	706220	707824	+	0	NONE
11691	PFC0530w	hypothetical protein	MAL3	525713	527452	+	3	7tm_4;MFS_1;DUF368;
11692	PFL1225c	hypothetical protein	MAL12	1031816	1032556	-	1	rRNA_processing;
11693	PFL1230w	hypothetical protein	MAL12	1033542	1035103	+	1	Nep1;
11694	PFL1235c	hypothetical protein	MAL12	1035252	1038145	-	1	Gon7;
11695	PFL1625w	hypothetical protein	MAL12	1403126	1404871	+	0	NONE
11696	PFB0820c	hypothetical protein	MAL2	723746	729931	-	0	NONE
11697	PFB0335c	cysteine protease, putative	MAL2	298897	301793	-	2	DUF613;Peptidase_C1;
11698	MAL13P1.145	hypothetical protein	MAL13	1099690	1106037	-	1	FAST_1;
11699	MAL13P1.156	hypothetical protein	MAL13	1261543	1263141	-	1	efhand;
11700	PFL1785c	hypothetical protein	MAL12	1534507	1535867	-	1	V-set_CD47;
11701	PFL1795c	hypothetical protein	MAL12	1540754	1549132	-	1	Sec62;
11702	PFL1640c	hypothetical protein	MAL12	1411594	1413091	-	0	NONE
11703	PFL1330c	hypothetical protein	MAL12	1114015	1121083	-	1	Cyclin_N;
11704	PFL1335w	hypothetical protein	MAL12	1124778	1128330	+	0	NONE
11705	PFB0380c	hypothetical protein	MAL2	343308	349340	-	2	Acid_phosphat_A;Pox_E10;
11706	PFB0310c	merozoite surface protein 4	MAL2	277494	278456	-	2	EGF;EGF_2;
11707	MAL13P1.157	hypothetical protein	MAL13	1265335	1268961	+	0	NONE
11708	MAL13P1.161	unknown	MAL13	1275302	1276097	+	0	NONE
11709	PFC0125w	ABC transporter, putative	MAL3	138235	142332	+	3	SMC_N;ABC_membrane;ABC_tran;
11710	PFB0320c	hypothetical protein, conserved	MAL2	288183	288665	-	1	Fe-S_biosyn;
11711	PFB0325c	cysteine protease, putative	MAL2	290168	292703	-	1	Peptidase_C1;
11712	PFB0170w	hypothetical protein, conserved	MAL2	166144	168051	+	0	NONE
11713	PFB0215c	3'-5' exonuclease, putative	MAL2	209583	210833	-	2	3_5_exonuc;S1;
11714	MAL13P1.370	hypothetical protein, conserved	MAL13	1129567	1133301	-	0	NONE
11715	MAL13P1.155	hypothetical protein	MAL13	1134783	1138241	-	0	NONE
11716	MAL13P1.153	hypothetical protein	MAL13	1143358	1144116	+	1	Rpr2;
11717	PF13_0161	hypothetical protein	MAL13	1145920	1151307	+	0	NONE
11718	PFL0745c	hypothetical protein	MAL12	631154	633004	-	1	IBB;
11719	PFL0755c	hypothetical protein	MAL12	635531	638872	-	0	NONE
11720	PFC0555c	hypothetical protein	MAL3	539918	540619	-	0	NONE
11721	PFC0560c	hypothetical protein	MAL3	542505	544859	-	0	NONE
11722	PFC0165w	hypothetical protein, conserved	MAL3	179407	186087	+	4	Spc97_Spc98;SRP54_N;Rtt106;DUF1957;
11723	PFL1660c	hypothetical protein	MAL12	1436968	1439336	-	0	NONE
11724	MAL13P1.90	hypothetical protein	MAL13	735739	738269	+	1	DUF960;
11725	MAL13P1.91	hypothetical protein	MAL13	738681	739154	-	0	NONE
11726	MAL13P1.119	cAMP-specific 3',5'-cyclic phosphodiesterase 4B, putative	MAL13	897917	901245	+	2	VAR1;PDEase_I;
11727	PFB0375w	hypothetical protein	MAL2	337558	342966	+	0	NONE
11728	MAL13P1.152	hypothetical protein	MAL13	1155223	1158106	+	1	BACK;
11729	PF13_0185	histone h3, putative	MAL13	1379307	1379819	-	2	Histone;TAF;
11730	PF13_0186	hypothetical protein	MAL13	1382829	1383533	+	1	ICln_channel;
11731	PF13_0187	hypothetical protein	MAL13	1385256	1389341	+	2	GETHR;Viral_helicase1;
11732	MAL13P1.123	hypothetical protein	MAL13	931515	938005	+	5	HEAT;DHC_N1;HEAT;MSG;HEAT;
11734	MAL13P1.185	CDK-related protein kinase 6	MAL13	1495455	1497436	+	2	Pkinase;Pkinase_Tyr;
11735	PF14_0217	hypothetical protein	MAL14	913963	917535	+	0	NONE
11736	PF14_0220	hypothetical protein	MAL14	923075	924352	+	1	14-3-3;
11737	PF14_0357	acetyl CoA synthetase, putative	MAL14	1524519	1527440	-	3	CoA_binding;Ligase_CoA;VAR1;
11738	PF14_0363	metacaspase-like protein	MAL14	1549044	1555485	+	1	Peptidase_C14;
11739	MAL13P1.70	hypothetical protein	MAL13	589002	599400	-	2	HEAT;VAR1;
11740	PF13_0090	ADP-ribosylation factor, putative	MAL13	680241	681057	+	3	Arf;MMR_HSR1;Miro;
11741	PF14_0222	hypothetical protein	MAL14	929647	931425	+	2	Clathrin;Ank;
11742	PF14_0291	hypothetical protein	MAL14	1223293	1226970	-	0	NONE
11743	PF14_0293	hypothetical protein	MAL14	1232930	1236078	-	0	NONE
11744	PF14_0099	hypothetical protein, conserved	MAL14	396009	397966	+	4	Abhydrolase_2;DUF676;PGAP1;Abhydrolase_1;
11745	PF14_0271	hypothetical protein	MAL14	1143471	1147031	-	2	Keratin_B2;TFIIF_alpha;
11746	PF14_0275	hypothetical protein	MAL14	1166097	1166756	+	1	Bap31;
11747	PF10_0180	hypothetical protein	MAL10	747027	748886	+	1	U79_P34;
11748	PF10_0181	hypothetical protein	MAL10	750214	752664	+	1	DUF155;
11749	PF10_0185	hypothetical protein	MAL10	773584	774489	+	0	NONE
11751	PF11_0046	hypothetical protein	MAL11	150809	152136	-	0	NONE
11752	PF14_0179	hypothetical protein	MAL14	762814	773607	-	1	Transposase_21;
11753	PF11_0052	hypothetical protein	MAL11	176768	178529	-	1	SNARE;
11754	PF11_0056	hypothetical protein	MAL11	196720	198654	-	1	WD40;
11755	PF11_0107	hypothetical protein	MAL11	398301	401519	+	6	C2;Peptidase_A24;Oxidored_q3;Ctr;Rtt106;Trp_leader2;
11756	PF11_0063	hypothetical protein	MAL11	227397	228631	-	1	DUF83;
11757	PF11_0123	hypothetical protein	MAL11	450074	452476	-	0	NONE
11758	PF11_0125	hypothetical protein	MAL11	455551	456812	+	1	Josephin;
11759	PF10_0031	hypothetical protein	MAL10	129277	132111	+	1	Ferritin;
11760	PF11_0185	hypothetical protein	MAL11	676366	680895	+	0	NONE
11761	PF11_0085	hypothetical protein	MAL11	296841	298350	+	1	Clavanin;
11762	PF11_0079	hypothetical protein	MAL11	281485	286840	+	5	MORN;SAM_2;SAM_1;Pkinase_Tyr;Pkinase;
11763	PF11_0146	hypothetical protein	MAL11	528791	530899	-	0	NONE
11764	PF11_0180	hypothetical protein	MAL11	661777	662970	+	0	NONE
11765	PF11_0072	hypothetical protein	MAL11	256395	257597	+	1	Ribosomal_S15;
11766	PF11_0073	hypothetical protein	MAL11	258483	260927	+	0	NONE
11767	PF11_0127	hypothetical protein	MAL11	459905	467287	+	2	SURF6;Pkinase;
11768	PF11_0064	hypothetical protein	MAL11	229711	231855	-	1	COX2_TM;
11769	PF11_0178	hypothetical protein	MAL11	652485	658034	+	1	rRNA_processing;
11770	PF10_0101	hypothetical protein	MAL10	416252	417470	-	1	MORN;
11771	PF10_0106	hypothetical protein	MAL10	426822	428144	+	0	NONE
11772	PF10_0125	hypothetical protein	MAL10	492549	495143	+	0	NONE
11773	PF10_0127	hypothetical protein	MAL10	500209	502220	+	1	DM;
11774	PF11_0129	hypothetical protein	MAL11	469561	472289	-	0	NONE
11775	PF11_0526	hypothetical protein	MAL11	475099	475935	+	0	NONE
11776	PF11_0527	hypothetical protein	MAL11	479466	483446	+	1	HEAT;
11777	PF11_0135	hypothetical protein	MAL11	486095	486660	-	0	NONE
11778	PF10_0189	hypothetical protein	MAL10	796008	799922	+	1	PH;
11779	PF10_0030	hypothetical protein	MAL10	125940	127601	+	0	NONE
11780	PF11_0088	hypothetical protein	MAL11	318125	318821	-	1	Prefoldin;
11781	PF11_0091	hypothetical protein	MAL11	327483	333217	-	0	NONE
11782	PF11_0175	heat shock protein 101, putative	MAL11	633708	637125	-	18	Clp_N;FH2;S10_plectin;Clp_N;DHC_N1;VirE;Arch_ATPase;Sigma54_activat;KAP_NTPase;NACHT;AAA;Zot;DUF1284;Torsin;NB-ARC;ResIII;AAA_2;AAA_5;
11783	PF11_0176	hypothetical protein	MAL11	644536	648957	-	7	HlyIII;Ion_trans;DER1;MSA_2;PRA1;Oxidored_q3;DUF95;
11784	PF11_0076	hypothetical protein	MAL11	266072	272168	-	0	NONE
11785	PF11_0067	hypothetical protein	MAL11	238800	241076	-	0	NONE
11786	PF14_0501	hypothetical protein	MAL14	2154685	2165416	+	6	HEAT;GCM;FTH;YqfD;HEAT;Bin3;
11787	PF14_0466	hypothetical protein	MAL14	2000038	2001061	-	2	DegQ;A1pp;
11788	PF14_0467	hypothetical protein	MAL14	2003361	2004411	-	0	NONE
11789	MAL13P1.114	hypothetical protein	MAL13	861643	872665	-	5	DUF1168;Pkinase;CsbD;DUF366;Pox_J1;
11790	MAL13P1.77	hypothetical protein	MAL13	637014	637814	+	0	NONE
11791	PF14_0537	hypothetical protein	MAL14	2308129	2311420	-	1	TipAS;
11792	PF14_0538	hypothetical protein	MAL14	2313328	2320503	+	1	STAG;
11793	PF14_0149	hypothetical protein	MAL14	609203	611285	+	0	NONE
11794	PF14_0152	hypothetical protein	MAL14	618895	623319	+	0	NONE
11795	PF14_0153	hypothetical protein	MAL14	625485	628248	-	0	NONE
11796	PF14_0154	hypothetical protein	MAL14	628784	632893	-	1	Pox_E10;
11797	PF13_0067	hypothetical protein	MAL13	513270	517528	-	1	GYF;
11798	PF14_0318	hypothetical protein	MAL14	1341968	1347949	-	0	NONE
11799	PF13_0072	hypothetical protein	MAL13	536904	544725	-	2	Pox_A_type_inc;BRCA2;
11800	PF14_0506	hypothetical protein	MAL14	2179364	2185580	+	0	NONE
11801	PF14_0509	hypothetical protein	MAL14	2198320	2203657	-	1	RAP;
11802	PF14_0512	hypothetical protein	MAL14	2213859	2216744	+	0	NONE
11803	PF14_0515	hypothetical protein	MAL14	2221439	2225653	-	1	Oxidored_q1_N;
11804	PF14_0485	hypothetical protein	MAL14	2084054	2086468	-	5	Arf;MMR_HSR1;Miro;LAGLIDADG_1;SPT2;
11805	PF14_0319	hypothetical protein	MAL14	1348196	1357334	-	0	NONE
11806	MAL13P1.181	hypothetical protein	MAL13	1476530	1477504	+	0	NONE
11807	PF13_0169	hypothetical protein	MAL13	1314122	1315984	+	0	NONE
11808	PF13_0188	hypothetical protein	MAL13	1390214	1391551	-	2	PHD;zf-C3HC4;
11809	PF14_0048	hypothetical protein	MAL14	176417	179704	-	1	W2;
11810	PF14_0342	hypothetical protein	MAL14	1460424	1466545	+	1	Gp5_C;
11811	PF14_0534	hypothetical protein	MAL14	2300404	2301792	-	1	SHMT;
11812	PF14_0225	hypothetical protein	MAL14	942336	947134	+	2	HALZ;Papilloma_E5;
11813	MAL13P1.46	hypothetical protein	MAL13	447626	448303	+	0	NONE
11814	MAL13P1.48	hypothetical protein	MAL13	450618	453617	+	0	NONE
11815	PF13_0056	hypothetical protein	MAL13	459163	462570	+	1	Mucin;
11816	PF14_0344	hypothetical protein	MAL14	1478732	1481713	+	2	TACC;VAR1;
11817	PF14_0228	hypothetical protein	MAL14	959218	963894	-	0	NONE
11818	PF13_0183	hypothetical protein	MAL13	1371869	1373254	+	0	NONE
11819	MAL13P1.178	hypothetical protein	MAL13	1454705	1456073	+	0	NONE
11820	PF13_0114	hypothetical protein	MAL13	810388	815289	+	1	MSG;
11821	PF13_0127	hypothetical protein	MAL13	956158	957696	-	1	FBA_2;
11822	MAL13P1.81	hypothetical protein, conserved	MAL13	652996	654040	-	0	NONE
11823	PF14_0050	hypothetical protein	MAL14	181954	185031	+	1	Herpes_UL52;
11824	PF13_0182	hypothetical protein	MAL13	1362291	1367807	+	3	ThiF;UBACT;ATP-synt_8;
11825	PF13_0199	hypothetical protein	MAL13	1456308	1461524	-	0	NONE
11826	PF13_0200	hypothetical protein	MAL13	1462378	1464189	+	0	NONE
11827	MAL13P1.73	hypothetical protein	MAL13	607996	610254	+	0	NONE
11828	PF14_0332	hypothetical protein	MAL14	1414896	1415975	-	0	NONE
11829	PF14_0333	hypothetical protein	MAL14	1418338	1419889	+	0	NONE
11830	PF14_0051	hypothetical protein, conserved	MAL14	185436	190367	-	3	MutS_I;ABC_tran;GIY-YIG;
11831	PF14_0054	hypothetical protein, conserved	MAL14	196326	198485	-	4	EMP70;FtsX;HlyIII;zf-C3HC4;
11832	PF14_0527	hypothetical protein	MAL14	2258414	2260246	+	0	NONE
11833	PF14_0531	hypothetical protein	MAL14	2277649	2281110	-	0	NONE
11834	PF14_0422	hypothetical protein	MAL14	1829964	1831758	+	0	NONE
11835	PF14_0056	hypothetical protein	MAL14	205558	208875	+	4	RRM_1;Rtt106;RRM_1;Nebulin;
11836	MAL13P1.100	hypothetical protein	MAL13	768138	769851	+	1	Thioredoxin;
11837	PF14_0353	hypothetical protein	MAL14	1512893	1513916	-	1	TFIID_20kDa;
11838	PF14_0356	hypothetical protein	MAL14	1522241	1524001	+	0	NONE
11839	PF13_0078	hypothetical protein	MAL13	573371	578681	-	4	Oxidored_q4;7tm_1;Vicilin_N;TatC;
11840	PF14_0058	hypothetical protein	MAL14	211565	215650	-	1	Tub;
11841	PF14_0409	hypothetical protein	MAL14	1768581	1770305	-	1	AT_hook;
11842	PF13_0093	hypothetical protein	MAL13	695934	698187	+	1	VAR1;
11843	PF13_0123	hypothetical protein	MAL13	859500	861548	+	0	NONE
11844	PF14_0308	hypothetical protein	MAL14	1284620	1288207	-	0	NONE
11845	PF14_0310	hypothetical protein	MAL14	1291838	1294039	-	1	zf-MYND;
11846	PF13_0103	hypothetical protein	MAL13	780135	781880	+	0	NONE
11847	PF13_0104	hypothetical protein	MAL13	784311	787193	+	1	S-antigen;
11848	PF13_0107	hypothetical protein	MAL13	792582	795188	-	4	SRR;TPR_2;TPR_1;TPR_2;
11849	MAL13P1.50	hypothetical protein	MAL13	463587	464204	-	1	Y_Y_Y;
11850	PF13_0088	Myb1 protein	MAL13	660220	661464	-	2	VAR1;Myb_DNA-binding;
11851	MAL13P1.83	hypothetical protein	MAL13	663943	668131	+	2	IBN_N;Xpo1;
11852	PF14_0412	hypothetical protein	MAL14	1775913	1778561	-	1	WD40;
11853	PF14_0313	hypothetical protein	MAL14	1302981	1306784	-	0	NONE
11854	PF13_0184	hypothetical protein	MAL13	1373588	1377595	-	1	Collagen;
11855	MAL13P1.116	hypothetical protein	MAL13	876422	886465	-	3	DUF1168;Arm;VAR1;
11856	PF13_0139	hypothetical protein	MAL13	1028693	1033830	+	1	Sec23_helical;
11857	PF14_0337	hypothetical protein	MAL14	1436466	1441832	-	5	Myosin_tail_1;HAP1_N;bZIP_Maf;HALZ;Peptidase_M9_N;
11858	MAL13P1.107	hypothetical protein	MAL13	822279	826739	-	2	Glycos_transf_2;DEAD_2;
11859	PF14_0140	hypothetical protein	MAL14	564023	565246	-	0	NONE
11860	PF14_0278	ATP-dependent DNA helicase, putative	MAL14	1175723	1180045	+	5	ResIII;DEAD;SNF2_N;Helicase_C;Clathrin;
11861	PF14_0033	hypothetical protein	MAL14	132554	133239	+	0	NONE
11862	PF14_0035	hypothetical protein	MAL14	136530	140885	-	1	FH2;
11863	PF14_0037	hypothetical protein	MAL14	143984	144661	+	0	NONE
11864	PF14_0120	hypothetical protein	MAL14	484437	487307	+	1	Chordopox_E11;
11865	PF10_0256	hypothetical protein	MAL10	1096246	1098519	-	1	DUF1168;
11866	PF14_0188	hypothetical protein	MAL14	804765	811569	-	0	NONE
11867	PF14_0190	hypothetical protein	MAL14	815521	818442	-	1	DUF1274;
11869	PF14_0283	hypothetical protein	MAL14	1200701	1203292	+	0	NONE
11870	PF14_0284	hypothetical protein	MAL14	1204041	1205369	+	0	NONE
11871	PFE0355c	serine protease belonging to subtilisin family, putative	MAL5	298427	300736	-	2	Peptidase_S8;DUF963;
11872	PFE0360c	hypothetical protein	MAL5	301930	304611	-	0	NONE
11873	PFE0710w	hypothetical protein	MAL5	596816	599419	+	0	NONE
11874	PFE0715w	asparagine -- tRNA ligase, putative	MAL5	600045	603431	+	2	tRNA_anti;tRNA-synt_2;
11875	PFE0735w	hypothetical protein	MAL5	610087	614769	+	1	MORN;
11876	PFE0760w	hypothetical protein	MAL5	627296	627959	+	0	NONE
11877	PF10_0171	hypothetical protein	MAL10	705536	708451	+	2	GN3L_Grn1;HALZ;
11878	PFE0780w	hypothetical protein	MAL5	646657	652104	+	3	FlgM;PAM2;PAZ;
11879	PFE1055c	hypothetical protein	MAL5	859370	861060	-	1	Sds3;
11880	PFE1075c	hypothetical protein	MAL5	875870	877558	-	1	DUF1934;
11881	PFE1080w	ribosomal large subunit pseudouridylate synthase, putative	MAL5	878065	879759	+	1	PseudoU_synth_2;
11882	PFE1330c	hypothetical protein	MAL5	1117256	1119646	-	0	NONE
11883	PFE0775c	hypothetical protein	MAL5	641135	644683	-	1	NADHdh;
11884	PFE1060c	hypothetical protein	MAL5	861927	867580	-	0	NONE
11885	PFE1095w	hypothetical protein	MAL5	888654	894724	+	2	YL1;Rho_Binding;
11886	PFE1105c	hypothetical protein	MAL5	897460	899751	-	0	NONE
11887	PFE1365w	hypothetical protein	MAL5	1140621	1141148	+	0	NONE
11888	PFE1375c	hypothetical protein	MAL5	1145999	1148804	-	0	NONE
11889	PFE0855c	hypothetical protein	MAL5	718139	719853	-	0	NONE
11890	PFE0860c	hypothetical protein	MAL5	720741	722639	-	2	Rtt106;YL1;
11891	PFE1160w	hypothetical protein	MAL5	966118	969732	+	0	NONE
11892	PFE1420w	F-actin capping protein, alpha subunit, putative	MAL5	1174900	1176834	+	1	F-actin_cap_A;
11893	PFE0905w	hypothetical protein	MAL5	753296	757542	+	1	RAP;
11894	PFE1025c	hypothetical protein	MAL5	839652	840557	-	0	NONE
11895	PFE1030c	phosphomethylpyrimidine kinase, putative	MAL5	841720	842652	-	1	Phos_pyr_kin;
11896	PFE1290w	serine/threonine-protein kinase Nek1, putative	MAL5	1073642	1075640	+	2	Pkinase;Pkinase_Tyr;
11897	PFE1295c	hypothetical protein	MAL5	1075909	1078329	-	1	RAP;
11898	PFD0150w	hypothetical protein	MAL4	184977	186659	+	1	S-antigen;
11899	PFE1180c	hypothetical protein	MAL5	980749	985349	-	3	DUF910;DUF573;RAP;
11900	PFE1510c	phosphoenolpyruvate/phosphate translocator precursor, putative	MAL5	1229070	1230644	-	3	UAA;TPT;DUF6;
11901	PFE1525w	hypothetical protein	MAL5	1244744	1248352	+	3	GCC2_GCC3;YMF19;DUF975;
11902	PFD0870w	hypothetical protein	MAL4	797705	799966	+	0	NONE
11903	PFD0885c	hypothetical protein	MAL4	826343	829321	-	3	TolA;Vicilin_N;CBFNT;
11904	PFD0900w	hypothetical protein	MAL4	841374	847409	+	0	NONE
11905	PFE1465w	hypothetical protein	MAL5	1199158	1205180	+	3	DUF1103;Cystatin;DUF1103;
11906	PFE1515w	hypothetical protein	MAL5	1233394	1238079	+	1	POPLD;
11907	PFE1520c	hypothetical protein	MAL5	1238626	1243980	-	1	SPC25;
11908	PFE1210c	hypothetical protein	MAL5	1010946	1012166	-	0	NONE
11909	PFE1230c	hypothetical protein, conserved	MAL5	1019580	1019897	-	0	NONE
11910	PFD0860w	hypothetical protein	MAL4	790602	793411	+	0	NONE
11911	PFD0487c	actin-like protein, putative	MAL4	468888	470854	-	1	Actin;
11912	PFD0495c	hypothetical protein	MAL4	471629	474236	-	0	NONE
11913	PFE1200w	hypothetical protein	MAL5	1004232	1008103	+	0	NONE
11914	PFE1435c	hypothetical protein	MAL5	1180418	1182031	-	2	GN3L_Grn1;MMR_HSR1;
11915	PFD0440w	hypothetical protein	MAL4	431197	434091	+	0	NONE
11916	PFD0445c	hypothetical protein	MAL4	434561	442264	-	2	VAR1;SPC25;
11917	PFD0170c	hypothetical protein	MAL4	204305	206218	-	0	NONE
11918	PFE0985w	hypothetical protein	MAL5	812645	814912	+	4	zf-C3HC;BIR;VAR1;ELK;
11920	PFE1460w	hypothetical protein	MAL5	1196308	1197382	+	1	Tic22;
11921	PFE0950c	hypothetical protein	MAL5	785662	786563	-	0	NONE
11922	PFE1535w	hypothetical protein	MAL5	1250730	1254183	+	0	NONE
11925	PF10_0108	hypothetical protein	MAL10	432504	435569	-	0	NONE
11926	PF10_0110	hypothetical protein	MAL10	438445	440360	+	1	Arv1;
11927	PF10_0206	hypothetical protein	MAL10	857671	859740	-	0	NONE
11928	PF10_0260	hypothetical protein	MAL10	1106693	1110693	+	0	NONE
11929	PF14_0158	hypothetical protein	MAL14	643912	644987	+	0	NONE
11930	PF14_0285	exodeoxyribonuclease III, putative	MAL14	1206351	1208981	+	2	Exo_endo_phos;IDEAL;
11931	PF14_0039	hypothetical protein	MAL14	147961	148415	+	0	NONE
11932	PF14_0040	hypothetical protein	MAL14	150000	150608	+	1	Trypan_PARP;
11933	PF10_0361	hypothetical protein	MAL10	1455176	1460583	-	2	Sod_Fe_N;TolA;
11934	PF14_0110	hypothetical protein	MAL14	452457	454878	-	1	Rhomboid;
11935	PF14_0116	hypothetical protein	MAL14	477468	478619	-	0	NONE
11936	PF10_0205	hypothetical protein	MAL10	849790	856283	-	1	DUF1765;
11937	PF10_0207	hypothetical protein	MAL10	861512	863271	-	0	NONE
11938	PF10_0281	hypothetical protein	MAL10	1182247	1183743	+	1	TSP_1;
11939	PF10_0284	hypothetical protein	MAL10	1191668	1196258	+	2	VAR1;Sarcolipin;
11940	PF11_0094	hypothetical protein	MAL11	353699	358050	+	0	NONE
11941	PF14_0163	hypothetical protein	MAL14	662726	665096	-	0	NONE
11942	PF14_0233	hypothetical protein	MAL14	985506	987016	-	0	NONE
11943	PF10_0367	hypothetical protein	MAL10	1484340	1487930	-	0	NONE
11944	PF14_0087	hypothetical protein	MAL14	353262	355140	-	1	WD40;
11945	PF14_0214	hypothetical protein	MAL14	900530	905422	+	1	C_tripleX;
11946	PF10_0092	hypothetical protein	MAL10	383384	384793	-	2	DUF45;WLM;
11947	PF10_0095	hypothetical protein	MAL10	393764	397992	-	0	NONE
11948	PF11_0154	hypothetical protein	MAL11	547480	548766	+	0	NONE
11949	PF14_0102	rhoptry-associated protein 1, RAP1	MAL14	420441	422789	+	3	RAP1;Merozoite_SPAM;DUF601;
11950	PF14_0121	hypothetical protein	MAL14	487775	490379	-	1	MORN;
11951	PF10_0285	hypothetical protein	MAL10	1196919	1198586	+	1	WD40;
11952	PF10_0289	adenosine deaminase, putative	MAL10	1207544	1208647	+	2	A_deaminase;AntA;
11953	PF14_0123	hypothetical protein	MAL14	493970	504344	-	1	PIP5K;
11954	PF14_0266	hypothetical protein	MAL14	1128424	1129725	-	1	Cyt-b5;
11955	PF14_0268	hypothetical protein	MAL14	1133808	1138144	-	1	Rtt106;
11956	PF14_0032	hypothetical protein	MAL14	125986	129877	+	0	NONE
11957	PF14_0044	hypothetical protein	MAL14	161227	162099	-	0	NONE
11958	PF14_0045	hypothetical protein	MAL14	163990	166884	-	2	DHC_N1;VAR1;
11959	PF14_0046	hypothetical protein	MAL14	169999	170892	+	0	NONE
11960	PF14_0047	hypothetical protein	MAL14	172236	174910	+	0	NONE
11961	PF14_0247	hypothetical protein	MAL14	1043052	1049728	+	0	NONE
11962	PF14_0250	hypothetical protein	MAL14	1056300	1060262	+	1	Lipase_3;
11963	PF10_0032	hypothetical protein	MAL10	132996	137273	+	1	DnaJ;
11964	PF14_0234	DNA-directed DNA polymerase, putative	MAL14	989361	993071	+	3	ResIII;DEAD;Helicase_C;
11965	PF14_0130	hypothetical protein	MAL14	527131	529233	+	0	NONE
11966	PF10_0371	hypothetical protein	MAL10	1499982	1504732	-	1	WD40;
11967	PF10_0373	hypothetical protein	MAL10	1510159	1513101	-	1	GDI;
11968	PF14_0199	hypothetical protein	MAL14	850013	853494	-	1	Oxidored_q3;
11969	PF10_0098	hypothetical protein	MAL10	403678	404574	+	0	NONE
11970	PF11_0195	hypothetical protein	MAL11	711731	713901	-	1	WD40;
11971	PF10_0199	hypothetical protein	MAL10	827487	834225	+	0	NONE
11972	PF10_0275	protoporphyrinogen oxidase, putative	MAL10	1165028	1166857	+	2	Amino_oxidase;WRKY;
11973	PF14_0239	hypothetical protein	MAL14	1012837	1014406	-	1	DUF383;
11974	PF14_0108	hypothetical protein	MAL14	440540	447009	+	1	VAR1;
11975	PF14_0184	hypothetical protein	MAL14	787158	790658	-	1	Hep_59;
11976	PF14_0169	hypothetical protein	MAL14	690449	691270	+	1	HRDC;
11977	PF10_0279	hypothetical protein	MAL10	1173371	1176239	-	1	RRM_1;
11978	PF10_0037	hypothetical protein	MAL10	152365	158517	-	1	HTH_5;
11979	PF14_0186	hypothetical protein	MAL14	797909	799666	-	0	NONE
11980	PF14_0201	hypothetical protein	MAL14	860156	863225	+	3	Notch;FBA_2;DUF1299;
11981	PF14_0204	hypothetical protein	MAL14	871144	874905	+	2	TENA_THI-4;DUP;
11982	PF14_0206	hypothetical protein	MAL14	877585	880446	-	0	NONE
11983	PF14_0029	hypothetical protein	MAL14	100847	109234	+	3	TFIIF_alpha;M-factor;T4-helicase_C;
11984	PF11_0540	hypothetical protein	MAL11	380184	387067	-	0	NONE
11985	PF14_0778	hypothetical protein, conserved	MAL14	448628	449967	-	1	YibE_F;
11986	PF14_0135	hypothetical protein	MAL14	541014	544198	-	0	NONE
11987	PF14_0208	hypothetical protein, conserved	MAL14	884542	885218	+	1	zf-Tim10_DDP;
11988	PF14_0209	hypothetical protein	MAL14	885355	887668	+	1	PPI_Ypi1;
11989	PF14_0210	hypothetical protein	MAL14	888982	890097	-	1	eIF3_subunit;
11990	PF14_0213	hypothetical protein	MAL14	896148	899188	-	1	DnaJ;
11991	PF14_0232	hypothetical protein, conserved	MAL14	983482	984702	-	1	ECH;
11992	PF14_0079	hypothetical protein	MAL14	300724	305832	-	1	CTV_P23;
11993	PF10_0073	hypothetical protein	MAL10	296905	298686	+	0	NONE
11994	PF10_0075	asparagine-rich antigen	MAL10	301125	305918	-	2	AT_hook;PT;
11995	PF10_0076	hypothetical protein	MAL10	310762	314515	-	1	RB_B;
11996	PF14_0181	calmodulin, putative	MAL14	776872	777282	+	1	efhand;
11997	PF14_0258	hypothetical protein	MAL14	1094640	1096521	+	0	NONE
11998	PF14_0259	hypothetical protein	MAL14	1096992	1098905	-	0	NONE
11999	PF14_0022	exopolyphosphatase, putative	MAL14	77977	80423	-	1	DHH;
12000	PF10_0313	hypothetical protein	MAL10	1286301	1291209	-	2	RimM;zf-C2H2;
12001	PF10_0142	hypothetical protein	MAL10	576578	580477	+	0	NONE
12002	MAL7P1.34	hypothetical protein	MAL7	547899	548612	-	0	NONE
12003	MAL7P1.35	hypothetical protein	MAL7	550618	553620	+	0	NONE
12004	MAL7P1.82	hypothetical protein	MAL7	793961	796587	+	0	NONE
12005	PF07_0042	hypothetical protein	MAL7	518485	527217	+	10	Pox_A_type_inc;KID;Laminin_II;DMPK_coil;KID;Ku_C;Pox_A_type_inc;KID;Pox_A_type_inc;KID;
12006	MAL7P1.109	hypothetical protein	MAL7	947900	954429	+	2	YL1;Cenp-B_dimeris;
12007	PF07_0082	hypothetical protein	MAL7	921305	931510	+	0	NONE
12008	PF07_0087	hypothetical protein	MAL7	971812	972546	+	0	NONE
12009	MAL7P1.112	hypothetical protein	MAL7	973336	976194	-	1	Rgp1;
12010	MAL7P1.83	hypothetical protein	MAL7	797388	800279	+	2	A1pp;VAR1;
12011	PFF1165c	hypothetical protein	MAL6	985239	986871	-	1	Surp;
12012	PFF0385c	hypothetical protein	MAL6	329533	331721	-	6	GTP1_OBG;GTP_EFTU;MMR_HSR1;Miro;Ras;NOG1;
12013	PF07_0074	hypothetical protein	MAL7	822735	827327	-	0	NONE
12014	PF07_0086	hypothetical protein	MAL7	959521	970049	+	4	Pkinase_C;ATG16;C_tripleX;SDA1;
12015	PF07_0089	hypothetical protein	MAL7	990875	992278	+	0	NONE
12016	PF07_0090	hypothetical protein	MAL7	997154	997891	+	0	NONE
12017	MAL7P1.119	hypothetical protein	MAL7	1001741	1003990	+	0	NONE
12018	MAL7P1.120	hypothetical protein	MAL7	1004827	1008492	-	3	DUF54;CRAM_rpt;zf-UBP;
12019	MAL7P1.65	hypothetical protein	MAL7	669765	672629	+	0	NONE
12020	PFE1555c	hypothetical protein	MAL5	1270381	1278477	-	0	NONE
12021	PFE1570c	hypothetical protein	MAL5	1282584	1286099	-	1	G-patch;
12022	MAL7P1.87	hypothetical protein	MAL7	814098	818255	-	0	NONE
12023	PFF0390w	hypothetical protein	MAL6	332339	334930	+	1	Glyco_transf_8N;
12024	PF07_0053	hypothetical protein	MAL7	682447	693156	-	2	DUF1533;Pentapeptide;
12025	PFD0730w	hypothetical protein	MAL4	677866	679107	+	0	NONE
12026	PFD0735c	hypothetical protein	MAL4	679483	686121	-	0	NONE
12027	PF07_0075	hypothetical protein, expressed	MAL7	886927	888300	-	2	VAR1;DUF988;
12028	PF07_0056	hypothetical protein	MAL7	706212	710297	+	2	ERM;Rpn3_C;
12029	PFD0560w	hypothetical protein	MAL4	517277	519445	+	0	NONE
12030	MAL7P1.10	hypothetical protein	MAL7	168667	169317	-	2	Brevenin;efhand;
12031	PF07_0010	hypothetical protein	MAL7	170608	176139	+	1	Pox_A46;
12032	PFF0770c	hypothetical protein with PP2C domain	MAL6	662431	667851	-	0	NONE
12033	PFD0360w	hypothetical protein	MAL4	373303	374265	+	1	TFIIS_C;
12034	PFE0150c	putative	MAL5	127064	128677	-	2	GHMP_kinases_N;GHMP_kinases_C;
12035	PFF0755c	hypothetical protein	MAL6	646633	655592	-	5	BLYB;Cenp-B_dimeris;Pox_H7;zf-C3HC4;zf-RING-like;
12036	PFE0175c	unconventional myosin pfm-b	MAL5	146639	150131	-	2	Myosin_head;NB-ARC;
12037	PFD0760c	hypothetical protein	MAL4	698114	699499	-	0	NONE
12038	PFD0765w	RING finger protein, putative	MAL4	700889	703516	+	4	U-box;zf-MIZ;zf-C3HC4;MSG;
12039	PFD1130w	hypothetical protein	MAL4	1080786	1081973	+	0	NONE
12040	PFF0795w	hypothetical protein	MAL6	678384	683426	+	0	NONE
12041	PFF0800w	hypothetical protein	MAL6	684739	688854	+	3	TSP_1;VWA;Merozoite_SPAM;
12042	PFF0805c	hypothetical protein	MAL6	689251	691128	-	0	NONE
12043	PFF1175c	hypothetical protein, conserved	MAL6	990376	992199	-	0	NONE
12044	PFE0470w	hypothetical protein	MAL5	401437	402771	+	0	NONE
12045	PF10_0242	hypothetical protein	MAL10	1034922	1040321	+	6	7TMR-DISM_7TM;Ion_trans;DER1;Oxidored_q3;CbiQ;eIF3_subunit;
12046	PF10_0243	hypothetical protein	MAL10	1041531	1046246	-	0	NONE
12047	PFE0590w	hypothetical protein	MAL5	525024	527216	+	0	NONE
12048	PFD0535w	hypothetical protein	MAL4	492729	496625	+	1	Fork_head_N;
12049	PFD0555c	hypothetical protein	MAL4	512830	516567	-	1	ATP_bind_3;
12050	PFE0475w	asparagine -- t RNA ligase, putative	MAL5	403342	405642	+	3	tRNA_anti;tRNA-synt_2;tRNA-synt_2d;
12051	PFD0815c	hypothetical protein	MAL4	739598	746854	-	0	NONE
12052	PFE0620c	hypothetical protein	MAL5	539729	542591	-	1	Glu-tRNAGln;
12053	PFE0635c	hypothetical protein	MAL5	548404	553338	-	0	NONE
12054	PFE0640w	hypothetical protein	MAL5	553988	554785	+	0	NONE
12055	MAL7P1.207	hypothetical protein	MAL7	385392	391706	-	1	SecA_PP_bind;
12056	MAL7P1.22	hypothetical protein	MAL7	403658	408463	+	1	SecIII_SopE_N;
12057	PF10_0129	hypothetical protein	MAL10	511083	514277	+	1	DUF963;
12058	PF10_0130	hypothetical protein	MAL10	515720	517606	-	0	NONE
12059	PF10_0131	hypothetical protein	MAL10	518858	522251	-	1	Myosin_tail_1;
12060	PF10_0133	hypothetical protein	MAL10	533108	539824	+	1	Rep_2;
12061	PF10_0145	hypothetical protein	MAL10	596747	600031	-	1	efhand;
12062	PFD0340c	hypothetical protein	MAL4	360578	367091	-	1	Vicilin_N;
12063	PF10_0146	hypothetical protein	MAL10	600969	607808	-	0	NONE
12064	PF10_0151	hypothetical protein	MAL10	621303	623624	+	0	NONE
12065	PF10_0319	hypothetical protein	MAL10	1311663	1313324	-	0	NONE
12066	PF10_0064	hypothetical protein	MAL10	267218	269830	-	1	RAP;
12067	PF10_0065	hypothetical protein	MAL10	270534	271496	+	0	NONE
12068	PF10_0088	hypothetical protein	MAL10	372519	374072	+	0	NONE
12069	PF07_0028	hypothetical protein	MAL7	429623	432773	-	1	DUF1923;
12070	PF10_0173	hypothetical protein	MAL10	711015	714657	-	0	NONE
12071	PFD0385w	hypothetical protein	MAL4	391851	397733	+	3	Plasmodium_HRP;Nha1_C;Cenp-B_dimeris;
12072	PFE0495w	hypothetical protein	MAL5	418136	421425	+	1	Nha1_C;
12073	PFE0280c	hypothetical protein	MAL5	247801	250575	-	1	Brevenin;
12074	PF07_0037	Cg2 protein	MAL7	468940	477129	-	4	MED14;DUF1388;SARS_X4;DUF1388;
12075	PF07_0038	Cg7 protein	MAL7	478616	482614	-	0	NONE
12076	PF10_0049	hypothetical protein	MAL10	216207	218702	+	0	NONE
12077	PF10_0138	hypothetical protein	MAL10	555159	559526	+	0	NONE
12078	PFE0695w	hypothetical protein	MAL5	587750	588675	+	0	NONE
12079	MAL7P1.23	hypothetical protein	MAL7	417385	421159	+	2	VAR1;RAP;
12080	PF07_0064	hypothetical protein	MAL7	750978	752282	-	5	UAA;DUF6;DUF1043;TPT;DUF6;
12081	PF10_0226	hypothetical protein, conserved	MAL10	985634	986572	-	0	NONE
12082	PF10_0227	hypothetical protein, conserved	MAL10	986592	988093	+	1	HORMA;
12083	PF10_0067	hypothetical protein	MAL10	273598	275425	+	0	NONE
12084	PF10_0156	hypothetical protein	MAL10	641389	642750	+	0	NONE
12085	PF10_0158	hypothetical protein	MAL10	646052	647734	+	1	VAR1;
12086	PF10_0223	hypothetical protein	MAL10	962308	963549	-	0	NONE
12087	PF10_0302	ookinete surface protein Pos28-1, putative	MAL10	1252393	1253049	-	3	Plasmod_Pvs28;IGFBP;EGF;
12088	PF10_0303	25 kDa ookinete surface antigen precursor (pfs25)	MAL10	1254659	1255312	-	6	Plasmod_Pvs28;DUF666;EB;TIL;WAP;Tme5_EGF_like;
12089	PF10_0307	hypothetical protein	MAL10	1261552	1264311	+	0	NONE
12090	MAL7P1.25	hypothetical protein	MAL7	424087	426811	+	4	CAP_GLY;LRR_1;DUF19;LRR_1;
12091	MAL7P1.102	hypothetical protein	MAL7	903776	908971	-	1	YolD;
12092	PF10_0228	hypothetical protein, conserved	MAL10	988884	990118	-	0	NONE
12093	PF10_0230	hypothetical protein, conserved	MAL10	992389	994662	+	0	NONE
12094	PF10_0231	hypothetical protein	MAL10	995564	998030	+	0	NONE
12095	PFD0400w	hypothetical protein	MAL4	404254	407589	+	2	Vicilin_N;CRF;
12096	PFD0403w	hypothetical protein	MAL4	408361	410229	+	2	Kinesin;DUF964;
12097	PF10_0290	hypothetical protein	MAL10	1209440	1211805	-	1	VAR1;
12098	PF10_0297	hypothetical protein	MAL10	1243009	1244219	-	0	NONE
12099	PFE0530w	hypothetical protein	MAL5	459299	460342	+	1	DUF655;
12100	PFE0580w	hypothetical protein	MAL5	519127	520076	+	2	DUF509;CGI-121;
12101	PF10_0237	hypothetical protein	MAL10	1024447	1026111	-	0	NONE
12102	PFE0330w	hypothetical protein	MAL5	280886	283345	+	1	TBC;
12103	MAL7P1.79	hypothetical protein	MAL7	777095	780093	+	0	NONE
12104	PF07_0069	hypothetical protein	MAL7	783487	786504	+	0	NONE
12105	PF07_0045	hypothetical protein	MAL7	538081	539211	-	0	NONE
12106	PF10_0292	hypothetical protein	MAL10	1218590	1223683	+	1	DUF583;
12107	PF10_0233	hypothetical protein	MAL10	1016183	1017838	+	1	Mov34;
12108	PF10_0234	hypothetical protein	MAL10	1018443	1021757	-	0	NONE
12109	PFE0210c	hypothetical protein	MAL5	169549	170590	-	1	Rho_Binding;
12110	PFF1090c	hypothetical protein	MAL6	915998	917297	-	0	NONE
12111	MAL8P1.30	hypothetical protein	MAL8	1072069	1075489	+	1	DUF1222;
12112	PF08_0016	hypothetical protein	MAL8	1182367	1184868	+	0	NONE
12113	MAL8P1.18	hypothetical protein	MAL8	1188695	1193997	-	1	S1;
12114	PF08_0118	hypothetical protein	MAL8	294229	297987	-	0	NONE
12115	PF08_0083	hypothetical protein	MAL8	644206	646005	-	0	NONE
12116	PFE0245c	hypothetical protein	MAL5	209062	218189	-	3	EcoEI_R_C;Keratin_B2;RAP;
12117	PF08_0080	hypothetical protein	MAL8	666669	668216	-	0	NONE
12118	MAL7P1.131	hypothetical protein	MAL7	1080050	1081545	+	1	cwf18;
12119	MAL7P1.132	hypothetical protein	MAL7	1081822	1088455	-	1	Pkinase;
12120	PFI0395w	hypothetical protein	MAL9	378027	382988	+	1	RNA_pol_Rpb1_1;
12121	PF07_0097	hypothetical protein	MAL7	1034298	1038566	-	1	Rtt106;
12122	PF07_0101	hypothetical protein	MAL7	1048610	1055611	+	4	Ag332;Osmo_CC;VAR1;Osmo_CC;
12123	MAL8P1.201	hypothetical protein, conserved	MAL8	305997	309665	-	0	NONE
12124	MAL7P1.127	hypothetical protein	MAL7	1061713	1067523	+	1	Pkinase;
12125	PF08_0116	hypothetical protein	MAL8	331635	333806	+	0	NONE
12126	PF08_0117	hypothetical protein	MAL8	327521	331132	-	1	AAA;
12127	PFF0615c	Plasmodium falciparum membrane protein pf12 precursor	MAL6	525982	527025	-	3	s48_45;VAR1;s48_45;
12128	PFF0235c	hypothetical protein	MAL6	206852	211156	-	3	VirC1;L_lactis_RepB_C;RAP;
12129	PFF0620c	hypothetical protein	MAL6	528055	529170	-	2	s48_45;V-set_CD47;
12130	PFF0985c	hypothetical protein	MAL6	846520	847491	-	0	NONE
12131	PFF0990c	hypothetical protein	MAL6	848402	850861	-	1	Pox_A22;
12132	PFF0995c	Merozoite surface protein 10, MSP10	MAL6	851375	852952	-	2	EGF-like_subdom;EGF;
12133	MAL8P1.144	hypothetical protein	MAL8	219008	223411	+	3	AAA;AAA_2;Plasmodium_HRP;
12134	PFF1390w	hypothetical protein	MAL6	1183897	1185618	+	0	NONE
12135	MAL8P1.64	hypothetical protein	MAL8	864602	869234	-	2	YL1;Upf2;
12136	PF08_0052	hypothetical protein	MAL8	872507	874537	+	1	MACPF;
12137	PF08_0051	hypothetical protein	MAL8	875464	878595	+	0	NONE
12138	PF08_0050	hypothetical protein	MAL8	879592	881556	+	2	MACPF;VAR1;
12139	MAL8P1.141	hypothetical protein	MAL8	243223	245895	+	1	zf-HIT;
12140	PF08_0088	hypothetical protein	MAL8	619963	621348	-	1	s48_45;
12141	PFF0440w	hypothetical protein	MAL6	365283	368455	+	1	ATG16;
12142	PFF0460w	hypothetical protein	MAL6	396238	399285	+	0	NONE
12143	PFF0175c	hypothetical protein	MAL6	141415	148940	-	2	ARID;Ca_chan_IQ;
12144	PFF0425w	hypothetical protein	MAL6	355225	356272	+	0	NONE
12145	PFF0925w	hypothetical protein	MAL6	796700	798515	+	0	NONE
12146	PFF0820w	hypothetical protein	MAL6	699249	703214	+	0	NONE
12147	PFF1340w	hypothetical protein	MAL6	1104016	1105200	+	0	NONE
12148	PFF0145w	hypothetical protein	MAL6	122631	124409	+	0	NONE
12149	PFF0150c	hypothetical protein	MAL6	125455	126813	-	1	RRM_1;
12150	PFF1400w	hypothetical protein	MAL6	1189620	1193979	+	2	VAR1;RAP;
12151	PFF0570c	hypothetical protein	MAL6	485109	487061	-	0	NONE
12152	PFF0250w	RNA binding protein, putative	MAL6	217237	219504	+	3	KH_1;KH_2;KH_1;
12153	PFF1015w	hypothetical protein, conserved	MAL6	862879	865413	+	3	Ribosomal_L20;Occludin_ELL;Sigma70_r3;
12154	PF07_0012	hypothetical protein	MAL7	177878	182500	-	1	DUF1771;
12155	PF07_0013	hypothetical protein	MAL7	184744	187206	-	0	NONE
12156	PF07_0014	hypothetical protein	MAL7	205182	208358	+	1	MpPF2;
12157	PF07_0018	hypothetical protein	MAL7	288783	292796	+	0	NONE
12158	PFD0970c	hypothetical protein	MAL4	901593	911705	-	2	zf-CW;Osmo_CC;
12159	MAL7P1.203	hypothetical protein, conserved	MAL7	354176	358442	-	1	LAB_N;
12160	MAL7P1.204	hypothetical protein	MAL7	365283	370403	-	0	NONE
12161	MAL7P1.205	hypothetical protein	MAL7	375629	377662	+	0	NONE
12162	PFI0170w	hypothetical protein	MAL9	162768	166922	+	1	PAP1;
12163	PFD0675w	ribosomal protein l10, putative	MAL4	629077	629919	+	1	Ribosomal_L10;
12164	PFE0110w	hypothetical protein	MAL5	104256	105737	+	1	Mpv17_PMP22;
12165	PFE0115c	hypothetical protein	MAL5	107075	107938	-	0	NONE
12166	PFD0320c	hypothetical protein	MAL4	340759	350972	-	20	Myosin_tail_1;Filament;Prefoldin_2;M;Pox_A_type_inc;M;Pox_A_type_inc;M;DUF567;Pox_A_type_inc;M;TolA;M;ERM;M;Pox_A_type_inc;M;Pox_A_type_inc;M;Pox_A_type_inc;
12167	PFD0330w	hypothetical protein	MAL4	354376	358348	+	3	Geminin;Calpain_inhib;DUF892;
12168	MAL8P1.11	hypothetical protein	MAL8	1246283	1252255	+	0	NONE
12169	PFI0185w	hypothetical protein	MAL9	179185	183989	+	3	PA14;LCCL;Laminin_G_2;
12170	PFF0325c	hypothetical protein, expressed	MAL6	270550	277758	-	3	Ectoine_synth;Ribosomal_S4e;Cullin;
12171	PFF0110w	hypothetical protein	MAL6	99919	100722	+	0	NONE
12172	PFF0140c	hypothetical protein	MAL6	118635	120200	-	0	NONE
12173	PFF0190c	hypothetical protein	MAL6	161251	162378	-	0	NONE
12174	PFF0195c	hypothetical protein	MAL6	163825	169857	-	2	TEP1_N;VAR1;
12175	MAL8P1.15	hypothetical protein	MAL8	1213409	1216651	-	1	DUF1735;
12176	MAL7P1.16	hypothetical protein	MAL7	222866	232672	-	1	RNA_pol_Rpb1_3;
12177	MAL7P1.17	hypothetical protein	MAL7	235413	246092	+	6	C4dic_mal_tran;DUF1538;HlyIII;Tetraspannin;Nha1_C;DUF1978;
12178	PF07_0021	hypothetical protein	MAL7	307664	310633	+	1	VAR1;
12179	PFE0120c	Merozoite Surface Protein 8, MSP8	MAL5	109898	111691	-	1	EGF;
12180	PFE0125w	hypothetical protein	MAL5	114149	115933	+	0	NONE
12181	PFF0210w	hypothetical protein	MAL6	182213	184534	+	0	NONE
12182	PF08_0005	hypothetical protein	MAL8	1291311	1292477	-	0	NONE
12183	PFI0220w	prefoldin subunit, putative	MAL9	210075	210607	+	1	Prefoldin_2;
12184	PFD0585c	hypothetical protein	MAL4	526729	532515	-	1	SBBP;
12185	PFD0605c	hypothetical protein	MAL4	548708	549706	-	0	NONE
12186	PFD0215c	pf52 protein	MAL4	247371	248807	-	1	s48_45;
12187	PFD0235c	hypothetical protein	MAL4	270770	272635	-	1	XisH;
12188	PFD0245c	ATP-dependant RNA helicae-like protein, putative	MAL4	275425	277599	-	3	ResIII;DEAD;Helicase_C;
12189	MAL8P1.37	lipoate-protein ligase, putative	MAL8	1040979	1042220	-	1	BPL_LipA_LipB;
12190	PF08_0030	hypothetical protein	MAL8	1050354	1052777	-	1	SYF2;
12191	PFI0245c	hypothetical protein	MAL9	234499	235344	-	0	NONE
12192	PFI0305c	hypothetical protein	MAL9	307300	309036	-	0	NONE
12193	PFD0690c	hypothetical protein	MAL4	641010	645886	-	2	Erp_C;PPR;
12194	PFD1030c	hypothetical protein	MAL4	993740	998800	-	0	NONE
12195	PFD1085w	hypothetical protein	MAL4	1052136	1052918	+	0	NONE
12196	PFD1095w	hypothetical protein	MAL4	1054847	1055414	+	1	BSD;
12197	PFD1100c	hypothetical protein	MAL4	1056016	1057446	-	0	NONE
12198	PFE0255w	actin-related protein, putative	MAL5	230695	232392	+	3	Actin;VAR1;Herpes_IE2_3;
12199	PF08_0028	hypothetical protein	MAL8	1076872	1080702	+	1	TAF;
12200	PF08_0027	hypothetical protein	MAL8	1081127	1084063	-	0	NONE
12201	PFI0330c	hypothetical protein	MAL9	330496	334594	-	1	LRR_1;
12202	PFF0690c	hypothetical protein	MAL6	597479	600512	-	19	Aa_trans;FtsX;DUF1461;OATP;HlyIII;CitMHS;TrbL;MFS_1;Herpes_LMP1;UPF0005;Mem_trans;LMBR1;OPT;7tm_1;DsbD;Glyco_transf_22;Ion_trans;Abhydrolase_1;Cytochrom_C_asm;
12203	PFF0705c	hypothetical protein	MAL6	608662	611097	-	0	NONE
12204	PFF0710w	hypothetical protein, conserved	MAL6	612466	614764	+	1	F-box;
12205	MAL8P1.29	hypothetical protein	MAL8	1087120	1092320	+	1	MAP7;
12206	PF08_0024	hypothetical protein	MAL8	1102959	1103876	-	0	NONE
12207	PF08_0023	hypothetical protein	MAL8	1107120	1109033	+	1	DUF755;
12208	MAL8P1.137	hypothetical protein	MAL8	288075	289736	+	0	NONE
12209	PFI0225w	hypothetical protein	MAL9	212513	217981	+	2	DUF1055;UCH;
12210	PF08_0004	hypothetical protein	MAL8	1295093	1295793	+	0	NONE
12211	PF08_0003	tryptophan/threonine-rich antigen	MAL8	1297205	1299399	-	0	NONE
12212	MAL8P1.4	hypothetical protein	MAL8	1304394	1305884	+	1	VAR1;
12213	PF07_0016	hypothetical protein	MAL7	253050	258629	+	4	Tetraspannin;Oxidored_q2;Osmo_CC;Pentapeptide_2;
12214	MAL8P1.24	hypothetical protein	MAL8	1110348	1113866	+	3	DUF1533;Paramecium_SA;DED;
12215	MAL8P1.20	hypothetical protein	MAL8	1165727	1168277	+	1	Ribosomal_L29;
12216	PFI0340c	hypothetical protein	MAL9	338133	342401	-	2	Ca_chan_IQ;VAR1;
12217	PFD0940w	hypothetical protein	MAL4	864978	872937	+	0	NONE
12218	PFD0945c	hypothetical protein	MAL4	873481	875091	-	1	Yip1;
12219	PFD0955w	hypothetical protein	MAL4	880118	881095	+	0	NONE
12220	PFF0965c	hypothetical protein	MAL6	831283	839030	-	1	PCEMA1;
12221	PFF1435w	hypothetical protein	MAL6	1218309	1219253	+	1	RRM_1;
12222	PFF1450w	sec14-like cytosolic factor or phosphatidylinositol/phosphatidylcholine transfer protein, putative	MAL6	1250415	1251654	+	2	CRAL_TRIO_N;CRAL_TRIO;
12223	PFF1460c	hypothetical protein	MAL6	1254910	1256943	-	0	NONE
12224	PFI0985c	chaperone protein	MAL9	825326	827130	-	3	zf-C4_Topoisom;DnaJ;HSCB_C;
12225	PFI1000w	hypothetical protein	MAL9	833744	839302	+	1	L_lactis_RepB_C;
12226	PFI1010w	hypothetical protein	MAL9	843531	847595	+	1	MAP7;
12227	PFI1015w	hypothetical protein	MAL9	849505	851286	+	1	CRAL_TRIO;
12228	PFI0795w	hypothetical protein	MAL9	675913	679623	+	2	PPR;Flu_M2;
12229	MAL8P1.92	ATPase, putative	MAL8	691458	695264	-	9	MMR_HSR1;MobB;AAA;AAA_2;ABC_tran;AAA;AAA_3;AAA_5;Mg_chelatase;
12230	MAL8P1.88	hypothetical protein	MAL8	701497	703773	+	0	NONE
12231	PF07_0126	hypothetical protein	MAL7	1352837	1356832	+	1	Sas10_Utp3;
12232	MAL7P1.167	hypothetical protein	MAL7	1361272	1369593	-	3	EIN3;DUF1563;Fibrinogen_BP;
12233	PFI0430c	hypothetical protein	MAL9	406514	409657	-	0	NONE
12234	PFI0435c	hypothetical protein	MAL9	410318	413833	-	1	2C_adapt;
12235	PFI0440w	hypothetical protein	MAL9	415197	417425	+	0	NONE
12236	MAL8P1.132	hypothetical protein	MAL8	350439	353938	-	2	DUF1951;Kinesin;
12237	PF08_0062	hypothetical protein	MAL8	772075	772902	+	1	ADK;
12238	PFI0900w	hypothetical protein, conserved	MAL9	754287	760259	+	5	TIL;EGF_2;EB;EGF_2;Nuclease_act;
12239	PFI0915w	hypothetical protein	MAL9	769442	772095	+	0	NONE
12240	MAL7P1.138	hypothetical protein	MAL7	1120630	1125618	+	0	NONE
12241	PF08_0114	hypothetical protein	MAL8	355593	363517	+	1	Plasmodium_HRP;
12242	MAL7P1.153	hypothetical protein	MAL7	1267035	1268895	+	1	Actin;
12243	MAL7P1.155	hypothetical protein	MAL7	1273804	1280851	+	5	SLR1-BP;TFIIF_alpha;Rtt106;zf-C3HC4;DUF1610;
12244	MAL7P1.157	hypothetical protein	MAL7	1285967	1287558	+	0	NONE
12245	PFI0840w	hypothetical protein	MAL9	716315	717496	+	1	Oxidored_q3;
12246	PFI1305w	hypothetical protein	MAL9	1084686	1088785	+	2	CitMHS;ATP-synt_8;
12247	PFI1690c	hypothetical protein	MAL9	1364245	1365988	-	0	NONE
12248	PFI0465c	hypothetical protein	MAL9	433230	435365	-	0	NONE
12249	MAL8P1.127	hypothetical protein	MAL8	390879	395381	-	0	NONE
12250	PFI1300c	hypothetical protein	MAL9	1075905	1081673	-	0	NONE
12251	MAL8P1.86	hypothetical protein	MAL8	710666	711721	-	0	NONE
12252	MAL8P1.84	hypothetical protein	MAL8	728783	730849	+	0	NONE
12253	PF08_0100	ruvB-like DNA helicase, putative	MAL8	500584	502690	-	3	AAA;RNA_pol_Rpb1_1;TIP49;
12254	MAL8P1.112	hypothetical protein, conserved	MAL8	503459	507819	-	0	NONE
12255	PF08_0067	hypothetical protein	MAL8	734600	735694	-	1	ubiquitin;
12256	PF07_0120	hypothetical protein	MAL7	1293824	1301566	+	2	DUF188;Allantoicase;
12257	PF08_0137	hypothetical protein	MAL8	85692	89546	-	0	NONE
12258	PF08_0136b	von willebrand factor a-domain-related protein, putative	MAL8	103078	103950	-	1	VWA;
12259	PF08_0058	hypothetical protein	MAL8	802046	805160	-	1	DegQ;
12260	PFI1210w	hypothetical protein	MAL9	999453	1005835	+	0	NONE
12261	PFI1225w	hypothetical protein	MAL9	1012108	1013853	+	0	NONE
12262	PFI1230c	hypothetical protein	MAL9	1014468	1015508	-	2	TatC;DUF1980;
12263	PFI1580c	DHHC-type zinc finger protein, putative	MAL9	1294259	1296634	-	2	IBB;zf-DHHC;
12264	PF08_0091	hypothetical protein	MAL8	584103	588073	-	1	VAR1;
12265	PF08_0090	hypothetical protein	MAL8	590941	594609	+	0	NONE
12266	MAL8P1.101	hypothetical protein	MAL8	597603	601264	+	1	S1;
12267	PFF0660w	hypothetical protein	MAL6	554452	558223	+	1	DUF1388;
12268	MAL8P1.61	hypothetical protein	MAL8	888957	891568	-	1	PCEMA1;
12269	MAL8P1.60	hypothetical protein	MAL8	892755	899599	-	3	TPR_2;TPR_1;TPR_2;
12270	PF08_0035	hypothetical protein	MAL8	1008849	1012379	-	3	S-antigen;UPAR_LY6;ATP-synt_E_2;
12271	PFI1380c	hypothetical protein	MAL9	1136956	1138173	-	0	NONE
12272	PFI1385c	hypothetical protein	MAL9	1139930	1142377	-	0	NONE
12273	PFI1400c	hypothetical protein	MAL9	1146229	1147187	-	1	SURF6;
12274	PFI1405c	hypothetical protein	MAL9	1148151	1148492	-	0	NONE
12275	PFD0210c	pbs36 homologue	MAL4	244820	245959	-	1	s48_45;
12276	PF10_0283	hypothetical protein	MAL10	1185970	1187188	-	0	NONE
12277	PF13_0312	hypothetical protein	MAL13	2310790	2311812	-	2	DUF538;Rhomboid;
12278	PFI1500w	hypothetical protein	MAL9	1224981	1239336	+	2	SPT2;DUF1980;
12279	MAL8P1.59	hypothetical protein	MAL8	910303	911812	-	2	G6PD_N;S4;
12280	PF08_0047	hypothetical protein	MAL8	920151	921992	+	0	NONE
12281	PFF1225c	DNA polymerase 1, putative	MAL6	1026824	1031158	-	2	DNA_pol_A;TrkA_C;
12282	PFF1235w	hypothetical protein	MAL6	1035359	1036372	+	0	NONE
12283	MAL8P1.42	hypothetical protein	MAL8	1013999	1018448	-	2	Pkinase;GPS;
12284	PFF1260c	hypothetical protein	MAL6	1048363	1053966	-	0	NONE
12285	PFF1270c	hypothetical protein	MAL6	1058667	1059923	-	0	NONE
12286	PFI0510c	hypothetical protein	MAL9	482452	487545	-	2	BRCT;IMS;
12287	PFI0710c	hypothetical protein	MAL9	620779	626140	-	0	NONE
12288	PFI0725c	hypothetical protein	MAL9	633565	634191	-	1	Psf3;
12289	PFI0730w	hypothetical protein	MAL9	636612	638741	+	2	Transposase_35;BSD;
12290	PFI1530c	hypothetical protein	MAL9	1264741	1266005	-	0	NONE
12291	PFF0470w	hypothetical protein	MAL6	402742	407238	+	0	NONE
12292	PFF0300w	RNA-binding protein, putative	MAL6	257600	259970	+	4	RRM_1;VAR1;Gamma-COP;RRM_1;
12293	PFI0565w	hypothetical protein	MAL9	530011	531435	+	1	NUMOD3;
12294	PFI0580c	hypothetical protein	MAL9	538212	539863	-	0	NONE
12295	PFI0585c	hypothetical protein	MAL9	541024	545730	-	0	NONE
12296	PFI0590c	hypothetical protein	MAL9	546791	548092	-	1	zf-HIT;
12297	PFI0595c	hypothetical protein	MAL9	549076	550437	-	1	Peptidase_M50;
12298	PFI1035w	hypothetical protein	MAL9	861394	862316	+	0	NONE
12299	PFF0595c	hypothetical protein	MAL6	512967	519543	-	5	LRR_1;TFIIA;LRR_1;RNA_pol_delta;LRR_1;
12300	PFF0675c	myosin-like protein, putative	MAL6	579430	585891	-	2	Myosin_head;VAR1;
12301	PFF0680c	thiamin-phosphate pyrophosphorylase, putative	MAL6	586448	588630	-	1	TMP-TENI;
12302	PFF0295c	hypothetical protein	MAL6	250609	253800	-	0	NONE
12303	PFI1040c	hypothetical protein	MAL9	862771	870481	-	0	NONE
12304	PFI1055w	hypothetical protein	MAL9	875592	876857	+	0	NONE
12305	PFI1060w	hypothetical protein	MAL9	877994	883107	+	7	TPR_1;TPR_2;TPR_1;TPR_2;TPR_1;TPR_2;TPR_1;
12306	PFI1425w	hypothetical protein	MAL9	1161070	1162529	+	2	VAR1;TAFII55_N;
12307	PFI1430w	hypothetical protein	MAL9	1163560	1165465	+	0	NONE
12308	PFI1440w	hypothetical protein	MAL9	1171329	1173473	+	0	NONE
12309	MAL8P1.57	C-13 antigen	MAL8	926209	928767	+	2	Yip1;YIF1;
12310	MAL8P1.54	hypothetical protein	MAL8	940679	945741	-	1	VAR1;
12311	PF08_0044	protein kinase	MAL8	954523	957388	+	2	Pkinase;Pkinase_Tyr;
12312	MAL8P1.124	hypothetical protein	MAL8	406118	410206	+	1	A2M_recep;
12313	PFI1445w	hypothetical protein	MAL9	1175193	1180497	+	0	NONE
12314	PFI0555c	hypothetical protein	MAL9	522212	526009	-	2	Mak10;DUF310;
12315	PFI0615w	hypothetical protein	MAL9	559135	561970	+	1	Dynamin_N;
12316	PFI1150w	hypothetical protein	MAL9	950398	953712	+	0	NONE
12317	PFI1185c	hypothetical protein	MAL9	977859	979955	-	0	NONE
12318	PFF1220w	hypothetical protein	MAL6	1025180	1026337	+	2	GN3L_Grn1;VAR1;
12319	PFF0480w	hypothetical protein	MAL6	413648	419776	+	1	DUF755;
12320	MAL8P1.123	hypothetical protein	MAL8	411622	416290	+	0	NONE
12321	MAL8P1.70	hypothetical protein	MAL8	825690	827252	+	1	zf-CCCH;
12322	MAL8P1.68	hypothetical protein	MAL8	834318	836358	+	0	NONE
12323	PF07_0124	hypothetical protein	MAL7	1315532	1318158	-	1	zf-MYND;
12324	MAL7P1.163	hypothetical protein	MAL7	1337163	1337700	-	0	NONE
12325	PFI0640c	hypothetical protein	MAL9	571022	573829	-	2	SCO1-SenC;DUF1660;
12326	PFI1075w	hypothetical protein	MAL9	888549	889295	+	0	NONE
12327	PFI1460c	hypothetical protein	MAL9	1185097	1186892	-	0	NONE
12328	PFI1415w	Serine/Threonine protein kinase, putative	MAL9	1156237	1158699	+	3	RRM_1;DUF1682;Pkinase;
12329	PFF0935c	hypothetical protein	MAL6	803371	814549	-	1	Nebulin;
12330	PFF1040w	hypothetical protein, conserved	MAL6	881961	882992	+	1	RNase_P_p30;
12331	PF07_0125	hypothetical protein, conserved	MAL7	1338291	1340897	+	1	TruD;
12332	PFI1275w	protein kinase, putative	MAL9	1043532	1047784	+	4	MORN;SAM_2;Pkinase_Tyr;Pkinase;
12333	PFI1470c	hypothetical protein	MAL9	1191777	1198452	-	1	LRR_1;
12334	PFI1475w	merozoite surface protein 1, precursor	MAL9	1201802	1206964	+	14	AMA-1;Collagen;Strep_SA_rep;Synuclein;MAT1;MRG;MSP1_C;Pox_N2L;PFEMP;Strep_SA_rep;G10;EGF;EB;EGF;
12335	PFF1055c	hypothetical protein, conserved	MAL6	893448	895778	-	0	NONE
12336	PFF1065c	hypothetical protein	MAL6	898339	902361	-	1	NUMOD3;
12337	PF08_0042	ATP-dependent RNA helicase prh1, putative	MAL8	959605	962814	-	7	ResIII;DEAD;Arch_ATPase;Helicase_C;VAR1;HA2;DUF1605;
12338	PFI1345c	hypothetical protein	MAL9	1116406	1119937	-	1	Peptidase_S49_N;
12339	PFI1710w	cytoadherence-linked protein	MAL9	1377942	1379741	+	1	VAR1;
12340	PFI1725w	hypothetical protein	MAL9	1409188	1409997	+	0	NONE
12341	PFI1730w	cytoadherence linked asexual protein (CLAG)	MAL9	1413829	1419743	+	1	CLAG;
12342	PFI0665w	hypothetical protein	MAL9	584717	588412	+	0	NONE
12343	PFI0745w	hypothetical protein	MAL9	645623	646591	+	0	NONE
12344	MAL8P1.47	hypothetical protein	MAL8	991623	993264	+	1	GST_C;
12345	PFF0870w	hypothetical protein, conserved	MAL6	758606	760993	+	0	NONE
12346	PFI0520w	actin-like protein, putative	MAL9	491266	492897	+	2	Actin;VAR1;
12347	PFI0690c	hypothetical protein	MAL9	601067	604318	-	1	VAR1;
12348	PFI1085w	ubiquitin-like protein, putative	MAL9	895405	900294	+	1	ubiquitin;
12349	PFI1495w	hypothetical protein	MAL9	1221977	1223596	+	0	NONE
12350	PFI1505c	hypothetical protein	MAL9	1248856	1251591	-	7	W2;GTP_EFTU;MMR_HSR1;Dynamin_N;ATP_bind_1;DUF31;VAR1;
12351	PFI1510w	hypothetical protein	MAL9	1254805	1257282	+	2	Nop52;Rtt106;
12352	PFI0760w	hypothetical protein	MAL9	657409	659403	+	0	NONE
12353	PFF0875w	hypothetical protein	MAL6	761936	764167	+	1	Utp12;
12354	PFF0900c	hypothetical protein, conserved	MAL6	775977	777832	-	3	DER1;Rhomboid;DUF1751;
12355	PFF1250w	hypothetical protein	MAL6	1043547	1045475	+	0	NONE
12356	PFF1255w	hypothetical protein	MAL6	1046987	1048053	+	0	NONE
12357	PFI1615c	hypothetical protein	MAL9	1298855	1302565	-	2	UK;VAR1;
12358	PFI0495w	hypothetical protein	MAL9	464550	473759	+	2	DUF1103;Vicilin_N;
12359	PFI1605w	hypothetical protein	MAL9	1314542	1317587	+	0	NONE
12360	PFI0405w	hypothetical protein	MAL9	387918	388728	+	0	NONE
12361	PFI0410c	hypothetical protein	MAL9	389597	398007	-	3	Merozoite_SPAM;Hormone_6;PC4;
12362	PFI0950w	protein disulfide isomerase, putative	MAL9	795529	797460	+	1	Thioredoxin;
12363	PFI0955w	sugar transporter, putative	MAL9	798488	799918	+	7	Sugar_tr;MFS_1;DUF405;Oxidored_q2;Acyl_transf_3;SFT2;MpPF26;
12364	MAL7P1.151	modification methylase-like protein, putative	MAL7	1215078	1217198	-	1	DNA_methylase;
12365	MAL7P1.152	hypothetical protein	MAL7	1222819	1225782	+	0	NONE
12366	PF07_0114	hypothetical protein	MAL7	1226664	1229534	-	0	NONE
12367	PF08_0097	hypothetical protein	MAL8	533536	535152	+	1	MIP;
12368	PFI0850w	hypothetical protein	MAL9	720980	724855	+	0	NONE
12369	PFI0870w	hypothetical protein	MAL9	734619	735932	+	0	NONE
12370	PFI0975c	hypothetical protein	MAL9	809649	819794	-	4	RCC1;EFP;HALZ;TEP1_N;
12371	PF07_0116	hypothetical protein	MAL7	1239779	1245550	+	1	E2;

## Sheet: Pf6
ClusterID	GeneID	Annotation	Chromosome	Start	End	Orientation	#Domain	PfamDomain
8	PFB0015c	rifin	MAL2	33030	34259	-	1	Rifin_STEVOR;
8	PFB0040c	rifin	MAL2	48923	50147	-	4	Rifin_STEVOR;DUF964;MoeZ_MoeB;DUF912;
8	PFB1005w	rifin	MAL2	889660	890745	+	2	Rifin_STEVOR;DUF912;
8	PFB1050w	rifin	MAL2	913244	914457	+	2	Rifin_STEVOR;DUF912;
8	PF14_0002	RIFIN	MAL14	7209	8539	-	3	Rifin_STEVOR;Adeno_GP19K;DUF912;
8	PF14_0006	RIFIN	MAL14	20898	22233	-	2	Rifin_STEVOR;DUF912;
8	PF10_0002	RIFIN	MAL10	38051	39004	-	2	Rifin_STEVOR;DUF912;
8	PF10_0003	RIFIN	MAL10	41774	42964	-	1	Rifin_STEVOR;
8	PF10_0006	RIFIN	MAL10	51350	52600	-	2	Rifin_STEVOR;Adeno_E3_CR2;
8	PFL2630w	RIFIN	MAL12	2218435	2219516	+	2	Rifin_STEVOR;DUF912;
8	PFL2645c	RIFIN	MAL12	2228615	2229723	-	1	Rifin_STEVOR;
8	MAL13P1.2	RIFIN	MAL13	30708	31984	-	2	Rifin_STEVOR;Phage_Coat_B;
8	PF13_0005	RIFIN	MAL13	50765	51960	+	4	Rifin_STEVOR;DUF892;DUF969;Adeno_GP19K;
8	PFD0070c	RIFIN	MAL4	99023	100256	-	1	Rifin_STEVOR;
8	PFD0030c	RIFIN	MAL4	69551	70923	-	1	Rifin_STEVOR;
8	PFD0045c	RIFIN	MAL4	79715	80787	-	2	Rifin_STEVOR;DUF912;
8	PFD0060w	RIFIN	MAL4	91844	93055	+	1	Rifin_STEVOR;
8	PF14_0768	RIFIN	MAL14	3271971	3272918	+	2	Rifin_STEVOR;DUF912;
8	PFA0010c	RIFIN	MAL1	39205	40430	-	2	Rifin_STEVOR;DUF912;
8	PFA0030c	RIFIN	MAL1	54001	55229	-	3	EspB;Rifin_STEVOR;SPT2;
8	PF10_0393	RIFIN	MAL10	1606689	1607866	+	4	GASA;Rifin_STEVOR;DUF912;Adeno_E3_CR2;
8	PF10_0394	RIFIN	MAL10	1609724	1610778	+	1	Rifin_STEVOR;
8	PF10_0398	RIFIN	MAL10	1622593	1623859	+	1	Rifin_STEVOR;
8	PF10_0403	RIFIN	MAL10	1639187	1640454	+	2	Rifin_STEVOR;DUF912;
8	PF11_0009	RIFIN	MAL11	45056	46233	+	1	Rifin_STEVOR;
8	PFF1575w	RIFIN	MAL6	1350727	1352090	+	1	Rifin_STEVOR;
8	PFF1590w	RIFIN	MAL6	1371502	1372862	+	2	Rifin_STEVOR;DUF912;
8	MAL7P1.213	RIFIN	MAL7	40190	41426	-	1	Rifin_STEVOR;
8	MAL7P1.219	RIFIN	MAL7	61826	62909	-	1	Rifin_STEVOR;
8	PF07_0003	RIFIN	MAL7	131296	132433	-	2	Rifin_STEVOR;DUF912;
8	PFI0010c	RIFIN	MAL9	29797	31157	-	2	Rifin_STEVOR;DUF912;
8	PFI0030c	RIFIN	MAL9	45902	47236	-	2	Rifin_STEVOR;DUF912;
8	PFI0075w	RIFIN	MAL9	74409	75746	+	1	Rifin_STEVOR;
8	PFI1805w	RIFIN	MAL9	1474419	1475692	+	3	Rifin_STEVOR;DUF912;Adeno_E3_CR2;
8	PFI1810w	RIFIN	MAL9	1477514	1478724	+	1	Rifin_STEVOR;
8	PFI1825w	RIFIN	MAL9	1492361	1493696	+	1	Rifin_STEVOR;
8	PFF0015c	RIFIN	MAL6	15065	16410	-	3	Rifin_STEVOR;MotA_ExbB;DUF912;
8	PFD1010w	RIFIN	MAL4	971526	972712	+	2	RED_C;Rifin_STEVOR;
8	PFD1230c	RIFIN	MAL4	1156126	1157255	-	3	Rifin_STEVOR;GSPII_F;DUF912;
8	PFE0020c	RIFIN	MAL5	33056	34378	-	2	Rifin_STEVOR;DUF912;
8	MAL7P1.185	RIFIN	MAL7	1458001	1459356	-	1	Rifin_STEVOR;
8	PF11_0515	RIFIN	MAL11	2003616	2004739	+	2	Rifin_STEVOR;DUF912;
8	PFL0010c	RIFIN	MAL12	26321	27687	-	3	Rifin_STEVOR;Myelin_PLP;DUF912;
8	PFL0025c	RIFIN	MAL12	43800	45106	-	1	Rifin_STEVOR;
8	PF08_0139	RIFIN	MAL8	53767	55102	-	1	Rifin_STEVOR;
8	PF08_0138	RIFIN	MAL8	57476	58827	-	3	Mlp;Rifin_STEVOR;DUF969;
8	PF08_0105	RIFIN	MAL8	451736	453020	+	1	Rifin_STEVOR;
8	PFD0595c	RIFIN, truncated	MAL4	566507	567535	-	1	Rifin_STEVOR;
8	PFF0855c	RIFIN	MAL6	741266	742403	-	3	Rifin_STEVOR;Antimicrobial_7;DUF912;
8	MAL7P1.57	RIFIN	MAL7	657521	658761	+	1	Rifin_STEVOR;
8	PFD0015c	RIFIN	MAL4	48479	49821	-	1	Rifin_STEVOR;
8	PFD0025w	RIFIN	MAL4	66083	67386	+	2	Rifin_STEVOR;DUF912;
8	PFD0040c	RIFIN	MAL4	76408	77560	-	2	Rifin_STEVOR;DUF912;
8	PFC1095w	RIFIN (3D7-rifT3-5)	MAL3	1012465	1013612	+	1	Rifin_STEVOR;
8	PFC1115w	RIFIN (3D7-rifT3-7)	MAL3	1024241	1025599	+	3	Rifin_STEVOR;GSPII_F;Renin_r;
8	PFC1100w	RIFIN	MAL3	1015544	1016643	+	2	DUF240;Rifin_STEVOR;
8	PF14_0766	RIFIN	MAL14	3265206	3266447	+	3	Rifin_STEVOR;Dala_Dala_lig_C;DUF912;
8	PF14_0769	RIFIN	MAL14	3275300	3276571	+	2	Rifin_STEVOR;DUF912;
8	PF14_0770	RIFIN	MAL14	3278570	3279732	+	2	Rifin_STEVOR;DUF912;
8	PF14_0772	RIFIN	MAL14	3284970	3286073	+	3	Rifin_STEVOR;GSPII_F;Adeno_E3_CR2;
8	PFA0020w	RIFIN	MAL1	50586	51859	+	3	Rifin_STEVOR;DALR_2;DUF912;
8	PFA0040w	RIFIN	MAL1	60005	61236	+	1	Rifin_STEVOR;
8	PFA0045c	RIFIN	MAL1	62420	63633	-	1	Rifin_STEVOR;
8	PFA0050c	RIFIN	MAL1	66050	67222	-	2	GASA;Rifin_STEVOR;
8	PFA0080c	RIFIN	MAL1	81998	83339	-	2	Rifin_STEVOR;DUF912;
8	PFA0095c	RIFIN	MAL1	90475	91653	-	2	Rifin_STEVOR;MerE;
8	PFA0710c	RIFIN	MAL1	565425	566564	-	1	Rifin_STEVOR;
8	PFA0740w	RIFIN	MAL1	593569	594907	+	1	Rifin_STEVOR;
8	PFA0745w	RIFIN	MAL1	596822	597993	+	1	Rifin_STEVOR;
8	PFA0760w	RIFIN	MAL1	605882	607251	+	1	Rifin_STEVOR;
8	PF11_0520	RIFIN	MAL11	2018764	2019944	-	1	Rifin_STEVOR;
8	PFL0015c	RIFIN	MAL12	30078	31261	-	2	Rifin_STEVOR;DUF912;
8	PF11_0517	RIFIN	MAL11	2010297	2011226	+	3	Rifin_STEVOR;BPD_transp_1;Mtap_PNP;
8	PF11_0519	RIFIN	MAL11	2015624	2016877	-	2	Rifin_STEVOR;DUF912;
8	PF13_0006	RIFIN	MAL13	54170	55362	-	5	DUF240;Rifin_STEVOR;MotA_ExbB;Adeno_GP19K;DUF912;
8	PFL2605w	RIFIN	MAL12	2201478	2202669	+	2	Rifin_STEVOR;DUF912;
8	PFL2615w	RIFIN	MAL12	2207813	2209098	+	2	Rifin_STEVOR;DUF912;
8	PFL2625w	RIFIN	MAL12	2214654	2216002	+	2	Rifin_STEVOR;DUF912;
8	PFL2640c	RIFIN	MAL12	2224980	2226184	-	2	Rifin_STEVOR;DUF912;
8	PFL2655w	RIFIN	MAL12	2234583	2235775	+	2	Rifin_STEVOR;DUF912;
8	PFL2660w	RIFIN	MAL12	2238193	2239400	+	3	Rifin_STEVOR;DUF912;Adeno_E3_CR2;
8	PF13_0004	RIFIN	MAL13	47686	48872	+	1	Rifin_STEVOR;
8	MAL13P1.4	RIFIN	MAL13	57212	58525	-	3	Mlp;Rifin_STEVOR;Aconitase_C;
8	MAL13P1.495	RIFIN	MAL13	2828796	2830233	+	1	Rifin_STEVOR;
8	MAL13P1.500	RIFIN	MAL13	2832373	2833648	+	2	Rifin_STEVOR;DUF912;
8	PFL2585c	RIFIN	MAL12	2190466	2191753	-	1	Rifin_STEVOR;
8	PFC0030c	RIFIN	MAL3	52066	53260	-	1	Rifin_STEVOR;
8	PFC0035w	RIFIN	MAL3	58103	59390	+	2	Rifin_STEVOR;DUF912;
8	PFC0040w	RIFIN	MAL3	61248	62459	+	1	Rifin_STEVOR;
8	PFB0030c	rifin	MAL2	41515	42858	-	1	Rifin_STEVOR;
8	PFB0035c	rifin	MAL2	45286	46800	-	2	Rifin_STEVOR;DUF912;
8	PFB1000w	rifin	MAL2	886915	887802	+	3	Rifin_STEVOR;DUF912;Adeno_E3_CR2;
8	PFB1010w	rifin	MAL2	892856	894206	+	3	Rifin_STEVOR;Herpes_UL92;DUF912;
8	PFB1015w	rifin	MAL2	896226	897420	+	3	Rifin_STEVOR;DUF745;DUF912;
8	PFB1035w	rifin	MAL2	904346	905775	+	1	Rifin_STEVOR;
8	PFB1040w	rifin	MAL2	907678	908861	+	1	Rifin_STEVOR;
8	PFB0055c	rifin	MAL2	57344	58421	-	3	DUF240;Rifin_STEVOR;DUF912;
8	PFB0060w	rifin	MAL2	63157	64376	+	2	Rifin_STEVOR;DUF912;
8	PFC0010c	RIFIN	MAL3	43045	44255	-	1	Rifin_STEVOR;
8	MAL13P1.515	RIFIN	MAL13	2841133	2842372	+	3	Rifin_STEVOR;zf-NADH-PPase;Adeno_GP19K;
8	MAL13P1.520	RIFIN	MAL13	2844073	2845298	-	1	Rifin_STEVOR;
8	MAL13P1.530	RIFIN	MAL13	2850118	2851348	+	2	Rifin_STEVOR;DUF912;
8	MAL13P1.535	RIFIN	MAL13	2853801	2855163	+	2	Rifin_STEVOR;DUF912;
8	PFD0135c	RIFIN, truncated	MAL4	169474	170188	-	1	Rifin_STEVOR;
8	PFE0025c	RIFIN	MAL5	36464	37576	-	2	Rifin_STEVOR;Ribosomal_L21p;
8	PFD0050w	RIFIN	MAL4	85640	86898	+	2	Rifin_STEVOR;DUF912;
8	PFD0055w	RIFIN	MAL4	88694	90022	+	2	Rifin_STEVOR;TrbM;
8	PF10_0402	RIFIN	MAL10	1635703	1636812	+	1	Rifin_STEVOR;
8	PF10_0404	RIFIN	MAL10	1642385	1643568	+	1	Rifin_STEVOR;
8	PF10_0405	RIFIN	MAL10	1645960	1647307	+	3	ESAG6_7;Rifin_STEVOR;DUF912;
8	PF11_0010	RIFIN	MAL11	48112	49307	+	1	Rifin_STEVOR;
8	PF11_0011	RIFIN	MAL11	51623	52751	-	3	Rifin_STEVOR;DUF912;Phospholamban;
8	PF11_0529	RIFIN	MAL11	66686	67965	-	1	Rifin_STEVOR;
8	PF11_0020	RIFIN	MAL11	70081	71289	-	2	Rifin_STEVOR;DUF912;
8	PF11_0021	RIFIN	MAL11	73244	74442	-	1	Rifin_STEVOR;
8	PF10_0004	RIFIN	MAL10	44817	46134	-	3	Rifin_STEVOR;3HCDH_N;DUF912;
8	PF10_0005	RIFIN	MAL10	48053	50279	-	2	Rifin_STEVOR;DUF912;
8	PF14_0003	RIFIN	MAL14	10975	12118	-	3	Rifin_STEVOR;Pantoate_transf;DUF912;
8	PF14_0004	RIFIN	MAL14	14127	15364	-	1	Rifin_STEVOR;
8	PF14_0005	RIFIN	MAL14	17470	18809	-	3	Rifin_STEVOR;DUF554;DUF912;
8	PF14_0008	RIFIN	MAL14	27322	28429	-	1	Rifin_STEVOR;
8	PF10_0396	RIFIN	MAL10	1615852	1617211	+	5	Rifin_STEVOR;CtnDOT_TraJ;DNA_gyraseB;DUF912;Baculo_11_kDa;
8	PF10_0397	RIFIN	MAL10	1619319	1620524	+	1	Rifin_STEVOR;
8	PF10_0399	RIFIN	MAL10	1625875	1627033	+	3	L_lac_phage_MSP;Rifin_STEVOR;DUF912;
8	PF10_0400	RIFIN	MAL10	1629157	1630473	+	4	Rifin_STEVOR;LacAB_rpiB;MtrD;DUF912;
8	PF10_0401	RIFIN	MAL10	1632561	1633613	+	1	Rifin_STEVOR;
8	PFD0645w	RIFIN	MAL4	616138	617416	+	3	Rifin_STEVOR;GnsAB;DUF912;
8	PFE1630w	RIFIN	MAL5	1326240	1327424	+	1	Rifin_STEVOR;
8	PFD1020c	RIFIN	MAL4	986508	987434	-	1	Rifin_STEVOR;
8	PFD1240w	RIFIN	MAL4	1173602	1174806	+	2	Rifin_STEVOR;DUF912;
8	MAL7P1.216	RIFIN	MAL7	52046	53305	+	2	Rifin_STEVOR;SspH;
8	MAL7P1.217	RIFIN	MAL7	55331	56518	-	3	Rifin_STEVOR;Adeno_GP19K;DUF912;
8	MAL7P1.222	RIFIN	MAL7	70256	71400	+	2	Rifin_STEVOR;Bac_DnaA;
8	PFD0640c	RIFIN	MAL4	610149	611439	-	2	Rifin_STEVOR;GnsAB;
8	PFI0015c	RIFIN	MAL9	33553	34795	-	2	Rifin_STEVOR;Sigma54_DBD;
8	PFI0020w	RIFIN	MAL9	39554	40740	+	1	Rifin_STEVOR;
8	PFI0025c	RIFIN	MAL9	42909	44045	-	1	Rifin_STEVOR;
8	PFI0035c	RIFIN	MAL9	49612	50971	-	2	Rifin_STEVOR;DUF912;
8	PFI0050c	RIFIN	MAL9	58162	59240	-	2	Rifin_STEVOR;DUF912;
8	PF07_0138	RIFIN	MAL7	1469812	1471061	+	2	Rifin_STEVOR;Adeno_GP19K;
8	MAL8P1.208	RIFIN	MAL8	1362683	1364025	+	1	Rifin_STEVOR;
8	PFI0055c	RIFIN	MAL9	61342	62553	-	1	Rifin_STEVOR;
8	PFI0065w	RIFIN	MAL9	67334	68625	+	2	Rifin_STEVOR;DUF912;
8	PFI0070w	RIFIN	MAL9	70521	71738	+	2	Rifin_STEVOR;DUF1206;
8	PF07_0132	RIFIN	MAL7	1446089	1447421	+	1	Rifin_STEVOR;
8	MAL7P1.184	RIFIN	MAL7	1451815	1453017	-	1	Rifin_STEVOR;
8	PF07_0134	RIFIN	MAL7	1454830	1456060	-	3	Rifin_STEVOR;M16C_assoc;DUF912;
8	PFF0025w	RIFIN	MAL6	26557	27830	+	2	Rifin_STEVOR;DUF912;
8	PFF0035c	RIFIN	MAL6	31965	33244	-	4	Rifin_STEVOR;MAT1;Adeno_GP19K;DUF912;
8	MAL7P1.215	RIFIN	MAL7	45987	47238	-	3	Rifin_STEVOR;Dak2;DUF912;
8	PFF1545w	RIFIN	MAL6	1329498	1330966	+	0	NONE
8	PFF1555w	RIFIN	MAL6	1336149	1337476	+	1	Rifin_STEVOR;
8	PF07_0136	RIFIN	MAL7	1464159	1465352	+	3	Rifin_STEVOR;DUF912;Ribosomal_L21p;
8	PFF1560c	RIFIN	MAL6	1338221	1339420	-	1	Rifin_STEVOR;
8	PFF1565c	RIFIN	MAL6	1341310	1342598	-	2	Rifin_STEVOR;DUF912;
8	PFF1570w	RIFIN	MAL6	1347344	1348574	+	2	Rifin_STEVOR;DUF912;
8	MAL8P1.216	hypothetical protein, conserved in P. falciparum	MAL8	1378088	1379253	+	1	Rifin_STEVOR;
8	MAL8P1.218	RIFIN	MAL8	1384737	1385956	+	3	Rifin_STEVOR;DUF912;Phospholamban;
8	MAL8P1.219	RIFIN	MAL8	1388272	1389444	-	1	Rifin_STEVOR;
8	PF08_0104	RIFIN	MAL8	454924	456040	+	2	Rifin_STEVOR;DUF912;
8	PFI1815c	RIFIN	MAL9	1480935	1482199	-	2	Rifin_STEVOR;DUF912;
26	PFB1025w	truncated, degenerate	MAL2	901769	902026	+	0	NONE
26	PFB1030w	hypothetical protein	MAL2	902500	902853	+	0	NONE
26	PF10_0011	pseudogene	MAL10	60068	60777	+	0	NONE
26	PF10_0384	hypothetical protein	MAL10	1593941	1594165	-	0	NONE
26	MAL8P1.209	VAR-like protein	MAL8	1365905	1366306	-	0	NONE
26	PFD0005w	erythrocyte membrane protein 1 (PfEMP1)	MAL4	35153	44124	+	7	Duffy_binding;CagY_M;PFEMP;Duffy_binding;PFEMP;CagY_M;Hep_Hag;
26	PFC1120c	var (3D7-varT3-2)	MAL3	1027492	1034924	-	8	Duffy_binding;SART-1;Nha1_C;PFEMP;S-antigen;Duffy_binding;PFEMP;Hep_Hag;
26	PFD0020c	erythrocyte membrane protein 1 (PfEMP1)	MAL4	52002	63307	-	8	Duffy_binding;PFEMP;Duffy_binding;Merozoite_SPAM;YL1;Duffy_binding;PFEMP;DUF1798;
26	PFA0005w	erythrocyte membrane protein 1 (PfEMP1)	MAL1	29733	37349	+	7	Duffy_binding;PFEMP;YL1;Duffy_binding;PFEMP;DUF605;Extensin_2;
26	PFA0015c	var-like protein	MAL1	42590	46730	-	5	Duffy_binding;VAR1;Duffy_binding;ATP-grasp_3;SNARE;
26	PFB0010w	erythrocyte membrane protein 1 (PfEMP1)	MAL2	25232	31168	+	4	Duffy_binding;SBP;PFEMP;Duffy_binding;
26	PFA0765c	erythrocyte membrane protein 1 (PfEMP1)	MAL1	609110	616613	-	9	Duffy_binding;DUF612;PFEMP;Vicilin_N;Duffy_binding;PFEMP;Gram_pos_anchor;Hep_Hag;UPF0122;
26	PF11_0521	erythrocyte membrane protein 1 (PfEMP1)	MAL11	2022727	2032796	+	11	Duffy_binding;PFEMP;Duffy_binding;Cenp-B_dimeris;Duffy_binding;Zn_clus;Extensin_2;Duffy_binding;Toxin_21;PFEMP;UPF0122;
26	PFL0005w	erythrocyte membrane protein 1 (PfEMP1)	MAL12	16973	24497	+	4	Duffy_binding;PFEMP;Duffy_binding;PFEMP;
26	PFL0020w	erythrocyte membrane protein 1 (PfEMP1)	MAL12	32703	41940	+	7	Duffy_binding;PFEMP;Duffy_binding;DUF326;Duffy_binding;SAM_PNT;Duffy_binding;
26	PFL0030c	erythrocyte membrane protein 1 (PfEMP1)	MAL12	46788	56805	-	9	Duffy_binding;PFEMP;Duffy_binding;TMP;Duffy_binding;TMP;Duffy_binding;TMP;Duffy_binding;
26	PFL2665c	erythrocyte membrane protein 1 (PfEMP1)	MAL12	2241254	2248945	-	12	Duffy_binding;Disintegrin;PFEMP;CXC;Orthopox_C10L;Duffy_binding;DUF581;FeS;zf-CCHC;PFEMP;S-antigen;Hep_Hag;
26	MAL13P1.1	erythrocyte membrane protein 1 (PfEMP1)	MAL13	21467	28890	+	7	Duffy_binding;Ornatin;Dickkopf_N;PFEMP;Vicilin_N;Duffy_binding;PFEMP;
26	PFL0935c	erythrocyte membrane protein 1 (PfEMP1)	MAL12	766647	774190	-	6	Duffy_binding;PFEMP;TolA;Herpes_UL3;Duffy_binding;PFEMP;
26	PF13_0003	erythrocyte membrane protein 1 (PfEMP1)	MAL13	34062	44845	-	9	Duffy_binding;Notch;PFEMP;Duffy_binding;Metallothio_2;Duffy_binding;PFEMP;Duffy_binding;Extensin_2;
26	PFL1960w	erythrocyte membrane protein 1 (PfEMP1)	MAL12	1719562	1727444	+	9	MSG;Duffy_binding;IBR;Cullin;DSS1_SEM1;PFEMP;DivIVA;Duffy_binding;PFEMP;
26	MAL13P1.6	erythrocyte membrane protein 1-like	MAL13	60200	61275	-	0	NONE
26	PFL1950w	erythrocyte membrane protein 1 (PfEMP1)	MAL12	1694138	1703075	+	7	Duffy_binding;PFEMP;Duffy_binding;PHD;Duffy_binding;PFEMP;Gram_pos_anchor;
26	PFL1955w	erythrocyte membrane protein 1 (PfEMP1)	MAL12	1704500	1712478	+	7	Duffy_binding;SUI1;PFEMP;Cellulase;Duffy_binding;PFEMP;Ribosomal_60s;
26	PFB0045c	truncated	MAL2	51842	53124	-	0	NONE
26	PFB1045w	truncated	MAL2	909350	911054	+	0	NONE
26	PFB1055c	erythrocyte membrane protein 1 (PfEMP1)	MAL2	916352	923648	-	6	Duffy_binding;PFEMP;TolA;S-antigen;Duffy_binding;PFEMP;
26	PFC0005w	PfEMP1	MAL3	33641	41158	+	9	Duffy_binding;Notch;TolA;PFEMP;CHDNT;Duffy_binding;TFIIF_alpha;PFEMP;DUF605;
26	PFB0020c	truncated	MAL2	35927	37249	-	0	NONE
26	PF10_0012	pseudogene	MAL10	60889	61366	+	0	NONE
26	MAL13P1.356	erythrocyte membrane protein 1 (PfEMP1)	MAL13	2856996	2864550	-	5	Duffy_binding;Ornatin;PFEMP;Duffy_binding;PFEMP;
26	PFE0005w	erythrocyte membrane protein 1 (PfEMP1)	MAL5	20929	28456	+	10	Duffy_binding;Ornatin;Dickkopf_N;PFEMP;TolA;Duffy_binding;DUF730;PFEMP;DUF1421;MFMR;
26	PF10_0406	erythrocyte membrane protein 1 (PfEMP1)	MAL10	1649190	1656737	-	6	Duffy_binding;PFEMP;Duffy_binding;ZF-HD_dimer;PFEMP;MSA_2;
26	PF11_0007	erythrocyte membrane protein 1 (PfEMP1)	MAL11	24160	31598	+	6	Duffy_binding;PFEMP;Duffy_binding;DUF1610;FeS;PFEMP;
26	PF11_0008	erythrocyte membrane protein 1 (PfEMP1)	MAL11	32666	42386	-	8	Duffy_binding;Pox_A_type_inc;PFEMP;Duffy_binding;PFEMP;Pox_A_type_inc;Duffy_binding;UPF0122;
26	PF11_0522	like, truncated	MAL11	64441	64842	+	0	NONE
26	PF10_0001	erythrocyte membrane protein 1 (PfEMP1)	MAL10	28491	36165	+	9	Duffy_binding;DUF595;PFEMP;TolA;Metallothio_2;Prog_receptor;Duffy_binding;PFEMP;Hep_Hag;
26	PF10_0355	hypothetical protein	MAL10	1433739	1436027	+	2	Duffy_binding;Merozoite_SPAM;
26	PF07_0048	erythrocyte membrane protein 1 (PfEMP1)	MAL7	567330	574805	-	4	Duffy_binding;PFEMP;Duffy_binding;PFEMP;
26	PF07_0049	erythrocyte membrane protein 1 (PfEMP1)	MAL7	582718	590511	-	5	Duffy_binding;Ornatin;PFEMP;Duffy_binding;PFEMP;
26	MAL7P1.50	erythrocyte membrane protein 1 (PfEMP1)	MAL7	598286	605900	-	7	Duffy_binding;PFEMP;S-antigen;Duffy_binding;Vicilin_N;PFEMP;TIL_assoc;
26	PF07_0050	erythrocyte membrane protein 1 (PfEMP1)	MAL7	607538	614458	-	4	Duffy_binding;Notch;PFEMP;Duffy_binding;
26	PF07_0051	erythrocyte membrane protein 1 (PfEMP1)	MAL7	622106	629688	-	6	Duffy_binding;PFEMP;Chromadorea_ALT;Duffy_binding;U-box;PFEMP;
26	PFE1640w	truncated	MAL5	1333465	1342959	+	4	Duffy_binding;OmpH;PFEMP;Duffy_binding;
26	MAL7P1.55	erythrocyte membrane protein 1 (PfEMP1)	MAL7	636766	644303	-	8	Duffy_binding;zf-C4_Topoisom;TFIIF_alpha;PFEMP;S-antigen;Duffy_binding;PFEMP;Gram_pos_anchor;
26	MAL7P1.56	erythrocyte membrane protein 1 (PfEMP1)	MAL7	645706	653113	-	7	Duffy_binding;PFEMP;Chromadorea_ALT;Duffy_binding;Vicilin_N;PFEMP;Gram_pos_anchor;
26	PFD1015c	erythrocyte membrane protein 1 (PfEMP1)	MAL4	973470	981030	-	11	Endonuc-MspI;Duffy_binding;PFEMP;PPP4R2;Rtt106;TolA;S-antigen;Duffy_binding;Toxin_5;PFEMP;DREPP;
26	PFD0995c	erythrocyte membrane protein 1 (PfEMP1)	MAL4	939470	946314	-	7	Duffy_binding;PFEMP;Duffy_binding;FeS;PFEMP;DUF1289;DUF1596;
26	PFD1000c	erythrocyte membrane protein 1 (PfEMP1)	MAL4	950608	958212	-	4	Duffy_binding;PFEMP;Duffy_binding;PFEMP;
26	PFD1005c	erythrocyte membrane protein 1 (PfEMP1)	MAL4	962506	970050	-	6	Duffy_binding;Zn_clus;P53_tetramer;PFEMP;Duffy_binding;PFEMP;
26	PFD1235w	erythrocyte membrane protein 1 (PfEMP1)	MAL4	1160045	1171443	+	9	Duffy_binding;PFEMP;Duffy_binding;DUF1674;Duffy_binding;S-antigen;Duffy_binding;PFEMP;Merozoite_SPAM;
26	PFD1245c	erythrocyte membrane protein 1 (PfEMP1)	MAL4	1176675	1183848	-	6	Duffy_binding;PFEMP;Duffy_binding;Vicilin_N;PFEMP;Hep_Hag;
26	PFD0630c	erythrocyte membrane protein 1 (PfEMP1)	MAL4	583793	591651	-	6	Duffy_binding;zf-C3HC;PFEMP;DUF1168;Duffy_binding;PFEMP;
26	PFD0635c	erythrocyte membrane protein 1 (PfEMP1)	MAL4	598932	606832	-	5	Duffy_binding;PFEMP;DUF1168;Duffy_binding;PFEMP;
26	PFI0005w	erythrocyte membrane protein 1 (PfEMP1)	MAL9	20080	27885	+	7	Duffy_binding;Halo_GVPC;PFEMP;Vps4_C;Duffy_binding;HPC2;PFEMP;
26	MAL8P1.220	erythrocyte membrane protein 1 (PfEMP1)	MAL8	1391458	1399234	-	4	Duffy_binding;PFEMP;Duffy_binding;PFEMP;
26	MAL7P1.187	erythrocyte membrane protein 1 (PfEMP1)	MAL7	1472966	1481612	-	12	Duffy_binding;Toxin_2;Disintegrin;PFEMP;S-antigen;Duffy_binding;FeS;Metallothio_2;PFEMP;Duffy_binding;Toxin_2;Hep_Hag;
26	MAL8P1.207	erythrocyte membrane protein 1, PfEMP1	MAL8	1349128	1360526	+	9	Duffy_binding;PFEMP;Duffy_binding;DUF1674;Duffy_binding;S-antigen;Duffy_binding;PFEMP;Merozoite_SPAM;
26	PFF0020c	like protein	MAL6	18586	22721	-	2	Duffy_binding;ATP-grasp_3;
26	PFF0845c	erythrocyte membrane protein 1 (PfEMP1)	MAL6	723114	731487	-	4	Duffy_binding;PFEMP;Duffy_binding;PFEMP;
26	PFF0010w	erythrocyte membrane protein 1 (PfEMP1)	MAL6	3503	12835	+	9	Duffy_binding;PFEMP;Duffy_binding;Fer4;Zn_clus;Duffy_binding;Toxin_23;Vicilin_N;Duffy_binding;
26	PFF1580c	erythrocyte membrane protein 1 (PfEMP1)	MAL6	1353948	1366431	-	9	Duffy_binding;PFEMP;YL1;Duffy_binding;PTN_MK_C;Duffy_binding;PFEMP;Duffy_binding;UPF0122;
26	MAL7P1.212	erythrocyte membrane protein 1 (PfEMP1)	MAL7	30673	38328	+	6	Duffy_binding;PFEMP;DUF1168;Duffy_binding;PFEMP;Hep_Hag;
26	PFD0625c	erythrocyte membrane protein 1 (PfEMP1)	MAL4	568564	576239	-	10	Duffy_binding;PFEMP;Rtt106;Pal1;Cenp-B_dimeris;Duffy_binding;Vicilin_N;ZF-HD_dimer;PFEMP;Merozoite_SPAM;
26	MAL7P1.186	VAR-like erythrocyte membrane protein 1	MAL7	1465813	1467609	+	0	NONE
26	PFF1595c	erythrocyte membrane protein 1 (PfEMP1)	MAL6	1374798	1382628	-	6	Duffy_binding;PFEMP;Duffy_binding;Vicilin_N;PFEMP;Hep_Hag;
26	PFD0615c	erythrocyte membrane protein 1 (PfEMP1)	MAL4	552884	560707	-	5	Duffy_binding;PFEMP;Duffy_binding;Vicilin_N;PFEMP;
26	PF08_0107	erythrocyte membrane protein 1 (PfEMP1)	MAL8	432287	440173	+	11	Duffy_binding;Gurmarin;Nha1_C;ATP1G1_PLM_MAT8;PFEMP;BUD22;Duffy_binding;PFEMP;Extensin_2;UPF0122;DUF1660;
26	PF08_0106	erythrocyte membrane protein 1 (PfEMP1)	MAL8	441530	449184	+	8	Duffy_binding;IL15;PFEMP;PRP1_N;Duffy_binding;PFEMP;SPT2;UPF0122;
26	PF08_0103	erythrocyte membrane protein 1 (PfEMP1)	MAL8	460433	467688	+	4	Duffy_binding;PFEMP;Duffy_binding;PFEMP;
26	PF08_0140	erythrocyte membrane protein 1 (PfEMP1)	MAL8	41956	51947	+	8	Duffy_binding;PFEMP;Duffy_binding;BUD22;Duffy_binding;zf-RanBP;PFEMP;UPF0122;
26	PFI1820w	erythrocyte membrane protein 1 (PfEMP1)	MAL9	1486058	1490175	+	2	Duffy_binding;ATP-grasp_3;
26	PFI1830c	erythrocyte membrane protein 1 (PfEMP1)	MAL9	1495567	1503324	-	0	NONE
26	PF08_0141	erythrocyte membrane protein 1 (PfEMP1)	MAL8	30708	40041	-	7	Duffy_binding;Notch;PFEMP;Duffy_binding;zf-C2HC5;Duffy_binding;UPF0122;
26	PF08_0142	erythrocyte membrane protein 1 (PfEMP1)	MAL8	22369	29661	+	5	Duffy_binding;PFEMP;Duffy_binding;PFEMP;RBM1CTR;
69	PFB0056c	hypothetical protein	MAL2	60107	60319	-	0	NONE
69	MAL13P1.525	conserved hypothetical	MAL13	2848201	2848410	+	0	NONE
69	PF10_0014	hypothetical protein	MAL10	67808	68389	-	0	NONE
69	PFL2595w	hypothetical protein	MAL12	2198909	2199540	+	0	NONE
69	PFL2600w	hypothetical protein	MAL12	2199617	2199829	+	0	NONE
69	MAL13P1.11a	hypothetical protein, conserved in P. falciparum	MAL13	68587	68799	-	0	NONE
69	MAL13P1.11	hypothetical protein	MAL13	68854	69514	-	0	NONE
69	MAL13P1.58	hypothetical protein	MAL13	78891	79681	-	0	NONE
69	PF14_0748	hypothetical protein	MAL14	3201651	3203087	+	0	NONE
69	PF14_0757	hypothetical protein	MAL14	3227742	3228659	+	0	NONE
69	PF14_0765	hypothetical protein	MAL14	3263326	3263538	+	0	NONE
69	PF11_0012	hypothetical protein	MAL11	54423	54878	-	0	NONE
69	MAL8P1.215	hypothetical protein, conserved in P. falciparum	MAL8	1375401	1376349	+	0	NONE
69	PFI0060c	hypothetical protein	MAL9	64216	64428	-	0	NONE
69	PFF0085w	hypothetical protein	MAL6	70945	71932	+	0	NONE
69	PFD1210w	hypothetical protein	MAL4	1145209	1145718	+	1	Pox_A46;
69	MAL7P1.350	hypothetical protein, conserved in P. falciparum	MAL7	1462231	1462440	+	0	NONE
69	PF11_0514	hypothetical protein	MAL11	2001664	2001921	+	0	NONE
69	MAL8P1.163	hypothetical protein	MAL8	62262	63259	-	1	Peptidase_S49_N;
69	PF14_0763	hypothetical protein	MAL14	3259815	3260797	+	0	NONE
69	PF14_0764	hypothetical protein	MAL14	3262613	3263271	+	0	NONE
69	PFA0035c	hypothetical protein	MAL1	56913	57116	-	0	NONE
69	PFA0100c	hypothetical protein	MAL1	93346	94066	-	0	NONE
69	PF14_0752	hypothetical protein	MAL14	3212651	3213687	+	0	NONE
69	PFA0735w	hypothetical protein	MAL1	589111	590114	+	1	Peptidase_S49_N;
69	MAL13P1.470	hypothetical protein	MAL13	2809946	2811316	+	1	Rtt106;
69	PFL2555w	hypothetical protein	MAL12	2171325	2172332	+	0	NONE
69	PFL2590w	hypothetical protein	MAL12	2196140	2197105	+	0	NONE
69	PFL2650w	hypothetical protein	MAL12	2232674	2232886	+	0	NONE
69	MAL13P1.59	hypothetical protein	MAL13	85666	86727	-	0	NONE
69	PF10_0008	hypothetical protein	MAL10	55124	55508	-	0	NONE
69	PF10_0017	hypothetical protein	MAL10	72935	73918	-	0	NONE
69	PFD0090c	hypothetical protein	MAL4	121052	122509	-	0	NONE
69	PFD1215w	hypothetical protein	MAL4	1147614	1148446	+	0	NONE
69	PF14_0009	hypothetical protein	MAL14	30084	31009	-	0	NONE
69	PF10_0007	hypothetical protein	MAL10	54543	54770	-	0	NONE
69	MAL7P1.220	hypothetical protein, conserved in P. falciparum	MAL7	64611	65302	-	0	NONE
69	MAL7P1.224	hypothetical protein, conserved in P. falciparum	MAL7	76082	76953	-	0	NONE
69	MAL7P1.225	hypothetical protein, conserved in P. falciparum	MAL7	80831	81798	-	0	NONE
69	PFD1185w	hypothetical protein	MAL4	1131406	1132429	+	0	NONE
84	PFA0750w	STEVOR	MAL1	600185	601192	+	1	Rifin_STEVOR;
84	PFB0025c	stevor, putative	MAL2	38287	39303	-	1	Rifin_STEVOR;
84	PFB0050c	stevor isoform gam beta	MAL2	54418	54936	-	1	Rifin_STEVOR;
84	PFC0025c	STEVOR	MAL3	48956	49949	-	1	Rifin_STEVOR;
84	MAL13P1.505	STEVOR	MAL13	2836076	2837076	+	2	Rifin_STEVOR;ATP-synt_F6;
84	MAL13P1.7	stevor	MAL13	62618	63650	-	1	Rifin_STEVOR;
84	PFD0125c	STEVOR	MAL4	165737	166772	-	1	Rifin_STEVOR;
84	PFC1105w	stevor (3D7-stevorT3-2)	MAL3	1018668	1019678	+	2	Pox_H7;Rifin_STEVOR;
84	PFA0090c	STEVOR	MAL1	87436	88410	-	2	Pox_H7;Rifin_STEVOR;
84	PFA0105w	STEVOR	MAL1	95257	96046	+	1	Rifin_STEVOR;
84	MAL7P1.223	STEVOR, putative	MAL7	72869	74407	+	1	Rifin_STEVOR;
84	MAL7P1.227	STEVOR	MAL7	89592	90621	+	2	Rifin_STEVOR;BRF1;
84	MAL8P1.217	STEVOR	MAL8	1381195	1382619	+	2	DUF1762;Rifin_STEVOR;
84	PF07_0130	STEVOR	MAL7	1441013	1442004	+	1	Rifin_STEVOR;
84	PFF1550w	STEVOR	MAL6	1333037	1334038	+	1	Rifin_STEVOR;
84	PFD0035c	STEVOR	MAL4	73048	74020	-	1	Rifin_STEVOR;
84	PF14_0767	stevor, putative	MAL14	3268564	3269566	+	1	Rifin_STEVOR;
84	PF14_0771	stevor, putative	MAL14	3281820	3282822	+	1	Rifin_STEVOR;
84	PF11_0516	stevor, putative	MAL11	2006785	2007812	+	1	Rifin_STEVOR;
84	PFL2610w	STEVOR	MAL12	2204707	2205697	+	1	Rifin_STEVOR;
84	PFL2620w	stevor	MAL12	2211547	2212537	+	2	Rifin_STEVOR;DUF805;
84	PFL2635w	stevor	MAL12	2221839	2222831	+	2	Rifin_STEVOR;DUF805;
84	MAL13P1.490	StevoR	MAL13	2826695	2827778	-	3	Rifin_STEVOR;SPX;Exonuc_VII_S;
84	PFB0955w	stevor, degenerate, putative	MAL2	860353	861502	+	1	Rifin_STEVOR;
84	PFB1020w	stevor, putative	MAL2	899451	900445	+	1	Rifin_STEVOR;
84	PFB0065w	stevor, putative	MAL2	66550	67545	+	2	Rifin_STEVOR;Melittin;
84	PFD1220c	STEVOR	MAL4	1150294	1151319	-	1	Rifin_STEVOR;
84	PF11_0013	stevor, putative, degenerate	MAL11	56792	57840	+	1	Rifin_STEVOR;
84	PF14_0007	stevor, putative	MAL14	24338	25321	-	2	Rifin_STEVOR;VPEP;
84	PF10_0395	stevor, putative	MAL10	1612719	1613742	+	3	Syntaxin;Rifin_STEVOR;ComC;
84	MAL7P1.218	STEVOR	MAL7	58674	59684	-	2	Rifin_STEVOR;VPEP;
84	MAL7P1.310	Stevor, putative, degenerate	MAL7	66968	68132	+	1	Rifin_STEVOR;
84	PFI0045c	stevor	MAL9	55074	56060	-	0	NONE
84	PFI0080w	stevor	MAL9	77861	78874	+	2	Rifin_STEVOR;DUF1077;
84	PFF0850c	STEVOR	MAL6	738256	739262	-	1	Rifin_STEVOR;
230	PFB0080c	hypothetical protein	MAL2	77251	78808	-	0	NONE
230	PFL2535w	RESA-like protein, putative	MAL12	2154602	2156108	+	1	DUF234;
230	PFD1180w	trophozoite antigen r45-like protein,truncated	MAL4	1127614	1128632	+	0	NONE
230	PF14_0732	hypothetical protein	MAL14	3138210	3140052	+	1	Phe_tRNA-synt_N;
230	PF14_0746	hypothetical protein	MAL14	3187958	3189618	+	0	NONE
230	MAL13P1.475	hypothetical protein conserved in P. falciparum	MAL13	2814047	2816049	+	0	NONE
230	PFL2540w	hypothetical protein	MAL12	2159557	2161599	+	0	NONE
230	PF11_0037	hypothetical protein	MAL11	117029	119123	-	0	NONE
230	PFD0095c	hypothetical protein	MAL4	130044	131920	-	2	Integrase_Zn;Tropomyosin;
230	PF14_0018	hypothetical protein	MAL14	61365	63224	-	0	NONE
230	PFE1600w	hypothetical protein	MAL5	1308273	1309935	+	0	NONE
230	PFE1605w	DNAJ protein	MAL5	1312466	1314149	+	1	Neural_ProG_Cyt;
230	MAL7P1.7	RESA-like protein	MAL7	144053	146254	+	3	SF-assemblin;Laminin_I;Erp_C;
230	PFI0130c	hypothetical protein	MAL9	119260	120748	-	1	Rtt106;
230	MAL7P1.174	hypothetical protein	MAL7	1405410	1406527	+	0	NONE
230	PFF1510w	hypothetical protein, conserved in Plasmodium falciparum	MAL6	1297888	1299376	+	0	NONE
230	MAL8P1.2	hypothetical protein with DNAJ domain	MAL8	1322488	1323896	+	0	NONE
230	PFF0075c	hypothetical protein	MAL6	65785	67392	-	0	NONE
230	PFI1785w	hypothetical protein	MAL9	1462388	1463647	+	1	ATP_bind_1;
559	PFA0680c	hypothetical protein, conserved in P. falciparum	MAL1	549319	549879	-	0	NONE
559	PFB0960c	hypothetical protein	MAL2	863384	863626	-	0	NONE
559	PFB0985c	hypothetical protein	MAL2	878466	879249	-	1	DUF590;
559	PFC1080c	hypothetical protein, conserved in P. falciparum	MAL3	1004083	1004872	-	0	NONE
559	PF11_0025	hypothetical protein	MAL11	85634	86423	+	0	NONE
559	PFF0060w	hypothetical protein, conserved in Plasmodium falciparum	MAL6	47460	48258	+	0	NONE
559	MAL7P1.58	hypothetical protein, conserved in P. falciparum	MAL7	661033	661820	+	0	NONE
559	PFF1525c	hypothetical protein, conserved in P. falciparum	MAL6	1318330	1319119	-	0	NONE
559	PFA0065w	hypothetical protein, conserved in P. falciparum	MAL1	75021	75599	+	0	NONE
559	PF11_0014	hypothetical protein	MAL11	59398	60328	+	0	NONE
559	PF10_0390	hypothetical protein, conserved in P. falciparum	MAL10	1598367	1598933	-	0	NONE
559	MAL7P1.5	hypothetical protein, conserved in P. falciparum	MAL7	126427	127238	+	0	NONE
559	MAL8P1.213	hypothetical protein, conserved in P. falciparum	MAL8	1370435	1371241	-	0	NONE
1274	PFA0685c	hypothetical protein, conserved in P. falciparum	MAL1	552298	553435	-	0	NONE
1274	PFB0965c	hypothetical protein	MAL2	865914	866324	-	0	NONE
1274	PFC1085c	hypothetical protein, conserved	MAL3	1007012	1007810	-	0	NONE
1274	PF10_0391	hypothetical protein, conserved in P. falciparum	MAL10	1601292	1602066	-	0	NONE
1274	PFA0060w	hypothetical protein, conserved in P. falciparum	MAL1	71857	72659	+	0	NONE
1274	PFB0990c	hypothetical protein	MAL2	881467	882265	-	0	NONE
1274	PF11_0024	hypothetical protein	MAL11	82646	83420	+	0	NONE
1274	MAL7P1.4	hypothetical protein, conserved in P. falciparum	MAL7	123450	124218	+	0	NONE
1274	PFF1530c	hypothetical protein, conserved in P. falciparum	MAL6	1321323	1322097	-	0	NONE
1274	PFF0055w	hypothetical protein, conserved in Plasmodium falciparum	MAL6	44447	45213	+	0	NONE
1280	PFA0110w	ring-infected erythrocyte surface antigen precursor	MAL1	99052	102515	+	4	Pescadillo_N;UK;DnaJ;Gp5_C;
1280	PFL0055c	putative	MAL12	81449	84451	-	3	tRNA_synt_1c_R2;DUF1754;DnaJ;
1280	PF11_0509	ring-infected erythrocyte surface antigen, putative	MAL11	1973317	1976714	+	5	Pescadillo_N;Gp5_C;DUF706;DnaJ;Gp5_C;
1280	PF11_0512	related	MAL11	1988269	1990928	-	1	DnaJ;
1280	PF11_0513	hypothetical protein	MAL11	1998460	2000223	+	1	DnaJ;
1280	PFB0920w	hypothetical protein	MAL2	804518	807739	+	2	DnaJ;MNHE;
1280	PFB0085c	hypothetical protein	MAL2	81291	84165	-	2	zf-MYM;DnaJ;
1280	PF10_0378	hypothetical protein	MAL10	1564605	1567485	+	2	SPT2;DnaJ;
1280	PFD1170c	RESA-like protein, truncated	MAL4	1116974	1118115	-	1	FTCD;
1280	MAL8P1.204	hypothetical protein	MAL8	1334319	1337370	+	1	DnaJ;
1282	MAL13P1.293	hypothetical protein	MAL13	2332338	2342183	-	1	DUF613;
1282	PF13_0071	hypothetical protein	MAL13	532472	534160	-	0	NONE
1282	PF14_0320	hypothetical protein	MAL14	1358957	1363513	+	2	Pkinase;Pkinase_Tyr;
1282	PF14_0245	hypothetical protein	MAL14	1031203	1035498	-	1	VAR1;
1282	MAL7P1.115	hypothetical protein	MAL7	983892	986231	+	0	NONE
1282	PF10_0044	hypothetical protein	MAL10	182244	187100	+	1	WD40;
1282	PF07_0022	hypothetical protein	MAL7	311468	316066	+	0	NONE
1282	MAL8P1.74	hypothetical protein	MAL8	796757	798934	-	1	PNK3P;
1282	PFI0805w	hypothetical protein	MAL9	683553	691112	+	1	zf-C3HC4;
1282	PFI1410c	hypothetical protein	MAL9	1150638	1155143	-	0	NONE
1623	PFA0055c	hypothetical protein, conserved in P. falciparum	MAL1	69537	70650	-	2	DUF334;ATP_synt_H;
1623	PF11_0023	hypothetical protein	MAL11	80309	80878	-	1	ATP_synt_H;
1623	MAL7P1.3	hypothetical protein, conserved in P. falciparum	MAL7	121106	122238	-	2	DUF334;ATP_synt_H;
1623	PFF0050c	hypothetical protein, conserved in Plasmodium, falciparum	MAL6	42097	43218	-	2	DUF334;ATP_synt_H;
1623	PFC1090w	hypothetical protein, conserved in P. falciparum	MAL3	1009025	1010134	+	2	DUF334;ATP_synt_H;
1623	PFB0995w	hypothetical protein	MAL2	883537	884310	+	2	DUF334;ATP_synt_H;
1623	PF10_0392	hypothetical protein, conserved in P. falciparum	MAL10	1603276	1604394	+	2	DUF334;ATP_synt_H;
1623	PFI0085c	hypothetical protein	MAL9	82002	82594	-	1	N_methyl;
1623	PFF1535w	hypothetical protein, conserved in P. falciparum	MAL6	1323297	1324438	+	2	DUF334;ATP_synt_H;
2445	PFC0045w	RIFIN-like protein	MAL3	64604	65508	+	0	NONE
2445	PFL2575c	hypothetical protein	MAL12	2183447	2184151	-	0	NONE
2445	PFD0075w	hypothetical protein, conserved in P. falciparum	MAL4	107134	108560	+	0	NONE
2445	PF14_0762	hypothetical protein	MAL14	3256205	3256911	-	1	ACN9;
2445	PFD1190c	hypothetical protein	MAL4	1133287	1133655	-	0	NONE
2445	PF14_0756	hypothetical protein	MAL14	3222358	3223702	-	0	NONE
2445	PFB0954c	hypothetical protein, conserved in P falciparum	MAL2	857433	858043	-	1	Oxidored_q2;
2452	MAL8P1.335	hypothetical protein, conserved in P. falciparum	MAL8	1407868	1410774	+	2	MpPF2;Bet_v_I;
2452	PFC1125w	hypothetical protein, conserved in P. falciparum	MAL3	1046861	1050978	+	0	NONE
2452	PFB1060w	hypothetical protein, conserved in P falciparum	MAL2	934006	936779	+	0	NONE
2452	PFC0002c	hypothetical protein, conserved in P. falciparum	MAL3	8394	10745	-	0	NONE
2452	PFD1250w	hypothetical protein, conserved in P falciparum	MAL4	1192754	1195747	+	0	NONE
2452	PF11_0004	hypothetical protein	MAL11	11641	12734	-	0	NONE
2452	MAL8P1.164	hypothetical protein conserved	MAL8	9315	12632	-	0	NONE
3633	PFB0930w	hypothetical protein	MAL2	831187	832003	+	1	Pro_CA;
3633	MAL8P1.3	integral membrane protein, conserved in P. falciparum	MAL8	1308124	1308995	+	0	NONE
3633	MAL7P1.177	predicted integral membrane protein, conserved in P. falciparum	MAL7	1427441	1428138	+	0	NONE
3633	PFB0932w	hypothetical protein	MAL2	833803	834686	+	0	NONE
3633	PFB0075c	hypothetical protein	MAL2	73441	74396	-	0	NONE
3664	PF10_0345	Merozoite Surface Protein 3, MSP3	MAL10	1405436	1406500	+	1	Merozoite_SPAM;
3664	PF10_0352	hypothetical protein	MAL10	1428368	1429585	+	1	Merozoite_SPAM;
3664	PF10_0346	Merozoite Surface protein 6, MSP6	MAL10	1408517	1409632	+	1	Merozoite_SPAM;
3664	PF10_0347	hypothetical protein	MAL10	1410522	1411796	+	2	S-antigen;Merozoite_SPAM;
3664	PF10_0348	hypothetical protein	MAL10	1414441	1416534	+	4	S-antigen;Duffy_binding;Vicilin_N;Merozoite_SPAM;
4795	PFB0946c	hypothetical protein	MAL2	844860	845837	-	0	NONE
4795	PFL2560c	hypothetical protein	MAL12	2173782	2174108	-	0	NONE
4795	PF14_0742	hypothetical protein	MAL14	3172042	3172714	-	0	NONE
4795	PFD1200c	hypothetical protein	MAL4	1138042	1138802	-	0	NONE
4831	MAL8P1.206	hypothetical protein, conserved in P. falciparum	MAL8	1345476	1346558	-	0	NONE
4831	PF13_0073	hypothetical protein	MAL13	82821	84121	+	1	YL1;
4831	PF10_0013	hypothetical protein	MAL10	63153	64033	+	0	NONE
4831	MAL7P1.6	hypothetical protein	MAL7	140160	141052	+	0	NONE
6495	PFA0715c	hypothetical protein	MAL1	571206	571993	-	0	NONE
6495	MAL8P1.160	hypothetical protein	MAL8	83961	85028	+	0	NONE
6495	MAL8P1.161	hypothetical protein	MAL8	80947	81766	+	0	NONE
6502	PFB0976w	hypothetical protein	MAL2	874963	875163	+	0	NONE
6502	PF10_0386	hypothetical protein	MAL10	1594913	1595113	+	0	NONE
6502	MAL8P1.210	hypothetical protein, conserved in P. falciparum	MAL8	1366967	1367167	+	0	NONE
6506	PF14_0010	glycophorin binding protein-related antigen	MAL14	34694	35774	-	1	GBP_repeat;
6506	PF13_0010	Gbph2	MAL13	73202	74516	-	1	GBP_repeat;
6506	PF10_0159	glycophorin-binding protein 130 precursor	MAL10	650897	653566	-	2	DNA_pol_delta_4;GBP_repeat;
6519	PF10_0381	hypothetical protein	MAL10	1580849	1582212	+	1	DnaJ;
6519	PF10_0382	hypothetical protein	MAL10	1582261	1582737	+	1	Clat_adaptor_s;
6519	PF11_0034	hypothetical protein	MAL11	102973	104851	-	2	DnaJ;Clat_adaptor_s;
6537	PFI0115c	hypothetical protein	MAL9	106655	108405	-	1	Pkinase;
6537	PFI0120c	hypothetical protein	MAL9	109333	111328	-	5	Ribosomal_L20;Pkinase;Pkinase_Tyr;DUF227;Choline_kinase;
6537	PFI0125c	hypothetical protein	MAL9	113408	115548	-	2	Pkinase_Tyr;Pkinase;
6593	PF14_0740	hypothetical protein	MAL14	3167633	3169163	+	0	NONE
6593	PF14_0741	hypothetical protein	MAL14	3169293	3170762	+	1	Dehydrin;
6593	PF14_0758	hypothetical protein	MAL14	3231709	3235605	+	1	VAR1;
10735	PFA0670c	hypothetical protein	MAL1	538831	539747	-	0	NONE
10735	MAL13P1.61	hypothetical protein	MAL13	99651	100624	+	2	DUF1700;DUF983;
10736	PFA0700c	hypothetical protein, conserved in P. falciparum	MAL1	559923	560430	-	0	NONE
10736	PFB0070w	hypothetical protein	MAL2	69088	69771	+	0	NONE
10744	PF13_0197	Merozoite Surface Protein 7 precursor, MSP7	MAL13	1419284	1420339	-	0	NONE
10744	PF13_0193	MSP7-like protein	MAL13	1408956	1410143	-	2	Chordopox_A13L;YMF19;
10791	PFB0926c	hypothetical protein	MAL2	823823	824862	-	0	NONE
10791	PFB0970c	hypothetical protein	MAL2	869506	871122	-	0	NONE
10792	PFB0950w	hypothetical protein	MAL2	847487	849117	+	0	NONE
10792	PFD1205w	hypothetical integral membrane protein,conserved in P. falciparum	MAL4	1140213	1141012	+	0	NONE
10793	PFB0953w	hypothetical protein	MAL2	855043	855736	+	0	NONE
10793	PF14_0755	hypothetical protein	MAL14	3219996	3220646	+	0	NONE
10805	PFB0975c	truncated	MAL2	874543	874809	-	1	Duffy_binding;
10805	PF10_0385	putative PfEMP-1 truncated	MAL10	1594493	1594759	-	1	Duffy_binding;
10806	PFB1065c	hypothetical protein, conserved in P. falciparum	MAL2	939944	940511	-	0	NONE
10806	PF11_0003	hypothetical protein	MAL11	7760	8149	+	0	NONE
10829	MAL13P1.425	hypothetical protein	MAL13	2791836	2792078	+	0	NONE
10829	PF11_0490	hypothetical protein	MAL11	1918407	1918649	+	0	NONE
10830	MAL13P1.435	conserved hypothetical protein	MAL13	2798260	2798379	+	0	NONE
10830	PF11_0494	hypothetical protein	MAL11	1924826	1924945	+	0	NONE
10831	MAL13P1.450	hypothetical protein, conserved in P. falciparum	MAL13	2801497	2801729	+	0	NONE
10831	PF11_0500	hypothetical protein	MAL11	1928060	1928292	+	0	NONE
10832	MAL13P1.460	conserved hypothetical protein	MAL13	2802640	2803129	+	0	NONE
10832	PF11_0502	hypothetical protein	MAL11	1929203	1929692	+	0	NONE
10833	PF14_0016	hypothetical protein	MAL14	53412	53735	-	0	NONE
10833	PF10_0019	early transcribed membrane protein	MAL10	81417	81740	-	0	NONE
10947	PF14_0753	hypothetical protein	MAL14	3215469	3216366	-	0	NONE
10947	PFC0055w	hypothetical protein	MAL3	73172	74152	+	0	NONE
10948	PF11_0001	hypothetical protein	MAL11	5848	6090	+	0	NONE
10948	PFI0002w	hypothetical proein conserved in P. falciparum	MAL9	4171	4620	+	0	NONE
10959	PFA0365c	hypothetical protein	MAL1	301369	302022	-	0	NONE
10959	PFA0360c	hypothetical protein	MAL1	299776	301082	-	0	NONE
11019	MAL8P1.211	hypothetical protein, conserved in P. falciparum	MAL8	1367237	1367455	-	0	NONE
11019	PF10_0387	hypothetical protein	MAL10	1595183	1595407	-	0	NONE
11354	PF11_0501	hypothetical protein	MAL11	1928744	1928911	+	0	NONE
11354	MAL13P1.455	conserved hypothetical protein	MAL13	2802181	2802348	+	0	NONE
11583	PF13_0198	reticulocyte binding protein 2 homolog a	MAL13	1440977	1450583	+	16	KID;Swi5;KID;Vps5;KID;Plasmid_parti;DHC_N1;Osmo_CC;KID;Osmo_CC;DUF1931;KID;TolA;MAP7;SRP_SPB;Osmo_CC;
11583	MAL13P1.176	Plasmodium falciparum reticulocyte binding protein 2 homolog b	MAL13	1429072	1438611	-	14	KID;Swi5;KID;Vps5;KID;Plasmid_parti;DHC_N1;Osmo_CC;KID;Osmo_CC;DUF1931;KID;TolA;ERM;
11733	MAL13P1.174	MSP7-like protein	MAL13	1413300	1414145	-	1	CenpB-DNA-bind;
11733	PF13_0191	hypothetical protein	MAL13	1401095	1402474	-	3	TolA;Rtt106;S-antigen;
11750	PF11_0033	hypothetical protein	MAL11	94335	97225	+	3	Plasmod_MYXSPDY;Extensin_2;Plasmod_MYXSPDY;
11750	PF10_0383	hypothetical protein, conserved	MAL10	1588487	1589500	-	3	Plasmod_MYXSPDY;Extensin_2;Plasmod_MYXSPDY;
11924	PF10_0020	hypothetical protein	MAL10	86539	89010	-	1	Abhydrolase_1;
11924	MAL7P1.178	hypothetical protein	MAL7	1434306	1436147	+	1	Abhydrolase_1;
18161	PFA0420w	hypothetical protein	MAL1	350323	350862	+	1	ELM2;
18162	PFA0490w	hypothetical protein	MAL1	389526	390230	+	0	NONE
18163	PFA0640c	hypothetical protein	MAL1	509401	510897	-	1	Vicilin_N;
18164	PFA0645c	hypothetical protein	MAL1	511710	511955	-	0	NONE
18165	PF11_0042	hypothetical protein	MAL11	136263	136651	+	0	NONE
18166	PF11_0050	hypothetical protein	MAL11	172865	173050	+	1	RIIa;
18167	PF11_0070	hypothetical protein	MAL11	252117	252677	-	0	NONE
18168	PF11_0084	hypothetical protein	MAL11	295439	296071	+	0	NONE
18169	PF13_0163	hypothetical protein	MAL13	1259154	1260059	-	1	SSXT;
18170	PFA0730c	hypothetical protein	MAL1	586319	586588	-	0	NONE
18171	PFB0106c	hypothetical protein	MAL2	112547	113682	-	0	NONE
18172	PF11_0110	hypothetical protein	MAL11	408430	408615	-	0	NONE
18173	PF11_0126	hypothetical protein	MAL11	457391	457665	+	0	NONE
18174	PF11_0136	hypothetical protein	MAL11	487449	487769	-	0	NONE
18175	PF11_0149	hypothetical protein	MAL11	537517	537986	+	0	NONE
18176	PF13_0194	hypothetical protein	MAL13	1411298	1411906	-	0	NONE
18177	MAL13P1.197	hypothetical protein	MAL13	1572826	1573918	-	0	NONE
18178	PFB0300c	merozoite surface protein 2 precursor	MAL2	273689	274507	-	3	Mucin;S-antigen;MSA_2;
18179	PF11_0525	hypothetical protein, conserved	MAL11	568730	569050	+	0	NONE
18180	PF11_0166	hypothetical protein	MAL11	593903	594817	-	0	NONE
18181	PF11_0182	hypothetical protein	MAL11	665982	667105	+	0	NONE
18182	PF11_0204	hypothetical protein	MAL11	742488	743546	+	1	CBFB_NFYA;
18183	PF11_0215	hypothetical protein	MAL11	787625	787876	+	0	NONE
18184	MAL13P1.213	transcription activator, putative	MAL13	1677571	1677948	-	2	DNA_RNApol_7kD;TFIIB_Zn_Ribbon;
18185	MAL13P1.223	hypothetical protein	MAL13	1803497	1804151	+	0	NONE
18186	PF11_0221	hypothetical protein	MAL11	807824	808012	+	0	NONE
18187	PF11_0235	hypothetical protein	MAL11	859766	860873	+	0	NONE
18188	PF11_0237	hypothetical protein	MAL11	864228	864636	+	0	NONE
18189	MAL13P1.235	hypothetical protein	MAL13	1890126	1891354	-	0	NONE
18190	PFB0725c	hypothetical protein	MAL2	655997	656323	-	1	zf-DHHC;
18191	PFB0814c	hypothetical protein	MAL2	719986	720183	-	0	NONE
18192	PFB0877c	hypothetical protein	MAL2	767149	767940	-	0	NONE
18193	PFB0921c	hypothetical protein	MAL2	809509	810296	-	0	NONE
18194	PFB1070w	hypothetical protein	MAL2	858455	859069	-	0	NONE
18195	PF11_0283	hypothetical protein	MAL11	1059631	1059882	+	0	NONE
18196	PF11_0308	hypothetical protein	MAL11	1146889	1147431	-	0	NONE
18197	PF11_0320	hypothetical protein	MAL11	1191437	1191949	-	0	NONE
18198	PF13_0275	hypothetical protein	MAL13	2120605	2121603	-	0	NONE
18199	MAL13P1.273	hypothetical protein	MAL13	2183155	2183451	+	0	NONE
18200	PFB0972w	hypothetical protein	MAL2	873129	873317	+	0	NONE
18201	PFB0973c	hypothetical protein	MAL2	873915	874109	-	0	NONE
18202	PFB0974c	truncated, degenerate	MAL2	874129	874323	-	0	NONE
18203	PF11_0335	hypothetical protein	MAL11	1262038	1262991	+	0	NONE
18204	PF11_0340	hypothetical protein	MAL11	1272501	1272626	+	0	NONE
18205	PF11_0349	hypothetical protein	MAL11	1310168	1310467	+	0	NONE
18206	PF11_0366	hypothetical protein	MAL11	1386975	1387988	+	1	C2-set_2;
18207	PF14_0685	hypothetical protein	MAL14	2930970	2931734	+	0	NONE
18208	PF14_0726	hypothetical protein	MAL14	3119924	3120919	+	0	NONE
18209	PF14_0728	hypothetical protein	MAL14	3126747	3127189	-	0	NONE
18210	PF14_0730	hypothetical protein	MAL14	3133021	3133284	+	0	NONE
18211	PF14_0734	hypothetical protein	MAL14	3142560	3143411	+	0	NONE
18212	PF11_0391	hypothetical protein	MAL11	1482556	1482768	+	0	NONE
18213	PF11_0399	hypothetical protein	MAL11	1529693	1530840	-	0	NONE
18214	PF11_0400	hypothetical protein	MAL11	1531079	1532080	-	3	WD40;B_lectin;WD40;
18215	PF11_0411	hypothetical protein	MAL11	1594200	1594628	+	0	NONE
18216	PF11_0545	hypothetical protein	MAL11	1477812	1478442	+	0	NONE
18217	MAL13P1.291	hypothetical protein	MAL13	2346770	2347544	-	0	NONE
18218	MAL13P1.410	hypothetical protein	MAL13	2359725	2361568	+	1	bZIP_1;
18219	MAL13P1.420	hypothetical protein conserved	MAL13	2791332	2791424	+	0	NONE
18220	MAL13P1.480	histidine-rich protein iii	MAL13	2817733	2818697	-	1	Plasmodium_HRP;
18221	PF10_0022	hypothetical protein	MAL10	96114	96563	-	0	NONE
18222	MAL13P1.325	hypothetical protein	MAL13	2598136	2599230	+	0	NONE
18223	PFL1945c	hypothetical protein	MAL12	1685082	1685399	-	0	NONE
18224	PFC0191c	hypothetical protein	MAL3	207807	208477	-	0	NONE
18225	PF10_0134	hypothetical protein	MAL10	540621	541693	+	0	NONE
18226	PF10_0164	hypothetical protein	MAL10	681655	682507	-	0	NONE
18227	PFL2340w	hypothetical protein	MAL12	2001973	2002257	+	0	NONE
18228	PFC0545c	hypothetical protein	MAL3	534298	535481	-	0	NONE
18229	PF10_0176	hypothetical protein	MAL10	720550	721398	+	0	NONE
18230	PF10_0178	hypothetical protein	MAL10	735258	735737	+	0	NONE
18231	PF10_0410	hypothetical protein	MAL10	787455	787909	+	0	NONE
18232	PF10_0191	hypothetical protein	MAL10	804326	804967	-	0	NONE
18233	PFL2450c	hypothetical protein	MAL12	2085354	2086675	-	0	NONE
18234	PFL2515c	hypothetical protein	MAL12	2128385	2128771	-	0	NONE
18235	PFL2545c	hypothetical protein	MAL12	2162691	2162918	-	0	NONE
18236	PFC0645w	hypothetical protein	MAL3	620120	621948	+	0	NONE
18237	PFC0795w	hypothetical protein	MAL3	738862	739470	+	0	NONE
18238	PFC0830w	trophozoite stage antigen	MAL3	785124	785483	+	0	NONE
18239	PF10_0229	hypothetical protein, conserved	MAL10	990185	991034	-	0	NONE
18240	PF10_0239	hypothetical protein	MAL10	1028708	1029107	-	0	NONE
18241	PF10_0255	hypothetical protein	MAL10	1095637	1095894	-	0	NONE
18242	PF10_0263	hypothetical protein	MAL10	1122881	1123075	+	0	NONE
18243	PF10_0280	hypothetical protein	MAL10	1177703	1179091	-	0	NONE
18244	MAL13P1.62	hypothetical protein	MAL13	109798	110371	-	0	NONE
18245	PF13_0011	plasmodium falciparum gamete antigen 27/25	MAL13	121840	122493	-	1	Pfg27;
18246	MAL13P1.30	hypothetical protein	MAL13	288365	288821	+	0	NONE
18247	PFD0115c	hypothetical protein	MAL4	153950	154840	-	0	NONE
18248	PFD0144c	hypothetical protein	MAL4	178964	179372	-	0	NONE
18249	PFD0175c	hypothetical protein	MAL4	207242	207667	-	0	NONE
18250	PFD0310w	sexual stage-specific protein precursor	MAL4	335693	336166	+	0	NONE
18251	PFD0315c	hypothetical protein	MAL4	336415	336857	-	0	NONE
18252	PF10_0305	hypothetical protein	MAL10	1256649	1256828	-	0	NONE
18253	PF13_0039	hypothetical protein	MAL13	338392	338658	-	0	NONE
18254	PF10_0339	hypothetical protein	MAL10	1382485	1383380	+	0	NONE
18255	PF10_0342	hypothetical protein	MAL10	1392686	1394371	+	2	S-antigen;Merozoite_SPAM;
18256	PF10_0349	hypothetical protein	MAL10	1418166	1418327	+	0	NONE
18257	PF10_0353	hypothetical protein	MAL10	1431208	1431294	+	0	NONE
18258	PF10_0354	hypothetical protein	MAL10	1431396	1431608	+	0	NONE
18259	PF10_0364	hypothetical protein	MAL10	1476091	1476675	+	0	NONE
18260	PF10_0377	hypothetical protein	MAL10	1561318	1562157	-	0	NONE
18261	MAL13P1.65	hypothetical protein	MAL13	555769	556044	-	0	NONE
18262	PF14_0739	hypothetical protein	MAL14	3160918	3161199	+	0	NONE
18263	PF14_0759	hypothetical protein	MAL14	3238215	3238670	-	0	NONE
18264	PF11_0002	hypothetical protein	MAL11	6821	7039	-	0	NONE
18265	PF11_0005	hypothetical protein	MAL11	17048	17203	-	0	NONE
18266	PF11_0006	hypothetical protein	MAL11	18547	18801	-	0	NONE
18267	PF11_0032	hypothetical protein	MAL11	93700	94028	+	0	NONE
18268	PF11_0038	hypothetical protein	MAL11	121435	122353	-	0	NONE
18269	PF11_0039	early transcribed membrane protein 11.1	MAL11	126406	126681	+	0	NONE
18270	MAL13P1.97	hypothetical protein	MAL13	766636	767971	+	0	NONE
18271	MAL13P1.106	hypothetical protein	MAL13	820942	821379	+	0	NONE
18272	MAL13P1.125	hypothetical protein	MAL13	951356	952680	+	0	NONE
18273	PFA0115w	hypothetical protein	MAL1	104936	105441	+	0	NONE
18274	PFA0120c	hypothetical protein	MAL1	107429	108580	-	1	GIDA;
18275	PFA0135w	hypothetical protein	MAL1	124752	125719	+	0	NONE
18276	PFA0150c	hypothetical protein	MAL1	132267	133305	-	1	DUF605;
18277	PFA0185w	hypothetical protein	MAL1	166748	168632	+	0	NONE
18278	PFA0265c	hypothetical protein	MAL1	226919	227523	-	0	NONE
18279	PF14_0590	hypothetical protein	MAL14	2517340	2517705	-	1	Thioredoxin;
18280	PF14_0780	hypothetical protein	MAL14	2545713	2547015	-	0	NONE
18281	PF14_0621	hypothetical protein	MAL14	2645553	2645753	-	0	NONE
18282	PFE0460c	hypothetical protein	MAL5	388696	389191	-	0	NONE
18283	PFE0543c	hypothetical protein	MAL5	465637	466933	-	0	NONE
18284	PFE0575c	hypothetical protein	MAL5	517257	517883	-	0	NONE
18285	PFE0680w	hypothetical protein	MAL5	580848	581836	+	0	NONE
18286	PFE1363c	hypothetical protein	MAL5	1137710	1137865	-	0	NONE
18287	MAL7P1.108	hypothetical protein	MAL7	947061	947554	+	0	NONE
18288	MAL7P1.133	hypothetical protein	MAL7	1090347	1091010	-	0	NONE
18289	MAL7P1.141	hypothetical protein	MAL7	1134393	1135433	+	0	NONE
18290	MAL7P1.142	hypothetical protein	MAL7	1136020	1137721	-	0	NONE
18291	PF07_0007	hypothetical protein	MAL7	157062	157653	+	0	NONE
18292	PF07_0008	hypothetical protein	MAL7	160325	161357	-	0	NONE
18293	PF07_0009	chitinase precursor fragment, truncated	MAL7	165284	165547	+	0	NONE
18294	PFI0140w	hypothetical protein	MAL9	127415	127723	+	1	Nodulin_late;
18295	PFI0375w	ribosomal protein L35, putative	MAL9	366918	367493	+	1	Ribosomal_L35p;
18296	PFI0823w	hypothetical protein, conserved	MAL9	703358	703507	+	0	NONE
18297	PFI0905w	hypothetical protein	MAL9	761306	762716	+	0	NONE
18298	PFI0600w	hypothetical protein	MAL9	550484	550801	+	0	NONE
18299	PFI0675w	hypothetical protein	MAL9	593098	593547	+	0	NONE
18300	MAL8P1.94	hypothetical protein	MAL8	659614	660639	-	0	NONE
18301	MAL8P1.90	hypothetical protein	MAL8	701035	701160	-	0	NONE
18302	MAL8P1.87	hypothetical protein	MAL8	708185	708400	-	0	NONE
18303	MAL8P1.44	hypothetical protein	MAL8	1005095	1005760	+	0	NONE
18304	PF08_0001	hypothetical protein	MAL8	1318671	1319412	-	0	NONE
18305	MAL8P1.330	hypothetical protein	MAL8	1412780	1413400	+	0	NONE
18306	PFI1463w	hypothetical protein	MAL9	1187653	1188886	+	0	NONE
18307	PFI1515w	hypothetical protein	MAL9	1258539	1259557	+	0	NONE
18308	PFI1740c	hypothetical protein	MAL9	1427463	1428011	-	0	NONE
18309	PFI1760w	hypothetical protein	MAL9	1440772	1441649	+	0	NONE
18310	PFI1780w	hypothetical protein	MAL9	1458380	1459850	+	0	NONE
18311	PF14_0788	hypothetical protein, conserved	MAL14	157176	160191	-	0	NONE
18312	PF14_0777	hypothetical protein	MAL14	175616	176030	-	0	NONE
18313	PF14_0625	hypothetical protein	MAL14	2658833	2659861	-	0	NONE
18314	PF14_0779	hypothetical protein, conserved	MAL14	2867240	2868305	-	1	APG12;
18315	PFE1500c	hypothetical protein	MAL5	1224591	1224884	-	0	NONE
18316	PFE1610w	hypothetical protein	MAL5	1316337	1316841	+	0	NONE
18317	PFE1615c	hypothetical protein	MAL5	1318526	1318984	-	0	NONE
18318	PF14_0080	hypothetical protein	MAL14	312568	312867	+	0	NONE
18319	PF14_0082	hypothetical protein	MAL14	320273	320860	+	2	DUF947;GN3L_Grn1;
18320	PF14_0089	hypothetical protein	MAL14	360655	361538	-	0	NONE
18321	PF14_0092	hypothetical protein	MAL14	366483	367026	-	0	NONE
18322	PF14_0109	hypothetical protein	MAL14	447922	448559	-	0	NONE
18323	PF14_0118	hypothetical protein	MAL14	481590	481882	+	0	NONE
18324	PFL0750w	hypothetical protein	MAL12	635028	635450	+	1	DUF1674;
18325	PFL0890c	hypothetical protein	MAL12	720879	723441	-	5	UAA;FecCD;Cytochrom_C_asm;TPT;DUF6;
18326	PFL0957w	hypothetical protein	MAL12	795150	795516	+	0	NONE
18327	PFL0973c	hypothetical protein	MAL12	805971	807014	-	0	NONE
18328	PFE0910w	hypothetical protein	MAL5	758083	758816	+	0	NONE
18329	PFE0940c	hypothetical protein	MAL5	783653	784088	-	0	NONE
18330	PFF0335c	hypothetical protein	MAL6	288373	289272	-	0	NONE
18331	PF14_0162	hypothetical protein	MAL14	661096	662377	-	0	NONE
18332	PFL0995c	hypothetical protein	MAL12	822951	824197	-	0	NONE
18333	PFD1004c	hypothetical protein	MAL4	992282	993323	-	0	NONE
18334	PFD1006w	hypothetical protein	MAL4	1000438	1000692	+	0	NONE
18335	PFF0415c	hypothetical protein, conserved	MAL6	350215	350511	-	0	NONE
18336	PFF0525w	hypothetical protein	MAL6	452662	453441	+	0	NONE
18337	PFF0640w	hypothetical protein	MAL6	539299	539669	+	0	NONE
18338	PF14_0219	hypothetical protein	MAL14	922868	923065	+	0	NONE
18339	PFL1015w	hypothetical protein	MAL12	847430	849176	+	0	NONE
18340	PFD1105w	hypothetical protein	MAL4	1060105	1060758	+	0	NONE
18341	PFD1120c	integral membrane protein, conserved in P. falciparum	MAL4	1075873	1076283	-	0	NONE
18342	PFD1135c	hypothetical protein	MAL4	1082365	1082927	-	0	NONE
18343	PFE0050w	hypothetical protein	MAL5	55841	56872	+	0	NONE
18344	PFE0065w	skeleton binding protein	MAL5	68930	70113	+	3	MCPsignal;MCPVI;Antimicrobial_8;
18345	PFF0725w	hypothetical protein	MAL6	622267	622707	+	0	NONE
18346	MAL7P1.300	hypothetical protein	MAL7	340998	341323	-	1	Ribosomal_S14;
18347	PF14_0262	hypothetical protein	MAL14	1107499	1107959	-	0	NONE
18348	PF11_0449	hypothetical protein	MAL11	1737845	1738738	-	0	NONE
18349	PF11_0472	hypothetical protein	MAL11	1821759	1821971	-	0	NONE
18350	PF11_0475	hypothetical protein	MAL11	1826288	1826491	+	0	NONE
18351	PF11_0489	hypothetical protein	MAL11	1917905	1917997	+	0	NONE
18352	PF11_0492	hypothetical protein	MAL11	1923420	1923488	+	0	NONE
18353	PF11_0495	hypothetical protein	MAL11	1925437	1925493	+	0	NONE
18354	PF11_0497	hypothetical protein	MAL11	1927049	1927129	+	0	NONE
18355	PF11_0498	hypothetical protein	MAL11	1927468	1927524	+	0	NONE
18356	PFE0180w	hypothetical protein	MAL5	150354	150912	+	0	NONE
18357	PFE0290c	hypothetical protein	MAL5	254263	255517	-	1	Prefoldin_2;
18358	PFE0315c	hypothetical protein	MAL5	262672	263922	-	0	NONE
18359	MAL7P1.154a	hypothetical protein, conserved	MAL7	1271466	1272579	-	0	NONE
18360	MAL7P1.170	ring stage expressed protein	MAL7	1376684	1377745	+	0	NONE
18361	MAL7P1.173	hypothetical protein	MAL7	1398220	1399374	-	1	TipAS;
18362	PF14_0786	hypothetical protein	MAL14	1254053	1254740	+	0	NONE
18363	PF14_0299	hypothetical protein	MAL14	1255065	1255831	+	0	NONE
18364	PF14_0306	hypothetical protein	MAL14	1279841	1280256	-	0	NONE
18365	PF14_0785	hypothetical protein	MAL14	1280820	1281554	-	1	LRR_1;
18366	PF11_0505	hypothetical protein	MAL11	1942688	1942957	+	0	NONE
18367	PF11_0510	Ser/Thr protein kinase, putative	MAL11	1979176	1981157	+	1	Pkinase;
18368	PFL0045c	hypothetical protein	MAL12	73229	74522	-	0	NONE
18369	PFD0365c	hypothetical protein	MAL4	374769	375077	-	0	NONE
18370	PFD0466c	hypothetical protein	MAL4	457297	457530	-	0	NONE
18371	PF08_0136	hypothetical protein	MAL8	105649	106012	-	0	NONE
18372	MAL8P1.158	hypothetical protein	MAL8	107054	107293	-	0	NONE
18373	PF14_0351	hypothetical protein	MAL14	1504861	1505558	+	0	NONE
18374	PFL0215c	hypothetical protein	MAL12	208366	208784	-	0	NONE
18375	PFL0240w	hypothetical protein	MAL12	216293	216757	+	0	NONE
18376	PFD0580c	hypothetical protein	MAL4	525582	525998	-	0	NONE
18377	MAL8P1.155	hypothetical protein	MAL8	125998	127290	+	0	NONE
18378	MAL8P1.149	hypothetical protein	MAL8	189686	191436	+	0	NONE
18379	MAL8P1.147	hypothetical protein	MAL8	196969	197280	-	0	NONE
18380	PF14_0418	hypothetical protein	MAL14	1799786	1800842	+	0	NONE
18381	PF14_0437	helicase, truncated, putative	MAL14	1886484	1887277	+	1	Helicase_C;
18382	PF14_0457	hypothetical protein	MAL14	1964130	1964717	+	0	NONE
18383	PFL0645c	hypothetical protein	MAL12	578463	578910	-	0	NONE
18384	MAL7P1.36	hypothetical protein	MAL7	554716	555075	+	0	NONE
18385	MAL7P1.39	hypothetical protein	MAL7	563837	564031	+	0	NONE
18386	MAL7P1.69	calmodulin, putative	MAL7	717823	718572	-	1	efhand;
18387	PFD0650w	hypothetical protein	MAL4	618860	619174	+	0	NONE
18388	PFD0692c	hypothetical protein	MAL4	654372	655371	-	1	efhand_like;
18389	PFD0695w	hypothetical protein	MAL4	659333	660537	+	0	NONE
18390	PFD0711c	hypothetical protein	MAL4	686279	686643	-	0	NONE
18391	PFF1205w	hypothetical protein	MAL6	1017669	1018445	+	0	NONE
18392	MAL7P1.78	hypothetical protein	MAL7	775388	776845	+	0	NONE
18393	MAL7P1.105	hypothetical protein	MAL7	935843	936241	-	0	NONE
18394	MAL7P1.106	hypothetical protein	MAL7	941724	942865	+	0	NONE
18395	PF14_0524	hypothetical protein	MAL14	2250137	2250575	-	1	DSPc;
18396	PF14_0736	hypothetical protein	MAL14	3151073	3153993	+	0	NONE
18397	PF11_0367	hypothetical protein	MAL11	1388527	1388964	+	0	NONE
18398	PF11_0406	hypothetical protein	MAL11	1577504	1579393	+	0	NONE
18399	PFC1011c	hypothetical protein	MAL3	949636	951938	-	0	NONE
18400	PF11_0236	hypothetical protein	MAL11	861098	863963	+	1	Motile_Sperm;
18401	PF11_0238	hypothetical protein	MAL11	865302	866066	-	0	NONE
18402	PF13_0220	hypothetical protein	MAL13	1610910	1612184	-	0	NONE
18403	PFC0680w	hypothetical protein	MAL3	632260	634136	+	2	U79_P34;zf-CCCH;
18404	PF11_0199	hypothetical protein	MAL11	720291	720903	-	1	DUF1764;
18405	PF14_0683	hypothetical protein	MAL14	2925081	2928620	+	1	DUF1296;
18406	PF14_0684	hypothetical protein	MAL14	2928770	2930494	+	0	NONE
18407	PF14_0687	hypothetical protein	MAL14	2936564	2938726	-	0	NONE
18408	PF14_0698	hypothetical protein	MAL14	2974062	2974439	-	0	NONE
18409	PF14_0701	hypothetical protein	MAL14	2983009	2984618	+	0	NONE
18410	PF14_0708	hypothetical protein	MAL14	3010530	3016844	-	3	VAR1;DUF1877;DUF755;
18411	PF11_0387	hypothetical protein	MAL11	1471577	1473232	-	0	NONE
18412	PFA0130c	Serine/Threonine protein kinase, putative	MAL1	119275	121648	-	3	Pkinase;Pkinase_Tyr;Choline_kinase;
18413	PF14_0733	hypothetical protein	MAL14	3141145	3142391	+	0	NONE
18414	PF14_0735	hypothetical protein	MAL14	3146560	3147654	+	0	NONE
18415	PF14_0743	hypothetical protein	MAL14	3174938	3175528	+	0	NONE
18416	PF14_0744	hypothetical protein	MAL14	3178694	3179680	+	0	NONE
18417	PF14_0745	hypothetical protein	MAL14	3182709	3183422	+	0	NONE
18418	PF14_0754	hypothetical protein	MAL14	3218989	3219339	-	0	NONE
18419	PF14_0760	hypothetical protein	MAL14	3241979	3242699	-	0	NONE
18420	PF14_0624	hypothetical protein	MAL14	2656433	2656915	-	0	NONE
18421	PF14_0629	hypothetical protein	MAL14	2685893	2687490	-	0	NONE
18422	PFA0470c	cold-shock protein, putative	MAL1	379027	379752	-	1	CSD;
18423	PF14_0648	hypothetical protein	MAL14	2776581	2784063	+	2	VAR1;rRNA_processing;
18424	PF11_0450	hypothetical protein	MAL11	1739499	1739945	+	0	NONE
18425	PF11_0451	hypothetical protein	MAL11	1740569	1742258	+	0	NONE
18426	PFA0615w	hypothetical protein	MAL1	487649	488335	+	0	NONE
18427	PFA0620c	glutamic acid-rich protein (garp)	MAL1	489041	491276	-	2	YL1;TolA;
18428	PFA0630c	hypothetical protein	MAL1	502108	504017	-	0	NONE
18429	PFA0635c	hypothetical protein	MAL1	506087	508023	-	0	NONE
18430	PF14_0666	hypothetical protein	MAL14	2863973	2865194	-	0	NONE
18431	PF11_0491	hypothetical protein	MAL11	1923251	1923304	+	0	NONE
18432	PF11_0493	hypothetical protein	MAL11	1923755	1924241	+	0	NONE
18433	PF11_0496	hypothetical protein	MAL11	1925916	1925978	+	0	NONE
18434	PF11_0499	hypothetical protein	MAL11	1927719	1927799	+	0	NONE
18435	PF11_0474	hypothetical protein, conserved	MAL11	1825251	1825964	-	1	DivIC;
18436	PFA0660w	protein with DNAJ domain, dnj1/sis1 family	MAL1	522529	524301	+	2	DnaJ;DnaJ_C;
18437	PF11_0470	hypothetical protein	MAL11	1816654	1817653	+	0	NONE
18438	PFA0720w	hypothetical protein	MAL1	573708	574404	+	0	NONE
18439	PFA0665w	hypothetical protein	MAL1	528829	538073	+	6	Duffy_binding;ComC;Duffy_binding;zf-dskA_traR;Isy1;VAR1;
18440	PF11_0503	hypothetical protein	MAL11	1931243	1932492	-	0	NONE
18441	PF11_0506	hypothetical protein	MAL11	1947120	1948832	+	2	Duffy_binding;PFEMP;
18442	PF11_0277	hypothetical protein	MAL11	1037703	1038755	-	0	NONE
18443	PFL0040c	hypothetical protein	MAL12	68808	70867	-	4	Pkinase_Tyr;Choline_kinase;Kdo;Pkinase;
18444	PFL0050c	hypothetical protein	MAL12	76846	79067	-	1	SDA1;
18445	PF13_0321	hypothetical protein	MAL13	2422466	2424109	-	0	NONE
18446	PF11_0288	hypothetical protein	MAL11	1072101	1073318	-	0	NONE
18447	MAL13P1.334	hypothetical protein	MAL13	2646929	2649032	-	0	NONE
18448	PFL0070c	hypothetical protein	MAL12	93581	97146	-	0	NONE
18449	MAL13P1.309	hypothetical protein	MAL13	2484190	2485808	-	1	14-3-3;
18450	PFL0245w	hypothetical protein	MAL12	217182	218237	+	0	NONE
18451	PF11_0299	hypothetical protein	MAL11	1113512	1114184	-	0	NONE
18452	MAL13P1.314	hypothetical protein	MAL13	2514821	2516947	+	0	NONE
18453	PFL2360w	hypothetical protein	MAL12	2010414	2010875	+	0	NONE
18454	MAL13P1.287	hypothetical protein	MAL13	2313335	2314177	+	0	NONE
18455	PFL2480w	hypothetical protein	MAL12	2103102	2105240	+	0	NONE
18456	PF13_0276	hypothetical protein	MAL13	2126864	2127398	+	0	NONE
18457	PF11_0508	hypothetical protein	MAL11	1969310	1970784	+	0	NONE
18458	PF11_0511	hypothetical protein	MAL11	1982780	1983346	-	0	NONE
18459	MAL13P1.465	hypothetical protein	MAL13	2807173	2807664	+	0	NONE
18460	PFL2525c	hypothetical protein	MAL12	2145250	2146600	-	0	NONE
18461	PF13_0283	hypothetical protein	MAL13	2152088	2153875	-	1	V-ATPase_G;
18462	PFL2565w	hypothetical protein	MAL12	2175312	2176070	+	0	NONE
18463	PF13_0047	hypothetical protein	MAL13	401780	403603	+	0	NONE
18464	PFC0060c	Serine/threonine protein kinase, putative	MAL3	74873	77071	-	2	Pkinase;Kdo;
18465	PFC0070c	hypothetical protein	MAL3	81847	82809	-	0	NONE
18466	PFL2085w	hypothetical protein	MAL12	1818725	1820056	+	0	NONE
18467	PFC0075c	hypothetical protein	MAL3	84928	85909	-	0	NONE
18468	PFC0080c	hypothetical protein	MAL3	87793	90714	-	1	Bap31;
18469	PFC0090w	hypothetical protein, conserved	MAL3	101005	101961	+	0	NONE
18470	PFC0215c	hypothetical protein	MAL3	220611	222467	-	0	NONE
18471	PF14_0783	hypothetical protein	MAL14	1705747	1706467	-	0	NONE
18472	PF14_0302	hypothetical protein	MAL14	1262779	1265676	+	1	Duffy_binding;
18473	PF14_0445	hypothetical protein	MAL14	1919925	1920600	-	0	NONE
18474	PFB0900c	hypothetical protein	MAL2	783721	784826	-	0	NONE
18475	MAL13P1.68	hypothetical protein	MAL13	568866	569737	+	1	FKBP_C;
18476	PFB0925w	hypothetical protein	MAL2	820427	822539	+	1	DnaJ;
18477	PFL1583c	hypothetical protein	MAL12	1350898	1351272	-	0	NONE
18478	PFB0915w	liver stage antigen 3	MAL2	796750	801584	+	5	DHC_N1;PNPase;Orthopox_A49R;NusA_N;HDV_ag;
18479	PFB0923c	hypothetical protein	MAL2	813825	814652	-	0	NONE
18480	PFB0225c	hypothetical protein	MAL2	212982	214508	-	0	NONE
18481	PFB0279w	hypothetical protein	MAL2	252394	254818	+	0	NONE
18482	PFL1615c	hypothetical protein	MAL12	1385356	1385496	-	0	NONE
18483	PFB0330c	cysteine protease, putative	MAL2	294273	297616	-	3	VAR1;Peptidase_C1;DUF1762;
18484	MAL13P1.158	hypothetical protein	MAL13	1269509	1271632	+	0	NONE
18485	PFB0115w	hypothetical protein	MAL2	120524	124102	+	1	Pfg27;
18486	PFC0540w	hypothetical protein	MAL3	532720	533951	+	0	NONE
18487	PF13_0202	hypothetical protein	MAL13	1472381	1472879	+	0	NONE
18488	PF14_0362	hypothetical protein	MAL14	1547873	1548142	+	0	NONE
18489	PF11_0535	hypothetical protein, conserved	MAL11	569395	570866	+	0	NONE
18490	PF11_0140	hypothetical protein	MAL11	514925	515599	+	0	NONE
18491	PF10_0190	hypothetical protein	MAL10	800276	803500	-	0	NONE
18492	PF10_0024	hypothetical protein	MAL10	103119	104684	-	0	NONE
18493	PF10_0026	hypothetical protein	MAL10	112930	116016	+	0	NONE
18494	MAL13P1.124	hypothetical protein	MAL13	938868	943771	+	1	Sod_Fe_N;
18495	MAL13P1.180	hypothetical protein	MAL13	1474471	1475858	+	0	NONE
18496	MAL13P1.173	MSP7-like protein	MAL13	1403720	1404649	-	0	NONE
18497	PF13_0192	hypothetical protein	MAL13	1405929	1408127	-	0	NONE
18498	PFE1100w	hypothetical protein	MAL5	896013	896935	+	0	NONE
18499	PFD0855c	hypothetical protein	MAL4	787231	790227	-	2	PFEMP;Prefoldin_2;
18500	PFE1495w	hypothetical protein	MAL5	1222419	1222748	+	0	NONE
18501	PF10_0018	hypothetical protein	MAL10	74662	77573	-	2	VAR1;Abhydrolase_1;
18502	PF10_0021	hypothetical protein	MAL10	92574	93527	-	0	NONE
18503	PF10_0262	hypothetical protein	MAL10	1114737	1119815	-	3	TSP_3;Prefoldin_2;DASH_Duo1;
18504	PF11_0152	hypothetical protein	MAL11	542019	542379	-	0	NONE
18505	PF10_0288	hypothetical protein	MAL10	1205588	1206004	-	0	NONE
18506	PF10_0344	glutamate-rich protein	MAL10	1400436	1404137	+	0	NONE
18507	PF14_0129	hypothetical protein	MAL14	523889	525304	-	0	NONE
18508	PF10_0420	hypothetical protein	MAL10	1515046	1516858	-	0	NONE
18509	PF11_0193	hypothetical protein	MAL11	706789	708303	-	0	NONE
18510	PF14_0238	hypothetical protein	MAL14	1009151	1012051	+	0	NONE
18511	PF10_0375	hypothetical protein	MAL10	1555244	1556520	-	0	NONE
18512	PF10_0376	hypothetical protein	MAL10	1558286	1559961	-	0	NONE
18513	PF14_0014	hypothetical protein	MAL14	46834	47745	+	0	NONE
18514	PF14_0093	hypothetical protein	MAL14	370145	373005	+	0	NONE
18515	PF10_0350	hypothetical protein	MAL10	1421774	1423912	+	0	NONE
18516	PF10_0351	hypothetical protein	MAL10	1425224	1426924	+	1	Trigger_C;
18517	PF14_0134	hypothetical protein	MAL14	538895	539809	+	0	NONE
18518	PF10_0056	hypothetical protein	MAL10	234795	235745	-	0	NONE
18519	PF14_0078	HAP protein	MAL14	297467	298822	+	1	Asp;
18520	PF07_0060	hypothetical protein, conserved	MAL7	729988	730508	-	0	NONE
18521	MAL7P1.111	hypothetical protein	MAL7	956927	958165	+	0	NONE
18522	PFF0400w	hypothetical protein	MAL6	337788	341756	+	3	Endonuc-dimeris;MAP1B_neuraxin;MpPF2;
18523	PF07_0004	hypothetical protein	MAL7	135268	138321	-	2	Tash_PEST;DUF378;
18524	PF07_0005	lysophospholipases-like protein, putative	MAL7	147235	148509	-	1	Abhydrolase_1;
18525	PFE0055c	heat shock protein, putative	MAL5	57954	59726	-	2	DnaJ;DnaJ_C;
18526	PFE0060w	hypothetical protein	MAL5	64065	65489	+	0	NONE
18527	MAL7P1.321	hypothetical protein	MAL7	98955	100278	-	1	Oxidored_q3;
18528	PF10_0172	hypothetical protein	MAL10	709506	710825	+	0	NONE
18529	PF10_0248	hypothetical protein	MAL10	1066588	1068327	-	1	DUF540;
18530	PF10_0249	hypothetical protein	MAL10	1069089	1070023	-	0	NONE
18531	PF10_0250	hypothetical protein	MAL10	1070466	1074566	-	0	NONE
18532	PF10_0254	hypothetical protein	MAL10	1092678	1095097	-	0	NONE
18533	PFD1195c	hypothetical protein	MAL4	1134195	1134520	-	0	NONE
18534	PF10_0160	3.8 protein	MAL10	656708	659026	-	2	Kdo;Pkinase;
18535	PFE0565w	hypothetical protein	MAL5	481421	482566	+	1	FtsH_ext;
18536	PFI0105c	hypothetical protein	MAL9	98401	100338	-	0	NONE
18537	PFI0110c	hypothetical protein	MAL9	102491	104592	-	3	Pkinase;Pkinase_Tyr;Plasmid_parti;
18538	PFI0265c	rhoptry protein, putative	MAL9	270738	274787	-	1	Rho_N;
18539	PFI0390c	hypothetical protein	MAL9	373755	375578	-	0	NONE
18540	MAL8P1.205	hypothetical protein	MAL8	1340531	1343377	+	0	NONE
18541	MAL8P1.98	hypothetical protein	MAL8	616354	618842	-	1	PDZ;
18542	PFD1145c	hypothetical protein	MAL4	1086802	1088589	-	0	NONE
18543	PFD1150c	hypothetical protein	MAL4	1090419	1095512	-	2	DHC_N1;RhoGEF;
18544	PFD0280w	hypothetical protein	MAL4	311319	311815	+	0	NONE
18545	MAL7P1.171	hypothetical protein	MAL7	1380753	1387191	+	0	NONE
18546	MAL7P1.172	hypothetical protein	MAL7	1394337	1397168	+	0	NONE
18547	PFD1007w	hypothetical protein	MAL4	1001680	1001895	+	0	NONE
18548	PFI0090c	hypothetical protein	MAL9	86773	88074	-	0	NONE
18549	PFI0095c	hypothetical protein	MAL9	89360	91294	-	2	VAR1;Pkinase;
18550	PFI1520w	hypothetical protein	MAL9	1261017	1261934	+	0	NONE
18551	PFI1220w	hypothetical protein	MAL9	1010370	1011825	+	0	NONE
18552	PFI1285w	hypothetical protein	MAL9	1064742	1067913	+	2	Not3;DUF755;
18553	PFI1315c	hypothetical protein	MAL9	1092834	1096508	-	0	NONE
18554	PF07_0107	hypothetical protein	MAL7	1148944	1151500	-	0	NONE
18555	MAL7P1.144	hypothetical protein, conserved	MAL7	1155896	1158345	+	2	Pkinase_Tyr;Pkinase;
18556	PFI1765c	hypothetical protein	MAL9	1444256	1444835	-	0	NONE
18557	PFI1790w	hypothetical protein	MAL9	1466102	1467043	+	0	NONE
18558	PFI1795c	hypothetical protein	MAL9	1468534	1469405	-	0	NONE
18559	PFF0090w	hypothetical protein	MAL6	78187	78781	+	0	NONE
18560	PFF1377w	hypothetical protein	MAL6	1176266	1178585	+	0	NONE
18561	PFF0475w	hypothetical protein	MAL6	408037	411998	+	0	NONE
18562	PFI1095w	hypothetical protein	MAL9	906474	908347	+	0	NONE
18563	PFI1615w	hypothetical protein	MAL9	1320401	1324689	+	0	NONE
18564	PFI1555w	hypothetical protein	MAL9	1277997	1279172	+	0	NONE
18565	MAL8P1.52	hypothetical protein	MAL8	966895	967730	+	0	NONE
18566	PFI1720w	hypothetical protein	MAL9	1405181	1407011	+	0	NONE
18567	PFI1735c	hypothetical protein	MAL9	1420472	1422796	-	0	NONE
18568	PFF0960c	hypothetical protein	MAL6	829136	830386	-	1	F-box;
18569	PFF0975c	hypothetical protein	MAL6	841843	843360	-	0	NONE
18570	MAL8P1.80	hypothetical protein	MAL8	753065	757296	-	1	VAR1;

## Sheet: Pf6A
ClusterID	GeneID	Annotation	Chromosome	Start	End	Orientation	#Domain	PfamDomain
8	MAL8P1.216	hypothetical protein, conserved in P. falciparum	MAL8	1378088	1379253	+	1	Rifin_STEVOR;
26	PF10_0355	hypothetical protein	MAL10	1433739	1436027	+	2	Duffy_binding;Merozoite_SPAM;
26	PF10_0384	hypothetical protein	MAL10	1593941	1594165	-	0	NONE
26	PF11_0522	like, truncated	MAL11	64441	64842	+	0	NONE
26	PFB1030w	hypothetical protein	MAL2	902500	902853	+	0	NONE
69	MAL13P1.11	hypothetical protein	MAL13	68854	69514	-	0	NONE
69	MAL13P1.11a	hypothetical protein, conserved in P. falciparum	MAL13	68587	68799	-	0	NONE
69	MAL13P1.470	hypothetical protein	MAL13	2809946	2811316	+	1	Rtt106;
69	MAL13P1.525	conserved hypothetical	MAL13	2848201	2848410	+	0	NONE
69	MAL13P1.58	hypothetical protein	MAL13	78891	79681	-	0	NONE
69	MAL13P1.59	hypothetical protein	MAL13	85666	86727	-	0	NONE
69	MAL7P1.220	hypothetical protein, conserved in P. falciparum	MAL7	64611	65302	-	0	NONE
69	MAL7P1.224	hypothetical protein, conserved in P. falciparum	MAL7	76082	76953	-	0	NONE
69	MAL7P1.225	hypothetical protein, conserved in P. falciparum	MAL7	80831	81798	-	0	NONE
69	MAL7P1.350	hypothetical protein, conserved in P. falciparum	MAL7	1462231	1462440	+	0	NONE
69	MAL8P1.163	hypothetical protein	MAL8	62262	63259	-	1	Peptidase_S49_N;
69	MAL8P1.215	hypothetical protein, conserved in P. falciparum	MAL8	1375401	1376349	+	0	NONE
69	PF10_0007	hypothetical protein	MAL10	54543	54770	-	0	NONE
69	PF10_0008	hypothetical protein	MAL10	55124	55508	-	0	NONE
69	PF10_0014	hypothetical protein	MAL10	67808	68389	-	0	NONE
69	PF10_0017	hypothetical protein	MAL10	72935	73918	-	0	NONE
69	PF11_0012	hypothetical protein	MAL11	54423	54878	-	0	NONE
69	PF11_0514	hypothetical protein	MAL11	2001664	2001921	+	0	NONE
69	PF14_0009	hypothetical protein	MAL14	30084	31009	-	0	NONE
69	PF14_0748	hypothetical protein	MAL14	3201651	3203087	+	0	NONE
69	PF14_0752	hypothetical protein	MAL14	3212651	3213687	+	0	NONE
69	PF14_0757	hypothetical protein	MAL14	3227742	3228659	+	0	NONE
69	PF14_0763	hypothetical protein	MAL14	3259815	3260797	+	0	NONE
69	PF14_0764	hypothetical protein	MAL14	3262613	3263271	+	0	NONE
69	PF14_0765	hypothetical protein	MAL14	3263326	3263538	+	0	NONE
69	PFA0035c	hypothetical protein	MAL1	56913	57116	-	0	NONE
69	PFA0100c	hypothetical protein	MAL1	93346	94066	-	0	NONE
69	PFA0735w	hypothetical protein	MAL1	589111	590114	+	1	Peptidase_S49_N;
69	PFB0056c	hypothetical protein	MAL2	60107	60319	-	0	NONE
69	PFD0090c	hypothetical protein	MAL4	121052	122509	-	0	NONE
69	PFD1185w	hypothetical protein	MAL4	1131406	1132429	+	0	NONE
69	PFD1210w	hypothetical protein	MAL4	1145209	1145718	+	1	Pox_A46;
69	PFD1215w	hypothetical protein	MAL4	1147614	1148446	+	0	NONE
69	PFF0085w	hypothetical protein	MAL6	70945	71932	+	0	NONE
69	PFI0060c	hypothetical protein	MAL9	64216	64428	-	0	NONE
69	PFL2555w	hypothetical protein	MAL12	2171325	2172332	+	0	NONE
69	PFL2590w	hypothetical protein	MAL12	2196140	2197105	+	0	NONE
69	PFL2595w	hypothetical protein	MAL12	2198909	2199540	+	0	NONE
69	PFL2600w	hypothetical protein	MAL12	2199617	2199829	+	0	NONE
69	PFL2650w	hypothetical protein	MAL12	2232674	2232886	+	0	NONE
230	MAL13P1.475	hypothetical protein conserved in P. falciparum	MAL13	2814047	2816049	+	0	NONE
230	MAL7P1.174	hypothetical protein	MAL7	1405410	1406527	+	0	NONE
230	MAL7P1.7	RESA-like protein	MAL7	144053	146254	+	3	SF-assemblin;Laminin_I;Erp_C;
230	MAL8P1.2	hypothetical protein with DNAJ domain	MAL8	1322488	1323896	+	0	NONE
230	PF11_0037	hypothetical protein	MAL11	117029	119123	-	0	NONE
230	PF14_0018	hypothetical protein	MAL14	61365	63224	-	0	NONE
230	PF14_0732	hypothetical protein	MAL14	3138210	3140052	+	1	Phe_tRNA-synt_N;
230	PF14_0746	hypothetical protein	MAL14	3187958	3189618	+	0	NONE
230	PFB0080c	hypothetical protein	MAL2	77251	78808	-	0	NONE
230	PFD0095c	hypothetical protein	MAL4	130044	131920	-	2	Integrase_Zn;Tropomyosin;
230	PFD1180w	trophozoite antigen r45-like protein,truncated	MAL4	1127614	1128632	+	0	NONE
230	PFE1600w	hypothetical protein	MAL5	1308273	1309935	+	0	NONE
230	PFE1605w	DNAJ protein	MAL5	1312466	1314149	+	1	Neural_ProG_Cyt;
230	PFF0075c	hypothetical protein	MAL6	65785	67392	-	0	NONE
230	PFF1510w	hypothetical protein, conserved in Plasmodium falciparum	MAL6	1297888	1299376	+	0	NONE
230	PFI0130c	hypothetical protein	MAL9	119260	120748	-	1	Rtt106;
230	PFI1785w	hypothetical protein	MAL9	1462388	1463647	+	1	ATP_bind_1;
230	PFL2535w	RESA-like protein, putative	MAL12	2154602	2156108	+	1	DUF234;
230	PFL2540w	hypothetical protein	MAL12	2159557	2161599	+	0	NONE
559	MAL7P1.5	hypothetical protein, conserved in P. falciparum	MAL7	126427	127238	+	0	NONE
559	MAL7P1.58	hypothetical protein, conserved in P. falciparum	MAL7	661033	661820	+	0	NONE
559	MAL8P1.213	hypothetical protein, conserved in P. falciparum	MAL8	1370435	1371241	-	0	NONE
559	PF10_0390	hypothetical protein, conserved in P. falciparum	MAL10	1598367	1598933	-	0	NONE
559	PF11_0014	hypothetical protein	MAL11	59398	60328	+	0	NONE
559	PF11_0025	hypothetical protein	MAL11	85634	86423	+	0	NONE
559	PFA0065w	hypothetical protein, conserved in P. falciparum	MAL1	75021	75599	+	0	NONE
559	PFA0680c	hypothetical protein, conserved in P. falciparum	MAL1	549319	549879	-	0	NONE
559	PFB0960c	hypothetical protein	MAL2	863384	863626	-	0	NONE
559	PFB0985c	hypothetical protein	MAL2	878466	879249	-	1	DUF590;
559	PFC1080c	hypothetical protein, conserved in P. falciparum	MAL3	1004083	1004872	-	0	NONE
559	PFF0060w	hypothetical protein, conserved in Plasmodium falciparum	MAL6	47460	48258	+	0	NONE
559	PFF1525c	hypothetical protein, conserved in P. falciparum	MAL6	1318330	1319119	-	0	NONE
1274	MAL7P1.4	hypothetical protein, conserved in P. falciparum	MAL7	123450	124218	+	0	NONE
1274	PF10_0391	hypothetical protein, conserved in P. falciparum	MAL10	1601292	1602066	-	0	NONE
1274	PF11_0024	hypothetical protein	MAL11	82646	83420	+	0	NONE
1274	PFA0060w	hypothetical protein, conserved in P. falciparum	MAL1	71857	72659	+	0	NONE
1274	PFA0685c	hypothetical protein, conserved in P. falciparum	MAL1	552298	553435	-	0	NONE
1274	PFB0965c	hypothetical protein	MAL2	865914	866324	-	0	NONE
1274	PFB0990c	hypothetical protein	MAL2	881467	882265	-	0	NONE
1274	PFC1085c	hypothetical protein, conserved	MAL3	1007012	1007810	-	0	NONE
1274	PFF0055w	hypothetical protein, conserved in Plasmodium falciparum	MAL6	44447	45213	+	0	NONE
1274	PFF1530c	hypothetical protein, conserved in P. falciparum	MAL6	1321323	1322097	-	0	NONE
1280	MAL8P1.204	hypothetical protein	MAL8	1334319	1337370	+	1	DnaJ;
1280	PF10_0378	hypothetical protein	MAL10	1564605	1567485	+	2	SPT2;DnaJ;
1280	PF11_0509	ring-infected erythrocyte surface antigen, putative	MAL11	1973317	1976714	+	5	Pescadillo_N;Gp5_C;DUF706;DnaJ;Gp5_C;
1280	PF11_0512	related	MAL11	1988269	1990928	-	1	DnaJ;
1280	PF11_0513	hypothetical protein	MAL11	1998460	2000223	+	1	DnaJ;
1280	PFA0110w	ring-infected erythrocyte surface antigen precursor	MAL1	99052	102515	+	4	Pescadillo_N;UK;DnaJ;Gp5_C;
1280	PFB0085c	hypothetical protein	MAL2	81291	84165	-	2	zf-MYM;DnaJ;
1280	PFB0920w	hypothetical protein	MAL2	804518	807739	+	2	DnaJ;MNHE;
1280	PFD1170c	RESA-like protein, truncated	MAL4	1116974	1118115	-	1	FTCD;
1280	PFL0055c	putative	MAL12	81449	84451	-	3	tRNA_synt_1c_R2;DUF1754;DnaJ;
1282	MAL13P1.293	hypothetical protein	MAL13	2332338	2342183	-	1	DUF613;
1282	MAL7P1.115	hypothetical protein	MAL7	983892	986231	+	0	NONE
1282	MAL8P1.74	hypothetical protein	MAL8	796757	798934	-	1	PNK3P;
1282	PF07_0022	hypothetical protein	MAL7	311468	316066	+	0	NONE
1282	PF10_0044	hypothetical protein	MAL10	182244	187100	+	1	WD40;
1282	PF13_0071	hypothetical protein	MAL13	532472	534160	-	0	NONE
1282	PF14_0245	hypothetical protein	MAL14	1031203	1035498	-	1	VAR1;
1282	PF14_0320	hypothetical protein	MAL14	1358957	1363513	+	2	Pkinase;Pkinase_Tyr;
1282	PFI0805w	hypothetical protein	MAL9	683553	691112	+	1	zf-C3HC4;
1282	PFI1410c	hypothetical protein	MAL9	1150638	1155143	-	0	NONE
1623	MAL7P1.3	hypothetical protein, conserved in P. falciparum	MAL7	121106	122238	-	2	DUF334;ATP_synt_H;
1623	PF10_0392	hypothetical protein, conserved in P. falciparum	MAL10	1603276	1604394	+	2	DUF334;ATP_synt_H;
1623	PF11_0023	hypothetical protein	MAL11	80309	80878	-	1	ATP_synt_H;
1623	PFA0055c	hypothetical protein, conserved in P. falciparum	MAL1	69537	70650	-	2	DUF334;ATP_synt_H;
1623	PFB0995w	hypothetical protein	MAL2	883537	884310	+	2	DUF334;ATP_synt_H;
1623	PFC1090w	hypothetical protein, conserved in P. falciparum	MAL3	1009025	1010134	+	2	DUF334;ATP_synt_H;
1623	PFF0050c	hypothetical protein, conserved in Plasmodium, falciparum	MAL6	42097	43218	-	2	DUF334;ATP_synt_H;
1623	PFF1535w	hypothetical protein, conserved in P. falciparum	MAL6	1323297	1324438	+	2	DUF334;ATP_synt_H;
1623	PFI0085c	hypothetical protein	MAL9	82002	82594	-	1	N_methyl;
2445	PF14_0756	hypothetical protein	MAL14	3222358	3223702	-	0	NONE
2445	PF14_0762	hypothetical protein	MAL14	3256205	3256911	-	1	ACN9;
2445	PFB0954c	hypothetical protein, conserved in P falciparum	MAL2	857433	858043	-	1	Oxidored_q2;
2445	PFD0075w	hypothetical protein, conserved in P. falciparum	MAL4	107134	108560	+	0	NONE
2445	PFD1190c	hypothetical protein	MAL4	1133287	1133655	-	0	NONE
2445	PFL2575c	hypothetical protein	MAL12	2183447	2184151	-	0	NONE
2452	MAL8P1.164	hypothetical protein conserved	MAL8	9315	12632	-	0	NONE
2452	MAL8P1.335	hypothetical protein, conserved in P. falciparum	MAL8	1407868	1410774	+	2	MpPF2;Bet_v_I;
2452	PF11_0004	hypothetical protein	MAL11	11641	12734	-	0	NONE
2452	PFB1060w	hypothetical protein, conserved in P falciparum	MAL2	934006	936779	+	0	NONE
2452	PFC0002c	hypothetical protein, conserved in P. falciparum	MAL3	8394	10745	-	0	NONE
2452	PFC1125w	hypothetical protein, conserved in P. falciparum	MAL3	1046861	1050978	+	0	NONE
2452	PFD1250w	hypothetical protein, conserved in P falciparum	MAL4	1192754	1195747	+	0	NONE
3633	MAL7P1.177	predicted integral membrane protein, conserved in P. falciparum	MAL7	1427441	1428138	+	0	NONE
3633	MAL8P1.3	integral membrane protein, conserved in P. falciparum	MAL8	1308124	1308995	+	0	NONE
3633	PFB0075c	hypothetical protein	MAL2	73441	74396	-	0	NONE
3633	PFB0930w	hypothetical protein	MAL2	831187	832003	+	1	Pro_CA;
3633	PFB0932w	hypothetical protein	MAL2	833803	834686	+	0	NONE
3664	PF10_0345	Merozoite Surface Protein 3, MSP3	MAL10	1405436	1406500	+	1	Merozoite_SPAM;
3664	PF10_0346	Merozoite Surface protein 6, MSP6	MAL10	1408517	1409632	+	1	Merozoite_SPAM;
3664	PF10_0347	hypothetical protein	MAL10	1410522	1411796	+	2	S-antigen;Merozoite_SPAM;
3664	PF10_0348	hypothetical protein	MAL10	1414441	1416534	+	4	S-antigen;Duffy_binding;Vicilin_N;Merozoite_SPAM;
3664	PF10_0352	hypothetical protein	MAL10	1428368	1429585	+	1	Merozoite_SPAM;
4795	PF14_0742	hypothetical protein	MAL14	3172042	3172714	-	0	NONE
4795	PFB0946c	hypothetical protein	MAL2	844860	845837	-	0	NONE
4795	PFD1200c	hypothetical protein	MAL4	1138042	1138802	-	0	NONE
4795	PFL2560c	hypothetical protein	MAL12	2173782	2174108	-	0	NONE
4831	MAL7P1.6	hypothetical protein	MAL7	140160	141052	+	0	NONE
4831	MAL8P1.206	hypothetical protein, conserved in P. falciparum	MAL8	1345476	1346558	-	0	NONE
4831	PF10_0013	hypothetical protein	MAL10	63153	64033	+	0	NONE
4831	PF13_0073	hypothetical protein	MAL13	82821	84121	+	1	YL1;
6495	MAL8P1.160	hypothetical protein	MAL8	83961	85028	+	0	NONE
6495	MAL8P1.161	hypothetical protein	MAL8	80947	81766	+	0	NONE
6495	PFA0715c	hypothetical protein	MAL1	571206	571993	-	0	NONE
6502	MAL8P1.210	hypothetical protein, conserved in P. falciparum	MAL8	1366967	1367167	+	0	NONE
6502	PF10_0386	hypothetical protein	MAL10	1594913	1595113	+	0	NONE
6502	PFB0976w	hypothetical protein	MAL2	874963	875163	+	0	NONE
6506	PF10_0159	glycophorin-binding protein 130 precursor	MAL10	650897	653566	-	2	DNA_pol_delta_4;GBP_repeat;
6506	PF13_0010	Gbph2	MAL13	73202	74516	-	1	GBP_repeat;
6506	PF14_0010	glycophorin binding protein-related antigen	MAL14	34694	35774	-	1	GBP_repeat;
6519	PF10_0381	hypothetical protein	MAL10	1580849	1582212	+	1	DnaJ;
6519	PF10_0382	hypothetical protein	MAL10	1582261	1582737	+	1	Clat_adaptor_s;
6519	PF11_0034	hypothetical protein	MAL11	102973	104851	-	2	DnaJ;Clat_adaptor_s;
6537	PFI0115c	hypothetical protein	MAL9	106655	108405	-	1	Pkinase;
6537	PFI0120c	hypothetical protein	MAL9	109333	111328	-	5	Ribosomal_L20;Pkinase;Pkinase_Tyr;DUF227;Choline_kinase;
6537	PFI0125c	hypothetical protein	MAL9	113408	115548	-	2	Pkinase_Tyr;Pkinase;
6593	PF14_0740	hypothetical protein	MAL14	3167633	3169163	+	0	NONE
6593	PF14_0741	hypothetical protein	MAL14	3169293	3170762	+	1	Dehydrin;
6593	PF14_0758	hypothetical protein	MAL14	3231709	3235605	+	1	VAR1;
10735	MAL13P1.61	hypothetical protein	MAL13	99651	100624	+	2	DUF1700;DUF983;
10735	PFA0670c	hypothetical protein	MAL1	538831	539747	-	0	NONE
10736	PFA0700c	hypothetical protein, conserved in P. falciparum	MAL1	559923	560430	-	0	NONE
10736	PFB0070w	hypothetical protein	MAL2	69088	69771	+	0	NONE
10744	PF13_0193	MSP7-like protein	MAL13	1408956	1410143	-	2	Chordopox_A13L;YMF19;
10744	PF13_0197	Merozoite Surface Protein 7 precursor, MSP7	MAL13	1419284	1420339	-	0	NONE
10791	PFB0926c	hypothetical protein	MAL2	823823	824862	-	0	NONE
10791	PFB0970c	hypothetical protein	MAL2	869506	871122	-	0	NONE
10792	PFB0950w	hypothetical protein	MAL2	847487	849117	+	0	NONE
10792	PFD1205w	hypothetical integral membrane protein,conserved in P. falciparum	MAL4	1140213	1141012	+	0	NONE
10793	PF14_0755	hypothetical protein	MAL14	3219996	3220646	+	0	NONE
10793	PFB0953w	hypothetical protein	MAL2	855043	855736	+	0	NONE
10806	PF11_0003	hypothetical protein	MAL11	7760	8149	+	0	NONE
10806	PFB1065c	hypothetical protein, conserved in P. falciparum	MAL2	939944	940511	-	0	NONE
10829	MAL13P1.425	hypothetical protein	MAL13	2791836	2792078	+	0	NONE
10829	PF11_0490	hypothetical protein	MAL11	1918407	1918649	+	0	NONE
10830	MAL13P1.435	conserved hypothetical protein	MAL13	2798260	2798379	+	0	NONE
10830	PF11_0494	hypothetical protein	MAL11	1924826	1924945	+	0	NONE
10831	MAL13P1.450	hypothetical protein, conserved in P. falciparum	MAL13	2801497	2801729	+	0	NONE
10831	PF11_0500	hypothetical protein	MAL11	1928060	1928292	+	0	NONE
10832	MAL13P1.460	conserved hypothetical protein	MAL13	2802640	2803129	+	0	NONE
10832	PF11_0502	hypothetical protein	MAL11	1929203	1929692	+	0	NONE
10833	PF10_0019	early transcribed membrane protein	MAL10	81417	81740	-	0	NONE
10833	PF14_0016	hypothetical protein	MAL14	53412	53735	-	0	NONE
10947	PF14_0753	hypothetical protein	MAL14	3215469	3216366	-	0	NONE
10947	PFC0055w	hypothetical protein	MAL3	73172	74152	+	0	NONE
10948	PF11_0001	hypothetical protein	MAL11	5848	6090	+	0	NONE
10948	PFI0002w	hypothetical proein conserved in P. falciparum	MAL9	4171	4620	+	0	NONE
10959	PFA0360c	hypothetical protein	MAL1	299776	301082	-	0	NONE
10959	PFA0365c	hypothetical protein	MAL1	301369	302022	-	0	NONE
11019	MAL8P1.211	hypothetical protein, conserved in P. falciparum	MAL8	1367237	1367455	-	0	NONE
11019	PF10_0387	hypothetical protein	MAL10	1595183	1595407	-	0	NONE
11354	MAL13P1.455	conserved hypothetical protein	MAL13	2802181	2802348	+	0	NONE
11354	PF11_0501	hypothetical protein	MAL11	1928744	1928911	+	0	NONE
11583	MAL13P1.176	Plasmodium falciparum reticulocyte binding protein 2 homolog b	MAL13	1429072	1438611	-	14	KID;Swi5;KID;Vps5;KID;Plasmid_parti;DHC_N1;Osmo_CC;KID;Osmo_CC;DUF1931;KID;TolA;ERM;
11583	PF13_0198	reticulocyte binding protein 2 homolog a	MAL13	1440977	1450583	+	16	KID;Swi5;KID;Vps5;KID;Plasmid_parti;DHC_N1;Osmo_CC;KID;Osmo_CC;DUF1931;KID;TolA;MAP7;SRP_SPB;Osmo_CC;
11733	MAL13P1.174	MSP7-like protein	MAL13	1413300	1414145	-	1	CenpB-DNA-bind;
11733	PF13_0191	hypothetical protein	MAL13	1401095	1402474	-	3	TolA;Rtt106;S-antigen;
11750	PF10_0383	hypothetical protein, conserved	MAL10	1588487	1589500	-	3	Plasmod_MYXSPDY;Extensin_2;Plasmod_MYXSPDY;
11750	PF11_0033	hypothetical protein	MAL11	94335	97225	+	3	Plasmod_MYXSPDY;Extensin_2;Plasmod_MYXSPDY;
11924	MAL7P1.178	hypothetical protein	MAL7	1434306	1436147	+	1	Abhydrolase_1;
11924	PF10_0020	hypothetical protein	MAL10	86539	89010	-	1	Abhydrolase_1;
18161	PFA0420w	hypothetical protein	MAL1	350323	350862	+	1	ELM2;
18162	PFA0490w	hypothetical protein	MAL1	389526	390230	+	0	NONE
18163	PFA0640c	hypothetical protein	MAL1	509401	510897	-	1	Vicilin_N;
18164	PFA0645c	hypothetical protein	MAL1	511710	511955	-	0	NONE
18165	PF11_0042	hypothetical protein	MAL11	136263	136651	+	0	NONE
18166	PF11_0050	hypothetical protein	MAL11	172865	173050	+	1	RIIa;
18167	PF11_0070	hypothetical protein	MAL11	252117	252677	-	0	NONE
18168	PF11_0084	hypothetical protein	MAL11	295439	296071	+	0	NONE
18169	PF13_0163	hypothetical protein	MAL13	1259154	1260059	-	1	SSXT;
18170	PFA0730c	hypothetical protein	MAL1	586319	586588	-	0	NONE
18171	PFB0106c	hypothetical protein	MAL2	112547	113682	-	0	NONE
18172	PF11_0110	hypothetical protein	MAL11	408430	408615	-	0	NONE
18173	PF11_0126	hypothetical protein	MAL11	457391	457665	+	0	NONE
18174	PF11_0136	hypothetical protein	MAL11	487449	487769	-	0	NONE
18175	PF11_0149	hypothetical protein	MAL11	537517	537986	+	0	NONE
18176	PF13_0194	hypothetical protein	MAL13	1411298	1411906	-	0	NONE
18177	MAL13P1.197	hypothetical protein	MAL13	1572826	1573918	-	0	NONE
18178	PFB0300c	merozoite surface protein 2 precursor	MAL2	273689	274507	-	3	Mucin;S-antigen;MSA_2;
18179	PF11_0525	hypothetical protein, conserved	MAL11	568730	569050	+	0	NONE
18180	PF11_0166	hypothetical protein	MAL11	593903	594817	-	0	NONE
18181	PF11_0182	hypothetical protein	MAL11	665982	667105	+	0	NONE
18182	PF11_0204	hypothetical protein	MAL11	742488	743546	+	1	CBFB_NFYA;
18183	PF11_0215	hypothetical protein	MAL11	787625	787876	+	0	NONE
18184	MAL13P1.213	transcription activator, putative	MAL13	1677571	1677948	-	2	DNA_RNApol_7kD;TFIIB_Zn_Ribbon;
18185	MAL13P1.223	hypothetical protein	MAL13	1803497	1804151	+	0	NONE
18186	PF11_0221	hypothetical protein	MAL11	807824	808012	+	0	NONE
18187	PF11_0235	hypothetical protein	MAL11	859766	860873	+	0	NONE
18188	PF11_0237	hypothetical protein	MAL11	864228	864636	+	0	NONE
18189	MAL13P1.235	hypothetical protein	MAL13	1890126	1891354	-	0	NONE
18190	PFB0725c	hypothetical protein	MAL2	655997	656323	-	1	zf-DHHC;
18191	PFB0814c	hypothetical protein	MAL2	719986	720183	-	0	NONE
18192	PFB0877c	hypothetical protein	MAL2	767149	767940	-	0	NONE
18193	PFB0921c	hypothetical protein	MAL2	809509	810296	-	0	NONE
18194	PFB1070w	hypothetical protein	MAL2	858455	859069	-	0	NONE
18195	PF11_0283	hypothetical protein	MAL11	1059631	1059882	+	0	NONE
18196	PF11_0308	hypothetical protein	MAL11	1146889	1147431	-	0	NONE
18197	PF11_0320	hypothetical protein	MAL11	1191437	1191949	-	0	NONE
18198	PF13_0275	hypothetical protein	MAL13	2120605	2121603	-	0	NONE
18199	MAL13P1.273	hypothetical protein	MAL13	2183155	2183451	+	0	NONE
18200	PFB0972w	hypothetical protein	MAL2	873129	873317	+	0	NONE
18201	PFB0973c	hypothetical protein	MAL2	873915	874109	-	0	NONE
18203	PF11_0335	hypothetical protein	MAL11	1262038	1262991	+	0	NONE
18204	PF11_0340	hypothetical protein	MAL11	1272501	1272626	+	0	NONE
18205	PF11_0349	hypothetical protein	MAL11	1310168	1310467	+	0	NONE
18206	PF11_0366	hypothetical protein	MAL11	1386975	1387988	+	1	C2-set_2;
18207	PF14_0685	hypothetical protein	MAL14	2930970	2931734	+	0	NONE
18208	PF14_0726	hypothetical protein	MAL14	3119924	3120919	+	0	NONE
18209	PF14_0728	hypothetical protein	MAL14	3126747	3127189	-	0	NONE
18210	PF14_0730	hypothetical protein	MAL14	3133021	3133284	+	0	NONE
18211	PF14_0734	hypothetical protein	MAL14	3142560	3143411	+	0	NONE
18212	PF11_0391	hypothetical protein	MAL11	1482556	1482768	+	0	NONE
18213	PF11_0399	hypothetical protein	MAL11	1529693	1530840	-	0	NONE
18214	PF11_0400	hypothetical protein	MAL11	1531079	1532080	-	3	WD40;B_lectin;WD40;
18215	PF11_0411	hypothetical protein	MAL11	1594200	1594628	+	0	NONE
18216	PF11_0545	hypothetical protein	MAL11	1477812	1478442	+	0	NONE
18217	MAL13P1.291	hypothetical protein	MAL13	2346770	2347544	-	0	NONE
18218	MAL13P1.410	hypothetical protein	MAL13	2359725	2361568	+	1	bZIP_1;
18219	MAL13P1.420	hypothetical protein conserved	MAL13	2791332	2791424	+	0	NONE
18220	MAL13P1.480	histidine-rich protein iii	MAL13	2817733	2818697	-	1	Plasmodium_HRP;
18221	PF10_0022	hypothetical protein	MAL10	96114	96563	-	0	NONE
18222	MAL13P1.325	hypothetical protein	MAL13	2598136	2599230	+	0	NONE
18223	PFL1945c	hypothetical protein	MAL12	1685082	1685399	-	0	NONE
18224	PFC0191c	hypothetical protein	MAL3	207807	208477	-	0	NONE
18225	PF10_0134	hypothetical protein	MAL10	540621	541693	+	0	NONE
18226	PF10_0164	hypothetical protein	MAL10	681655	682507	-	0	NONE
18227	PFL2340w	hypothetical protein	MAL12	2001973	2002257	+	0	NONE
18228	PFC0545c	hypothetical protein	MAL3	534298	535481	-	0	NONE
18229	PF10_0176	hypothetical protein	MAL10	720550	721398	+	0	NONE
18230	PF10_0178	hypothetical protein	MAL10	735258	735737	+	0	NONE
18231	PF10_0410	hypothetical protein	MAL10	787455	787909	+	0	NONE
18232	PF10_0191	hypothetical protein	MAL10	804326	804967	-	0	NONE
18233	PFL2450c	hypothetical protein	MAL12	2085354	2086675	-	0	NONE
18234	PFL2515c	hypothetical protein	MAL12	2128385	2128771	-	0	NONE
18235	PFL2545c	hypothetical protein	MAL12	2162691	2162918	-	0	NONE
18236	PFC0645w	hypothetical protein	MAL3	620120	621948	+	0	NONE
18237	PFC0795w	hypothetical protein	MAL3	738862	739470	+	0	NONE
18238	PFC0830w	trophozoite stage antigen	MAL3	785124	785483	+	0	NONE
18239	PF10_0229	hypothetical protein, conserved	MAL10	990185	991034	-	0	NONE
18240	PF10_0239	hypothetical protein	MAL10	1028708	1029107	-	0	NONE
18241	PF10_0255	hypothetical protein	MAL10	1095637	1095894	-	0	NONE
18242	PF10_0263	hypothetical protein	MAL10	1122881	1123075	+	0	NONE
18243	PF10_0280	hypothetical protein	MAL10	1177703	1179091	-	0	NONE
18244	MAL13P1.62	hypothetical protein	MAL13	109798	110371	-	0	NONE
18245	PF13_0011	plasmodium falciparum gamete antigen 27/25	MAL13	121840	122493	-	1	Pfg27;
18246	MAL13P1.30	hypothetical protein	MAL13	288365	288821	+	0	NONE
18247	PFD0115c	hypothetical protein	MAL4	153950	154840	-	0	NONE
18248	PFD0144c	hypothetical protein	MAL4	178964	179372	-	0	NONE
18249	PFD0175c	hypothetical protein	MAL4	207242	207667	-	0	NONE
18250	PFD0310w	sexual stage-specific protein precursor	MAL4	335693	336166	+	0	NONE
18251	PFD0315c	hypothetical protein	MAL4	336415	336857	-	0	NONE
18252	PF10_0305	hypothetical protein	MAL10	1256649	1256828	-	0	NONE
18253	PF13_0039	hypothetical protein	MAL13	338392	338658	-	0	NONE
18254	PF10_0339	hypothetical protein	MAL10	1382485	1383380	+	0	NONE
18255	PF10_0342	hypothetical protein	MAL10	1392686	1394371	+	2	S-antigen;Merozoite_SPAM;
18256	PF10_0349	hypothetical protein	MAL10	1418166	1418327	+	0	NONE
18257	PF10_0353	hypothetical protein	MAL10	1431208	1431294	+	0	NONE
18258	PF10_0354	hypothetical protein	MAL10	1431396	1431608	+	0	NONE
18259	PF10_0364	hypothetical protein	MAL10	1476091	1476675	+	0	NONE
18260	PF10_0377	hypothetical protein	MAL10	1561318	1562157	-	0	NONE
18261	MAL13P1.65	hypothetical protein	MAL13	555769	556044	-	0	NONE
18262	PF14_0739	hypothetical protein	MAL14	3160918	3161199	+	0	NONE
18263	PF14_0759	hypothetical protein	MAL14	3238215	3238670	-	0	NONE
18264	PF11_0002	hypothetical protein	MAL11	6821	7039	-	0	NONE
18265	PF11_0005	hypothetical protein	MAL11	17048	17203	-	0	NONE
18266	PF11_0006	hypothetical protein	MAL11	18547	18801	-	0	NONE
18267	PF11_0032	hypothetical protein	MAL11	93700	94028	+	0	NONE
18268	PF11_0038	hypothetical protein	MAL11	121435	122353	-	0	NONE
18269	PF11_0039	early transcribed membrane protein 11.1	MAL11	126406	126681	+	0	NONE
18270	MAL13P1.97	hypothetical protein	MAL13	766636	767971	+	0	NONE
18271	MAL13P1.106	hypothetical protein	MAL13	820942	821379	+	0	NONE
18272	MAL13P1.125	hypothetical protein	MAL13	951356	952680	+	0	NONE
18273	PFA0115w	hypothetical protein	MAL1	104936	105441	+	0	NONE
18274	PFA0120c	hypothetical protein	MAL1	107429	108580	-	1	GIDA;
18275	PFA0135w	hypothetical protein	MAL1	124752	125719	+	0	NONE
18276	PFA0150c	hypothetical protein	MAL1	132267	133305	-	1	DUF605;
18277	PFA0185w	hypothetical protein	MAL1	166748	168632	+	0	NONE
18278	PFA0265c	hypothetical protein	MAL1	226919	227523	-	0	NONE
18279	PF14_0590	hypothetical protein	MAL14	2517340	2517705	-	1	Thioredoxin;
18280	PF14_0780	hypothetical protein	MAL14	2545713	2547015	-	0	NONE
18281	PF14_0621	hypothetical protein	MAL14	2645553	2645753	-	0	NONE
18282	PFE0460c	hypothetical protein	MAL5	388696	389191	-	0	NONE
18283	PFE0543c	hypothetical protein	MAL5	465637	466933	-	0	NONE
18284	PFE0575c	hypothetical protein	MAL5	517257	517883	-	0	NONE
18285	PFE0680w	hypothetical protein	MAL5	580848	581836	+	0	NONE
18286	PFE1363c	hypothetical protein	MAL5	1137710	1137865	-	0	NONE
18287	MAL7P1.108	hypothetical protein	MAL7	947061	947554	+	0	NONE
18288	MAL7P1.133	hypothetical protein	MAL7	1090347	1091010	-	0	NONE
18289	MAL7P1.141	hypothetical protein	MAL7	1134393	1135433	+	0	NONE
18290	MAL7P1.142	hypothetical protein	MAL7	1136020	1137721	-	0	NONE
18291	PF07_0007	hypothetical protein	MAL7	157062	157653	+	0	NONE
18292	PF07_0008	hypothetical protein	MAL7	160325	161357	-	0	NONE
18293	PF07_0009	chitinase precursor fragment, truncated	MAL7	165284	165547	+	0	NONE
18294	PFI0140w	hypothetical protein	MAL9	127415	127723	+	1	Nodulin_late;
18295	PFI0375w	ribosomal protein L35, putative	MAL9	366918	367493	+	1	Ribosomal_L35p;
18296	PFI0823w	hypothetical protein, conserved	MAL9	703358	703507	+	0	NONE
18297	PFI0905w	hypothetical protein	MAL9	761306	762716	+	0	NONE
18298	PFI0600w	hypothetical protein	MAL9	550484	550801	+	0	NONE
18299	PFI0675w	hypothetical protein	MAL9	593098	593547	+	0	NONE
18300	MAL8P1.94	hypothetical protein	MAL8	659614	660639	-	0	NONE
18301	MAL8P1.90	hypothetical protein	MAL8	701035	701160	-	0	NONE
18302	MAL8P1.87	hypothetical protein	MAL8	708185	708400	-	0	NONE
18303	MAL8P1.44	hypothetical protein	MAL8	1005095	1005760	+	0	NONE
18304	PF08_0001	hypothetical protein	MAL8	1318671	1319412	-	0	NONE
18305	MAL8P1.330	hypothetical protein	MAL8	1412780	1413400	+	0	NONE
18306	PFI1463w	hypothetical protein	MAL9	1187653	1188886	+	0	NONE
18307	PFI1515w	hypothetical protein	MAL9	1258539	1259557	+	0	NONE
18308	PFI1740c	hypothetical protein	MAL9	1427463	1428011	-	0	NONE
18309	PFI1760w	hypothetical protein	MAL9	1440772	1441649	+	0	NONE
18310	PFI1780w	hypothetical protein	MAL9	1458380	1459850	+	0	NONE
18311	PF14_0788	hypothetical protein, conserved	MAL14	157176	160191	-	0	NONE
18312	PF14_0777	hypothetical protein	MAL14	175616	176030	-	0	NONE
18313	PF14_0625	hypothetical protein	MAL14	2658833	2659861	-	0	NONE
18314	PF14_0779	hypothetical protein, conserved	MAL14	2867240	2868305	-	1	APG12;
18315	PFE1500c	hypothetical protein	MAL5	1224591	1224884	-	0	NONE
18316	PFE1610w	hypothetical protein	MAL5	1316337	1316841	+	0	NONE
18317	PFE1615c	hypothetical protein	MAL5	1318526	1318984	-	0	NONE
18318	PF14_0080	hypothetical protein	MAL14	312568	312867	+	0	NONE
18319	PF14_0082	hypothetical protein	MAL14	320273	320860	+	2	DUF947;GN3L_Grn1;
18320	PF14_0089	hypothetical protein	MAL14	360655	361538	-	0	NONE
18321	PF14_0092	hypothetical protein	MAL14	366483	367026	-	0	NONE
18322	PF14_0109	hypothetical protein	MAL14	447922	448559	-	0	NONE
18323	PF14_0118	hypothetical protein	MAL14	481590	481882	+	0	NONE
18324	PFL0750w	hypothetical protein	MAL12	635028	635450	+	1	DUF1674;
18325	PFL0890c	hypothetical protein	MAL12	720879	723441	-	5	UAA;FecCD;Cytochrom_C_asm;TPT;DUF6;
18326	PFL0957w	hypothetical protein	MAL12	795150	795516	+	0	NONE
18327	PFL0973c	hypothetical protein	MAL12	805971	807014	-	0	NONE
18328	PFE0910w	hypothetical protein	MAL5	758083	758816	+	0	NONE
18329	PFE0940c	hypothetical protein	MAL5	783653	784088	-	0	NONE
18330	PFF0335c	hypothetical protein	MAL6	288373	289272	-	0	NONE
18331	PF14_0162	hypothetical protein	MAL14	661096	662377	-	0	NONE
18332	PFL0995c	hypothetical protein	MAL12	822951	824197	-	0	NONE
18333	PFD1004c	hypothetical protein	MAL4	992282	993323	-	0	NONE
18334	PFD1006w	hypothetical protein	MAL4	1000438	1000692	+	0	NONE
18335	PFF0415c	hypothetical protein, conserved	MAL6	350215	350511	-	0	NONE
18336	PFF0525w	hypothetical protein	MAL6	452662	453441	+	0	NONE
18337	PFF0640w	hypothetical protein	MAL6	539299	539669	+	0	NONE
18338	PF14_0219	hypothetical protein	MAL14	922868	923065	+	0	NONE
18339	PFL1015w	hypothetical protein	MAL12	847430	849176	+	0	NONE
18340	PFD1105w	hypothetical protein	MAL4	1060105	1060758	+	0	NONE
18341	PFD1120c	integral membrane protein, conserved in P. falciparum	MAL4	1075873	1076283	-	0	NONE
18342	PFD1135c	hypothetical protein	MAL4	1082365	1082927	-	0	NONE
18343	PFE0050w	hypothetical protein	MAL5	55841	56872	+	0	NONE
18344	PFE0065w	skeleton binding protein	MAL5	68930	70113	+	3	MCPsignal;MCPVI;Antimicrobial_8;
18345	PFF0725w	hypothetical protein	MAL6	622267	622707	+	0	NONE
18346	MAL7P1.300	hypothetical protein	MAL7	340998	341323	-	1	Ribosomal_S14;
18347	PF14_0262	hypothetical protein	MAL14	1107499	1107959	-	0	NONE
18348	PF11_0449	hypothetical protein	MAL11	1737845	1738738	-	0	NONE
18349	PF11_0472	hypothetical protein	MAL11	1821759	1821971	-	0	NONE
18350	PF11_0475	hypothetical protein	MAL11	1826288	1826491	+	0	NONE
18351	PF11_0489	hypothetical protein	MAL11	1917905	1917997	+	0	NONE
18352	PF11_0492	hypothetical protein	MAL11	1923420	1923488	+	0	NONE
18353	PF11_0495	hypothetical protein	MAL11	1925437	1925493	+	0	NONE
18354	PF11_0497	hypothetical protein	MAL11	1927049	1927129	+	0	NONE
18355	PF11_0498	hypothetical protein	MAL11	1927468	1927524	+	0	NONE
18356	PFE0180w	hypothetical protein	MAL5	150354	150912	+	0	NONE
18357	PFE0290c	hypothetical protein	MAL5	254263	255517	-	1	Prefoldin_2;
18358	PFE0315c	hypothetical protein	MAL5	262672	263922	-	0	NONE
18359	MAL7P1.154a	hypothetical protein, conserved	MAL7	1271466	1272579	-	0	NONE
18360	MAL7P1.170	ring stage expressed protein	MAL7	1376684	1377745	+	0	NONE
18361	MAL7P1.173	hypothetical protein	MAL7	1398220	1399374	-	1	TipAS;
18362	PF14_0786	hypothetical protein	MAL14	1254053	1254740	+	0	NONE
18363	PF14_0299	hypothetical protein	MAL14	1255065	1255831	+	0	NONE
18364	PF14_0306	hypothetical protein	MAL14	1279841	1280256	-	0	NONE
18365	PF14_0785	hypothetical protein	MAL14	1280820	1281554	-	1	LRR_1;
18366	PF11_0505	hypothetical protein	MAL11	1942688	1942957	+	0	NONE
18367	PF11_0510	Ser/Thr protein kinase, putative	MAL11	1979176	1981157	+	1	Pkinase;
18368	PFL0045c	hypothetical protein	MAL12	73229	74522	-	0	NONE
18369	PFD0365c	hypothetical protein	MAL4	374769	375077	-	0	NONE
18370	PFD0466c	hypothetical protein	MAL4	457297	457530	-	0	NONE
18371	PF08_0136	hypothetical protein	MAL8	105649	106012	-	0	NONE
18372	MAL8P1.158	hypothetical protein	MAL8	107054	107293	-	0	NONE
18373	PF14_0351	hypothetical protein	MAL14	1504861	1505558	+	0	NONE
18374	PFL0215c	hypothetical protein	MAL12	208366	208784	-	0	NONE
18375	PFL0240w	hypothetical protein	MAL12	216293	216757	+	0	NONE
18376	PFD0580c	hypothetical protein	MAL4	525582	525998	-	0	NONE
18377	MAL8P1.155	hypothetical protein	MAL8	125998	127290	+	0	NONE
18378	MAL8P1.149	hypothetical protein	MAL8	189686	191436	+	0	NONE
18379	MAL8P1.147	hypothetical protein	MAL8	196969	197280	-	0	NONE
18380	PF14_0418	hypothetical protein	MAL14	1799786	1800842	+	0	NONE
18381	PF14_0437	helicase, truncated, putative	MAL14	1886484	1887277	+	1	Helicase_C;
18382	PF14_0457	hypothetical protein	MAL14	1964130	1964717	+	0	NONE
18383	PFL0645c	hypothetical protein	MAL12	578463	578910	-	0	NONE
18384	MAL7P1.36	hypothetical protein	MAL7	554716	555075	+	0	NONE
18385	MAL7P1.39	hypothetical protein	MAL7	563837	564031	+	0	NONE
18386	MAL7P1.69	calmodulin, putative	MAL7	717823	718572	-	1	efhand;
18387	PFD0650w	hypothetical protein	MAL4	618860	619174	+	0	NONE
18388	PFD0692c	hypothetical protein	MAL4	654372	655371	-	1	efhand_like;
18389	PFD0695w	hypothetical protein	MAL4	659333	660537	+	0	NONE
18390	PFD0711c	hypothetical protein	MAL4	686279	686643	-	0	NONE
18391	PFF1205w	hypothetical protein	MAL6	1017669	1018445	+	0	NONE
18392	MAL7P1.78	hypothetical protein	MAL7	775388	776845	+	0	NONE
18393	MAL7P1.105	hypothetical protein	MAL7	935843	936241	-	0	NONE
18394	MAL7P1.106	hypothetical protein	MAL7	941724	942865	+	0	NONE
18395	PF14_0524	hypothetical protein	MAL14	2250137	2250575	-	1	DSPc;
18396	PF14_0736	hypothetical protein	MAL14	3151073	3153993	+	0	NONE
18397	PF11_0367	hypothetical protein	MAL11	1388527	1388964	+	0	NONE
18398	PF11_0406	hypothetical protein	MAL11	1577504	1579393	+	0	NONE
18399	PFC1011c	hypothetical protein	MAL3	949636	951938	-	0	NONE
18400	PF11_0236	hypothetical protein	MAL11	861098	863963	+	1	Motile_Sperm;
18401	PF11_0238	hypothetical protein	MAL11	865302	866066	-	0	NONE
18402	PF13_0220	hypothetical protein	MAL13	1610910	1612184	-	0	NONE
18403	PFC0680w	hypothetical protein	MAL3	632260	634136	+	2	U79_P34;zf-CCCH;
18404	PF11_0199	hypothetical protein	MAL11	720291	720903	-	1	DUF1764;
18405	PF14_0683	hypothetical protein	MAL14	2925081	2928620	+	1	DUF1296;
18406	PF14_0684	hypothetical protein	MAL14	2928770	2930494	+	0	NONE
18407	PF14_0687	hypothetical protein	MAL14	2936564	2938726	-	0	NONE
18408	PF14_0698	hypothetical protein	MAL14	2974062	2974439	-	0	NONE
18409	PF14_0701	hypothetical protein	MAL14	2983009	2984618	+	0	NONE
18410	PF14_0708	hypothetical protein	MAL14	3010530	3016844	-	3	VAR1;DUF1877;DUF755;
18411	PF11_0387	hypothetical protein	MAL11	1471577	1473232	-	0	NONE
18412	PFA0130c	Serine/Threonine protein kinase, putative	MAL1	119275	121648	-	3	Pkinase;Pkinase_Tyr;Choline_kinase;
18413	PF14_0733	hypothetical protein	MAL14	3141145	3142391	+	0	NONE
18414	PF14_0735	hypothetical protein	MAL14	3146560	3147654	+	0	NONE
18415	PF14_0743	hypothetical protein	MAL14	3174938	3175528	+	0	NONE
18416	PF14_0744	hypothetical protein	MAL14	3178694	3179680	+	0	NONE
18417	PF14_0745	hypothetical protein	MAL14	3182709	3183422	+	0	NONE
18418	PF14_0754	hypothetical protein	MAL14	3218989	3219339	-	0	NONE
18419	PF14_0760	hypothetical protein	MAL14	3241979	3242699	-	0	NONE
18420	PF14_0624	hypothetical protein	MAL14	2656433	2656915	-	0	NONE
18421	PF14_0629	hypothetical protein	MAL14	2685893	2687490	-	0	NONE
18422	PFA0470c	cold-shock protein, putative	MAL1	379027	379752	-	1	CSD;
18423	PF14_0648	hypothetical protein	MAL14	2776581	2784063	+	2	VAR1;rRNA_processing;
18424	PF11_0450	hypothetical protein	MAL11	1739499	1739945	+	0	NONE
18425	PF11_0451	hypothetical protein	MAL11	1740569	1742258	+	0	NONE
18426	PFA0615w	hypothetical protein	MAL1	487649	488335	+	0	NONE
18427	PFA0620c	glutamic acid-rich protein (garp)	MAL1	489041	491276	-	2	YL1;TolA;
18428	PFA0630c	hypothetical protein	MAL1	502108	504017	-	0	NONE
18429	PFA0635c	hypothetical protein	MAL1	506087	508023	-	0	NONE
18430	PF14_0666	hypothetical protein	MAL14	2863973	2865194	-	0	NONE
18431	PF11_0491	hypothetical protein	MAL11	1923251	1923304	+	0	NONE
18432	PF11_0493	hypothetical protein	MAL11	1923755	1924241	+	0	NONE
18433	PF11_0496	hypothetical protein	MAL11	1925916	1925978	+	0	NONE
18434	PF11_0499	hypothetical protein	MAL11	1927719	1927799	+	0	NONE
18435	PF11_0474	hypothetical protein, conserved	MAL11	1825251	1825964	-	1	DivIC;
18436	PFA0660w	protein with DNAJ domain, dnj1/sis1 family	MAL1	522529	524301	+	2	DnaJ;DnaJ_C;
18437	PF11_0470	hypothetical protein	MAL11	1816654	1817653	+	0	NONE
18438	PFA0720w	hypothetical protein	MAL1	573708	574404	+	0	NONE
18439	PFA0665w	hypothetical protein	MAL1	528829	538073	+	6	Duffy_binding;ComC;Duffy_binding;zf-dskA_traR;Isy1;VAR1;
18440	PF11_0503	hypothetical protein	MAL11	1931243	1932492	-	0	NONE
18441	PF11_0506	hypothetical protein	MAL11	1947120	1948832	+	2	Duffy_binding;PFEMP;
18442	PF11_0277	hypothetical protein	MAL11	1037703	1038755	-	0	NONE
18443	PFL0040c	hypothetical protein	MAL12	68808	70867	-	4	Pkinase_Tyr;Choline_kinase;Kdo;Pkinase;
18444	PFL0050c	hypothetical protein	MAL12	76846	79067	-	1	SDA1;
18445	PF13_0321	hypothetical protein	MAL13	2422466	2424109	-	0	NONE
18446	PF11_0288	hypothetical protein	MAL11	1072101	1073318	-	0	NONE
18447	MAL13P1.334	hypothetical protein	MAL13	2646929	2649032	-	0	NONE
18448	PFL0070c	hypothetical protein	MAL12	93581	97146	-	0	NONE
18449	MAL13P1.309	hypothetical protein	MAL13	2484190	2485808	-	1	14-3-3;
18450	PFL0245w	hypothetical protein	MAL12	217182	218237	+	0	NONE
18451	PF11_0299	hypothetical protein	MAL11	1113512	1114184	-	0	NONE
18452	MAL13P1.314	hypothetical protein	MAL13	2514821	2516947	+	0	NONE
18453	PFL2360w	hypothetical protein	MAL12	2010414	2010875	+	0	NONE
18454	MAL13P1.287	hypothetical protein	MAL13	2313335	2314177	+	0	NONE
18455	PFL2480w	hypothetical protein	MAL12	2103102	2105240	+	0	NONE
18456	PF13_0276	hypothetical protein	MAL13	2126864	2127398	+	0	NONE
18457	PF11_0508	hypothetical protein	MAL11	1969310	1970784	+	0	NONE
18458	PF11_0511	hypothetical protein	MAL11	1982780	1983346	-	0	NONE
18459	MAL13P1.465	hypothetical protein	MAL13	2807173	2807664	+	0	NONE
18460	PFL2525c	hypothetical protein	MAL12	2145250	2146600	-	0	NONE
18461	PF13_0283	hypothetical protein	MAL13	2152088	2153875	-	1	V-ATPase_G;
18462	PFL2565w	hypothetical protein	MAL12	2175312	2176070	+	0	NONE
18463	PF13_0047	hypothetical protein	MAL13	401780	403603	+	0	NONE
18464	PFC0060c	Serine/threonine protein kinase, putative	MAL3	74873	77071	-	2	Pkinase;Kdo;
18465	PFC0070c	hypothetical protein	MAL3	81847	82809	-	0	NONE
18466	PFL2085w	hypothetical protein	MAL12	1818725	1820056	+	0	NONE
18467	PFC0075c	hypothetical protein	MAL3	84928	85909	-	0	NONE
18468	PFC0080c	hypothetical protein	MAL3	87793	90714	-	1	Bap31;
18469	PFC0090w	hypothetical protein, conserved	MAL3	101005	101961	+	0	NONE
18470	PFC0215c	hypothetical protein	MAL3	220611	222467	-	0	NONE
18471	PF14_0783	hypothetical protein	MAL14	1705747	1706467	-	0	NONE
18472	PF14_0302	hypothetical protein	MAL14	1262779	1265676	+	1	Duffy_binding;
18473	PF14_0445	hypothetical protein	MAL14	1919925	1920600	-	0	NONE
18474	PFB0900c	hypothetical protein	MAL2	783721	784826	-	0	NONE
18475	MAL13P1.68	hypothetical protein	MAL13	568866	569737	+	1	FKBP_C;
18476	PFB0925w	hypothetical protein	MAL2	820427	822539	+	1	DnaJ;
18477	PFL1583c	hypothetical protein	MAL12	1350898	1351272	-	0	NONE
18478	PFB0915w	liver stage antigen 3	MAL2	796750	801584	+	5	DHC_N1;PNPase;Orthopox_A49R;NusA_N;HDV_ag;
18479	PFB0923c	hypothetical protein	MAL2	813825	814652	-	0	NONE
18480	PFB0225c	hypothetical protein	MAL2	212982	214508	-	0	NONE
18481	PFB0279w	hypothetical protein	MAL2	252394	254818	+	0	NONE
18482	PFL1615c	hypothetical protein	MAL12	1385356	1385496	-	0	NONE
18483	PFB0330c	cysteine protease, putative	MAL2	294273	297616	-	3	VAR1;Peptidase_C1;DUF1762;
18484	MAL13P1.158	hypothetical protein	MAL13	1269509	1271632	+	0	NONE
18485	PFB0115w	hypothetical protein	MAL2	120524	124102	+	1	Pfg27;
18486	PFC0540w	hypothetical protein	MAL3	532720	533951	+	0	NONE
18487	PF13_0202	hypothetical protein	MAL13	1472381	1472879	+	0	NONE
18488	PF14_0362	hypothetical protein	MAL14	1547873	1548142	+	0	NONE
18489	PF11_0535	hypothetical protein, conserved	MAL11	569395	570866	+	0	NONE
18490	PF11_0140	hypothetical protein	MAL11	514925	515599	+	0	NONE
18491	PF10_0190	hypothetical protein	MAL10	800276	803500	-	0	NONE
18492	PF10_0024	hypothetical protein	MAL10	103119	104684	-	0	NONE
18493	PF10_0026	hypothetical protein	MAL10	112930	116016	+	0	NONE
18494	MAL13P1.124	hypothetical protein	MAL13	938868	943771	+	1	Sod_Fe_N;
18495	MAL13P1.180	hypothetical protein	MAL13	1474471	1475858	+	0	NONE
18496	MAL13P1.173	MSP7-like protein	MAL13	1403720	1404649	-	0	NONE
18497	PF13_0192	hypothetical protein	MAL13	1405929	1408127	-	0	NONE
18498	PFE1100w	hypothetical protein	MAL5	896013	896935	+	0	NONE
18499	PFD0855c	hypothetical protein	MAL4	787231	790227	-	2	PFEMP;Prefoldin_2;
18500	PFE1495w	hypothetical protein	MAL5	1222419	1222748	+	0	NONE
18501	PF10_0018	hypothetical protein	MAL10	74662	77573	-	2	VAR1;Abhydrolase_1;
18502	PF10_0021	hypothetical protein	MAL10	92574	93527	-	0	NONE
18503	PF10_0262	hypothetical protein	MAL10	1114737	1119815	-	3	TSP_3;Prefoldin_2;DASH_Duo1;
18504	PF11_0152	hypothetical protein	MAL11	542019	542379	-	0	NONE
18505	PF10_0288	hypothetical protein	MAL10	1205588	1206004	-	0	NONE
18506	PF10_0344	glutamate-rich protein	MAL10	1400436	1404137	+	0	NONE
18507	PF14_0129	hypothetical protein	MAL14	523889	525304	-	0	NONE
18508	PF10_0420	hypothetical protein	MAL10	1515046	1516858	-	0	NONE
18509	PF11_0193	hypothetical protein	MAL11	706789	708303	-	0	NONE
18510	PF14_0238	hypothetical protein	MAL14	1009151	1012051	+	0	NONE
18511	PF10_0375	hypothetical protein	MAL10	1555244	1556520	-	0	NONE
18512	PF10_0376	hypothetical protein	MAL10	1558286	1559961	-	0	NONE
18513	PF14_0014	hypothetical protein	MAL14	46834	47745	+	0	NONE
18514	PF14_0093	hypothetical protein	MAL14	370145	373005	+	0	NONE
18515	PF10_0350	hypothetical protein	MAL10	1421774	1423912	+	0	NONE
18516	PF10_0351	hypothetical protein	MAL10	1425224	1426924	+	1	Trigger_C;
18517	PF14_0134	hypothetical protein	MAL14	538895	539809	+	0	NONE
18518	PF10_0056	hypothetical protein	MAL10	234795	235745	-	0	NONE
18519	PF14_0078	HAP protein	MAL14	297467	298822	+	1	Asp;
18520	PF07_0060	hypothetical protein, conserved	MAL7	729988	730508	-	0	NONE
18521	MAL7P1.111	hypothetical protein	MAL7	956927	958165	+	0	NONE
18522	PFF0400w	hypothetical protein	MAL6	337788	341756	+	3	Endonuc-dimeris;MAP1B_neuraxin;MpPF2;
18523	PF07_0004	hypothetical protein	MAL7	135268	138321	-	2	Tash_PEST;DUF378;
18524	PF07_0005	lysophospholipases-like protein, putative	MAL7	147235	148509	-	1	Abhydrolase_1;
18525	PFE0055c	heat shock protein, putative	MAL5	57954	59726	-	2	DnaJ;DnaJ_C;
18526	PFE0060w	hypothetical protein	MAL5	64065	65489	+	0	NONE
18527	MAL7P1.321	hypothetical protein	MAL7	98955	100278	-	1	Oxidored_q3;
18528	PF10_0172	hypothetical protein	MAL10	709506	710825	+	0	NONE
18529	PF10_0248	hypothetical protein	MAL10	1066588	1068327	-	1	DUF540;
18530	PF10_0249	hypothetical protein	MAL10	1069089	1070023	-	0	NONE
18531	PF10_0250	hypothetical protein	MAL10	1070466	1074566	-	0	NONE
18532	PF10_0254	hypothetical protein	MAL10	1092678	1095097	-	0	NONE
18533	PFD1195c	hypothetical protein	MAL4	1134195	1134520	-	0	NONE
18534	PF10_0160	3.8 protein	MAL10	656708	659026	-	2	Kdo;Pkinase;
18535	PFE0565w	hypothetical protein	MAL5	481421	482566	+	1	FtsH_ext;
18536	PFI0105c	hypothetical protein	MAL9	98401	100338	-	0	NONE
18537	PFI0110c	hypothetical protein	MAL9	102491	104592	-	3	Pkinase;Pkinase_Tyr;Plasmid_parti;
18538	PFI0265c	rhoptry protein, putative	MAL9	270738	274787	-	1	Rho_N;
18539	PFI0390c	hypothetical protein	MAL9	373755	375578	-	0	NONE
18540	MAL8P1.205	hypothetical protein	MAL8	1340531	1343377	+	0	NONE
18541	MAL8P1.98	hypothetical protein	MAL8	616354	618842	-	1	PDZ;
18542	PFD1145c	hypothetical protein	MAL4	1086802	1088589	-	0	NONE
18543	PFD1150c	hypothetical protein	MAL4	1090419	1095512	-	2	DHC_N1;RhoGEF;
18544	PFD0280w	hypothetical protein	MAL4	311319	311815	+	0	NONE
18545	MAL7P1.171	hypothetical protein	MAL7	1380753	1387191	+	0	NONE
18546	MAL7P1.172	hypothetical protein	MAL7	1394337	1397168	+	0	NONE
18547	PFD1007w	hypothetical protein	MAL4	1001680	1001895	+	0	NONE
18548	PFI0090c	hypothetical protein	MAL9	86773	88074	-	0	NONE
18549	PFI0095c	hypothetical protein	MAL9	89360	91294	-	2	VAR1;Pkinase;
18550	PFI1520w	hypothetical protein	MAL9	1261017	1261934	+	0	NONE
18551	PFI1220w	hypothetical protein	MAL9	1010370	1011825	+	0	NONE
18552	PFI1285w	hypothetical protein	MAL9	1064742	1067913	+	2	Not3;DUF755;
18553	PFI1315c	hypothetical protein	MAL9	1092834	1096508	-	0	NONE
18554	PF07_0107	hypothetical protein	MAL7	1148944	1151500	-	0	NONE
18555	MAL7P1.144	hypothetical protein, conserved	MAL7	1155896	1158345	+	2	Pkinase_Tyr;Pkinase;
18556	PFI1765c	hypothetical protein	MAL9	1444256	1444835	-	0	NONE
18557	PFI1790w	hypothetical protein	MAL9	1466102	1467043	+	0	NONE
18558	PFI1795c	hypothetical protein	MAL9	1468534	1469405	-	0	NONE
18559	PFF0090w	hypothetical protein	MAL6	78187	78781	+	0	NONE
18560	PFF1377w	hypothetical protein	MAL6	1176266	1178585	+	0	NONE
18561	PFF0475w	hypothetical protein	MAL6	408037	411998	+	0	NONE
18562	PFI1095w	hypothetical protein	MAL9	906474	908347	+	0	NONE
18563	PFI1615w	hypothetical protein	MAL9	1320401	1324689	+	0	NONE
18564	PFI1555w	hypothetical protein	MAL9	1277997	1279172	+	0	NONE
18565	MAL8P1.52	hypothetical protein	MAL8	966895	967730	+	0	NONE
18566	PFI1720w	hypothetical protein	MAL9	1405181	1407011	+	0	NONE
18567	PFI1735c	hypothetical protein	MAL9	1420472	1422796	-	0	NONE
18568	PFF0960c	hypothetical protein	MAL6	829136	830386	-	1	F-box;
18569	PFF0975c	hypothetical protein	MAL6	841843	843360	-	0	NONE
18570	MAL8P1.80	hypothetical protein	MAL8	753065	757296	-	1	VAR1;
