# Supplementary material for: Consistent and contrasting properties of lineage-specific genes in the apicomplexan parasites Plasmodium and Theileria
Source: BMC Evol Biol. 2008 Apr 11;8:108. doi: 10.1186/1471-2148-8-108 (PMC2330040; doi:10.1186/1471-2148-8-108)
Supplement: Additional file 3 — Lists of lineage-specific genes in Theileria annulata. Lists of lineage-specific genes, grouped by the level of lineage specificity defined in Figure 2. [file 1471-2148-8-108-S3.xls]

## Sheet: Ta1
ClusterID	GeneID	Annotation	Chromosome	Start	End	Orientation	#Domain	PfamDomain
14	TA05900	dynein heavy chain, putative	tann.chr01.contig1.genedb	831798	841681	+	8	DHC_N1;DUF1374;DHC_N2;AAA_3;AAA;AAA_5;GBP_C;Prefoldin_2;
16	TA05455	ABC transporter, putative	tann.chr03.genedb	324983	330525	+	6	ABC_membrane;DUF1496;TEP1_N;ABC_tran;MMR_HSR1;Viral_helicase1;
16	TA11425	ABC-transporter protein family, putative	tann.chr02.genedb	1922938	1927521	-	7	Oxidored_q3;Papilloma_E5;ABC_tran;ABC_membrane;ABC_tran;MMR_HSR1;NACHT;
16	TA12925	(subtelomeric) ABC-transporter family member, putative	tann.chr02.genedb	1194705	1199396	-	5	ABC_tran;ABC_membrane;ABC_tran;MMR_HSR1;NACHT;
16	TA17350	(subtelomeric) ABC-transporter protein family member, putative	tann.chr01.contig2.genedb	500	5080	+	7	Oxidored_q3;BacA;ABC_tran;Innexin;7tm_4;ABC_membrane;ABC_tran;
16	TA16015	(subtelomeric) ABC-transporter protein family member, putative	tann.chr02.genedb	38170	42720	+	8	Nop10p;5_3_exonuc_N;DHC_N1;Innexin;MVIN;Polysacc_synt;ABC_membrane;ABC_tran;
16	TA02720	ABC protein, putative	tann.chr03.genedb	34684	39261	+	8	DUF1765;DHC_N1;ABC_tran;Oxidored_q2;ABC_membrane;Flavi_NS2B;ABC_tran;MMR_HSR1;
16	TA17170	ABC transporter, putative	tann.chr04.genedb	50493	55076	+	5	Innexin;ABC_membrane;Adeno_E3A;ABC_tran;MMR_HSR1;
16	TA10030	(subtelomeric) ABC-transporter protein family member, putative	tann.chr04.genedb	1796755	1801884	+	5	ABC_tran;ABC_membrane;FtsX;ABC_tran;MMR_HSR1;
16	TA17365	(subtelomeric) ABC-transporter protein family member, putative	tann.chr03.genedb	1854137	1858717	-	7	C4dic_mal_tran;BacA;ABC_tran;Innexin;ABC_membrane;Flavi_NS2B;ABC_tran;
16	TA02730	ABC transporter, putative	tann.chr03.genedb	24527	29101	+	8	DUF1765;ABC_tran;ABC_membrane;Flavi_NS2B;ABC_tran;MMR_HSR1;NACHT;PPP5;
16	TA05590	(subtelomeric) ABC-transporter protein family member, putative	tann.chr03.genedb	1860626	1865203	-	6	C4dic_mal_tran;Pox_VLTF3;ABC_tran;Innexin;ABC_membrane;ABC_tran;
16	TA17160	ABC transporter, putative	tann.chr04.genedb	43937	48520	+	5	SecY;ABC_membrane;Oxidored_q3;Adeno_E3A;ABC_tran;
16	TA12920	(subtelomeric) ABC-transporter protein family member, putative	tann.chr02.genedb	1200036	1204619	-	7	Srg;ABC_tran;ABC_membrane;DUF258;ABC_tran;MMR_HSR1;NACHT;
16	TA15955	(subtelomeric) ABC-transporter protein family member, putative	tann.chr02.genedb	63465	68000	-	5	ABC_tran;7TMR-DISM_7TM;ABC_membrane;NADH5_C;ABC_tran;
16	TA17150	ABC transporter, putative	tann.chr04.genedb	37384	41967	+	4	ABC_membrane;7tm_4;Adeno_E3A;ABC_tran;
16	TA19175	ABC transporter protein, putative	tann.chr01.contig1.genedb	2540622	2545199	-	5	MVIN;ABC_membrane;Dicty_CAR;ABC_tran;MMR_HSR1;
16	TA12900	(subtelomeric) ABC-transporter protein family member, putative	tann.chr02.genedb	1206991	1211610	-	6	ABC_tran;ABC2_membrane;ABC_membrane;NADH5_C;ABC_tran;MMR_HSR1;
16	TA03000	(subtelomeric) ABC-transporter protein family member, putative	tann.chr01.contig1.genedb	1295306	1299889	-	4	ABC_membrane;Adeno_E3A;ABC_tran;MMR_HSR1;
28	TA21015	protein transport protein sec24-like, putative	tann.chr01.contig1.genedb	1844263	1847498	+	5	zf-Sec23_Sec24;Sec23_trunk;Sec23_BS;Sec23_helical;Gelsolin;
100	TA04370	hypothetical protein, conserved	tann.chr03.genedb	854637	856535	+	7	NADHdh;MFS_1;BT1;PUCC;UPF0259;Got1;Ycf9;
100	TA04060	hypothetical protein, conserved	tann.chr03.genedb	735621	737039	+	6	Sugar_tr;MFS_1;BT1;Glycos_transf_4;PUCC;7TM-7TMR_HD;
100	TA04055	hypothetical protein, conserved	tann.chr03.genedb	733877	735297	+	8	Sugar_tr;MFS_1;BT1;Glycos_transf_4;PUCC;Branch_AA_trans;PTS_EIIC;UAA;
119	TA07840	histone H3, putative	tann.chr04.genedb	641086	641496	-	2	Histone;CBFD_NFYB_HMF;
119	TA05395	histone H3, putative	tann.chr03.genedb	304129	304539	+	2	Histone;CBFD_NFYB_HMF;
120	TA12965	calcium-dependent protein kinase, putative	tann.chr02.genedb	1183027	1185625	+	3	Pkinase_Tyr;Pkinase;efhand;
121	TA13500	cAMP-dependent protein kinase regulatory subunit, putative	tann.chr02.genedb	1000178	1001492	+	1	cNMP_binding;
122	TA14565	ribosomal protein l27, putative	tann.chr02.genedb	1793993	1794552	-	2	KOW;Ribosomal_L27e;
131	TA10460	hypothetical protein, conserved	tann.chr04.genedb	1368487	1373798	-	3	Ataxin-2_N;TFIIS_C;DNA_pack_N;
131	TA04130	hypothetical protein, conserved	tann.chr03.genedb	759209	760338	-	2	Abhydrolase_2;Peptidase_S9;
132	TA03860	pepsinogen, putative	tann.chr03.genedb	641297	642974	-	1	Asp;
132	TA02510	aspartyl protease precursor, putative	tann.chr03.genedb	112231	114545	-	1	Asp;
136	TA07820	cyclin-related protein, putative	tann.chr04.genedb	633399	634880	-	2	Cyclin;Cyclin_N;
137	TA04955	cGMP-dependent protein kinase, putative	tann.chr03.genedb	1119321	1122423	-	3	cNMP_binding;Pkinase;Pkinase_Tyr;
143	TA10925	short-chain dehydrogenase/reductase (SDR family member), putative	tann.chr04.genedb	1198075	1199409	-	4	Nitrate_red_gam;adh_short;KR;Epimerase;
143	TA10920	short-chain dehydrogenase/reductase (SDR family member), putative	tann.chr04.genedb	1199641	1201035	-	2	adh_short;Epimerase;
163	TA16180	calmodulin-like domain protein kinase, putative	tann.chr01.contig1.genedb	333634	335273	-	3	Pkinase;Pkinase_Tyr;efhand;
164	TA04195	membrane transporter, putative	tann.chr03.genedb	779512	780875	-	2	MFS_1;7tm_1;
177	TA20330	choline kinase, putative	tann.chr01.contig1.genedb	1497309	1498919	-	2	APH;Choline_kinase;
177	TA14415	choline/ethanolamine kinase, putative	tann.chr02.genedb	678797	680007	-	2	APH;Choline_kinase;
177	TA14405	choline/ethanolamine kinase, putative	tann.chr02.genedb	681624	682845	-	2	APH;Choline_kinase;
177	TA14385	choline/ethanolamine kinase, putative	tann.chr02.genedb	684805	686018	-	2	APH;Choline_kinase;
177	TA14390	choline/ethanolamine kinase, putative	tann.chr02.genedb	683403	684603	-	3	Pkinase;APH;Choline_kinase;
177	TA14375	choline/ethanolamine kinase, putative	tann.chr02.genedb	687923	689122	-	2	APH;Choline_kinase;
177	TA14380	choline/ethanolamine kinase, putative	tann.chr02.genedb	686223	687456	-	2	APH;Choline_kinase;
177	TA14410	choline/ethanolamine kinase, putative	tann.chr02.genedb	680209	681422	-	2	APH;Choline_kinase;
178	TA19320	prohibitin, putative	tann.chr01.contig1.genedb	2211506	2212551	+	2	Band_7;DNA_pol3_beta_3;
178	TA04375	prohibitin, putative	tann.chr03.genedb	856692	857513	+	1	Band_7;
179	TA10280	vacuolar H+ ATPase, 116 kDa subunit, putative	tann.chr04.genedb	1431340	1434150	+	6	V_ATPase_I;Vg_Tdu;Flu_C_NS2;DIE2_ALG10;Rer1;DUF1147;
194	TA16000	40S ribosomal protein S8, putative	tann.chr02.genedb	49046	49760	-	1	Ribosomal_S8e;
196	TA02890	phosphodiesterase, putative	tann.chr01.contig1.genedb	1241619	1243270	-	1	PDEase_I;
197	TA17250	peroxiredoxin 1, putative	tann.chr04.genedb	87485	88176	+	2	Redoxin;AhpC-TSA;
204	TA10965	phosphoinositide binding protein (SEC14 homologue), putative	tann.chr04.genedb	1762247	1763525	+	2	CRAL_TRIO_N;CRAL_TRIO;
204	TA05300	polyphosphoinositol binding protein, putative	tann.chr03.genedb	261876	263079	-	1	CRAL_TRIO;
205	TA18420	dead box RNA helicase, putative	tann.chr03.genedb	1780900	1783551	-	3	ResIII;DEAD;Helicase_C;
205	TA09060	DEAD-box family RNA-dependent helicase, putative	tann.chr04.genedb	1125256	1127218	-	4	ResIII;DEAD;Flavi_DEAD;Helicase_C;
206	TA06690	ubiquitin, putative	tann.chr01.contig1.genedb	1085655	1086134	+	1	ubiquitin;
207	TA04105	cysteine proteinase, putative	tann.chr03.genedb	749151	750915	-	0	NONE
207	TA15665	cathepsin-like cysteine protease, putative	tann.chr02.genedb	190929	194347	+	2	CathepsinC_exc;Peptidase_C1;
221	TA15545	protein phosphatase 2c, putative	tann.chr02.genedb	240036	242399	-	1	PP2C;
222	TA10535	histone H4, putative	tann.chr04.genedb	1345977	1346288	+	4	Histone;CBFD_NFYB_HMF;DUF156;TAF;
222	TA10545	histone H4, putative	tann.chr04.genedb	1343910	1344221	+	4	Histone;CBFD_NFYB_HMF;DUF156;TAF;
224	TA02600	U1 snRNP protein, putative	tann.chr03.genedb	80484	81706	+	2	Calcipressin;RRM_1;
224	TA12855	U1/2 small nuclear ribonucleoprotein, putative	tann.chr02.genedb	1231875	1232526	-	1	RRM_1;
225	TA18130	zinc-transport protein, putative	tann.chr03.genedb	1645861	1647094	+	1	Zip;
226	TA04770	P-type ATPase 2, putative	tann.chr03.genedb	1026425	1032381	+	1	Hydrolase;
227	TA12860	cAMP-dependent protein kinase catalytic subunit, putative	tann.chr02.genedb	1230332	1231483	-	2	Pkinase;Pkinase_Tyr;
228	TA03610	hypothetical protein, conserved	tann.chr03.genedb	546799	548198	+	1	TBC;
246	TA14750	60S ribosomal protein L17, putative	tann.chr02.genedb	548893	549737	-	1	Ribosomal_L22;
247	TA10725	serine/threonine protein kinase, putative	tann.chr04.genedb	1267284	1269943	-	2	Pkinase;Pkinase_Tyr;
248	TA04000	integral membrane protein family I	tann.chr03.genedb	708380	710239	+	4	Sugar_tr;MFS_1;Transgly_assoc;COX3;
249	TA12680	serine/threonine protein phosphatase 1, PP1-gamma catalytic subunit, putative	tann.chr02.genedb	1278072	1279059	-	1	Metallophos;
251	TA20900	acidic leucine-rich nuclear phosphoprotein 32 family, putative	tann.chr01.contig1.genedb	1794978	1795942	+	1	LRR_1;
252	TA11610	heat shock 70 kDa protein	tann.chr02.genedb	1670249	1672189	-	4	MreB_Mbl;Actin;HSP70;FtsA;
254	TA02810	protein kinase, putative	tann.chr01.contig1.genedb	1205203	1207627	+	2	Pkinase;Pkinase_Tyr;
255	TA15120	chromatin assembly protein, putative	tann.chr02.genedb	404320	405546	+	1	Anti-silence;
256	TA04600	nucleosome assembly protein, putative	tann.chr03.genedb	931319	932564	-	1	NAP;
279	TA15220	60S ribosomal protein l21, putative	tann.chr02.genedb	1773769	1774251	+	1	Ribosomal_L21e;
280	TA07590	40S ribosomal protein S11, putative	tann.chr04.genedb	558238	558762	-	1	Ribosomal_S11;
281	TA20980	proline-rich hypothetical protein	tann.chr01.contig1.genedb	1832296	1835299	-	2	Extensin_2;PT;
282	TA07825	vacuolar H+-ATPase subunit, putative	tann.chr04.genedb	636741	637481	+	1	ATP-synt_C;
283	TA06490	SWI/SNF family transcriptional activator protein, putative	tann.chr01.contig1.genedb	621724	625179	-	6	ResIII;DEAD;SNF2_N;Helicase_C;HAND;SLIDE;
284	TA09030	hypothetical protein, conserved	tann.chr04.genedb	1113561	1118534	+	5	TPR_2;TPR_1;TPR_2;tRNA_synt_1c_R2;FH2;
285	TA04950	hypothetical protein, conserved	tann.chr03.genedb	1118151	1119074	-	1	zf-DHHC;
286	TA19380	60S ribosomal protein l13, putative	tann.chr01.contig1.genedb	2197005	2197604	+	1	Ribosomal_L13e;
287	TA07290	histone H2B (variant 1), putative	tann.chr04.genedb	144703	145074	+	1	Histone;
288	TA15475	guanylyl cyclase, putative	tann.chr02.genedb	267931	276578	-	8	E1-E2_ATPase;Hydrolase;TatC;MFS_1;Bap31;Guanylate_cyc;UNC-50;Guanylate_cyc;
289	TA14895	60S ribosomal protein l7a, putative	tann.chr02.genedb	1784338	1785138	-	1	Ribosomal_L7Ae;
290	TA13900	40s ribosomal protein s15a, putative	tann.chr02.genedb	1818737	1819129	+	1	Ribosomal_S8;
292	TA02480	hexose transporter (HT1 homologue), putative	tann.chr03.genedb	128013	129434	-	8	Trp_Tyr_perm;Sugar_tr;MFS_1;7tm_4;Branch_AA_trans;DUF1516;MASE1;DUF6;
292	TA16160	hexose transporter, putative	tann.chr01.contig1.genedb	340651	342075	+	2	Sugar_tr;MFS_1;
292	TA02485	hexose transporter (HT1 homologue), putative	tann.chr03.genedb	126075	127496	-	7	Trp_Tyr_perm;Sugar_tr;MFS_1;DUF112;DsbD;DUF368;MASE1;
293	TA19515	ubiquitin-protein ligase 1, putative	tann.chr01.contig1.genedb	2139398	2153057	-	8	DUF908;DUF913;VAR1;NAD_binding_6;Fork_head_N;Ku_C;Hormone_1;HECT;
296	TA07015	hypothetical protein, conserved	tann.chr01.contig1.genedb	939212	940954	-	2	Ank;Bromodomain;
317	TA10160	S27 ribosomal protein, putative	tann.chr04.genedb	1474697	1475185	-	2	Ribosomal_S27;IBR;
318	TA11845	1-phosphatidylinositol-4-phosphate 5-kinase or 1-phosphatidylinositol-5-phosphate 4-kinase, putative	tann.chr02.genedb	1565607	1568043	+	3	efhand;CGI-121;PIP5K;
319	TA04840	60S ribosomal L34 protein, putative	tann.chr03.genedb	1070683	1071223	+	1	Ribosomal_L34e;
320	TA15210	60S ribosomal subunit protein L18, putative	tann.chr02.genedb	358212	358778	+	1	Ribosomal_L18ae;
322	TA08705	elongation factor 1-gamma, putative	tann.chr04.genedb	990394	991587	-	2	GST_C;EF1G;
323	TA17310	40s ribosomal protein s15	tann.chr04.genedb	106409	107174	-	1	Ribosomal_S19;
325	TA21110	60S ribosomal protein l11a, putative	tann.chr01.contig1.genedb	1878205	1878837	+	2	Ribosomal_L5;Ribosomal_L5_C;
326	TA14275	sodium/hydrogen exchanger, putative	tann.chr02.genedb	716429	719681	-	12	MFS_1;YibE_F;TatC;C4dic_mal_tran;Na_H_Exchanger;LrgB;NADHdh;7tm_4;7TMR-DISM_7TM;UPF0259;COX4_pro;MBOAT;
327	TA20545	ribosomal protein s15, putative	tann.chr01.contig1.genedb	1585032	1585563	-	2	Ribosomal_S13_N;Ribosomal_S15;
328	TA06650	60S ribosomal protein L35, putative	tann.chr01.contig1.genedb	569316	570031	-	3	HLH;Ribosomal_L29;DUF1713;
329	TA17420	vacuolar ATP synthase (E subunit), putative	tann.chr03.genedb	1832348	1833175	+	1	vATP-synt_E;
330	TA17895	40S ribosomal protein s19, putative	tann.chr03.genedb	1543173	1543682	+	1	Ribosomal_S19e;
331	TA03895	casein kinase, putative	tann.chr03.genedb	664899	665912	+	4	Pkinase;Pkinase_Tyr;APH;RIO1;
332	TA08390	60S ribosomal protein L32, putative	tann.chr04.genedb	192067	192525	+	1	Ribosomal_L32e;
333	TA11795	serine/threonine kinase, putative	tann.chr02.genedb	1582795	1584055	+	2	Pkinase;Pkinase_Tyr;
334	TA18025	eb1 protein homologue, putative	tann.chr03.genedb	1583104	1584090	-	3	CH;Sof1;EB1;
335	TA11270	40S ribosomal protein S7 (RPS7), putative	tann.chr04.genedb	1660768	1661417	-	1	Ribosomal_S7e;
337	TA12500	60S ribosomal protein L27a, putative	tann.chr02.genedb	1336173	1336646	-	1	L15;
338	TA05835	phosphatidylinositol 4-kinase, putative	tann.chr01.contig1.genedb	862184	865429	-	2	PI3Ka;PI3_PI4_kinase;
339	TA04645	thioredoxin reductase	tann.chr03.genedb	222622	227578	+	6	DAO;FAD_binding_2;GIDA;Pyr_redox_2;Pyr_redox;Pyr_redox_dim;
340	TA02535	60S ribosomal L24 protein, putative	tann.chr03.genedb	104360	105038	+	1	Ribosomal_L24e;
341	TA18050	60S ribosomal protein l35a, putative	tann.chr03.genedb	1271723	1272197	-	1	Ribosomal_L35Ae;
342	TA17380	40S ribosomal protein S5, putative	tann.chr03.genedb	1842160	1842970	+	1	Ribosomal_S7;
343	TA12430	beta adaptin, putative	tann.chr02.genedb	1363547	1366366	+	4	Adaptin_N;HEAT;Alpha_adaptinC2;B2-adapt-app_C;
344	TA11570	ADP/ATP transporter, putatve	tann.chr02.genedb	1684016	1684921	+	1	Mito_carr;
376	TA08320	hypothetical protein, conserved	tann.chr04.genedb	826641	829886	+	1	Lactamase_B;
377	TA05325	methionyl-tRNA synthetase, putative	tann.chr03.genedb	269766	272529	+	4	tRNA-synt_1;tRNA-synt_1e;tRNA-synt_1g;tRNA-synt_1d;
377	TA09735	methionyl-tRNA synthetase, putative	tann.chr01.contig1.genedb	24180	25901	+	4	tRNA-synt_1;tRNA-synt_1e;tRNA-synt_1g;tRNA-synt_1b;
378	TA08170	60S ribosomal protein L13, putative	tann.chr04.genedb	773585	774283	-	1	Ribosomal_L13;
379	TA06470	chaperone protein (HSP90 homologue), putative	tann.chr01.contig1.genedb	628985	631951	+	2	HATPase_c;HSP90;
380	TA12690	histone deacetylase, putative	tann.chr02.genedb	1868362	1869702	+	1	Hist_deacetyl;
381	TA14115	14-3-3 protein homologue, putative	tann.chr02.genedb	764908	766071	-	1	14-3-3;
383	TA07845	histone H2A, putative	tann.chr04.genedb	642630	643013	+	2	Histone;CBFD_NFYB_HMF;
384	TA20580	ribonucleoprotein, putative	tann.chr01.contig1.genedb	1597693	1599240	+	6	RRM_1;MPPN;RRM_1;WW;RNA_bind;RRM_1;
386	TA13375	diacylglycerol kinase, putative	tann.chr02.genedb	1038986	1040627	-	2	DAGK_cat;DAGK_acc;
387	TA21145	NA	tann.chr01.contig1.genedb	1887128	1888678	-	3	zf-C3HC4;zf-RING-like;RRM_1;
388	TA17025	60S ribosomal protein L2/L8, putative	tann.chr01.contig1.genedb	382462	383378	+	2	Ribosomal_L2;Ribosomal_L2_C;
389	TA16590	inositol phosphatase, putative	tann.chr01.contig1.genedb	185409	190809	-	2	Syja_N;Exo_endo_phos;
390	TA18030	putative 60S ribosomal protein l7	tann.chr03.genedb	1584231	1585254	-	2	Ribosomal_L30_N;Ribosomal_L30;
391	TA14990	cation transporting ATPase, putative	tann.chr02.genedb	441402	445534	-	2	E1-E2_ATPase;Hydrolase;
393	TA13215	hypothetical protein, conserved	tann.chr02.genedb	1100860	1102106	+	2	Sar8_2;zf-DHHC;
394	TA06950	chromatin assembly factor subunit, putative	tann.chr01.contig1.genedb	975546	976937	-	1	WD40;
395	TA05445	60S ribosomal protein L19, putative	tann.chr03.genedb	321175	321711	+	1	Ribosomal_L19e;
396	TA13460	40S ribosomal subunit protein S6, putative	tann.chr02.genedb	1010919	1011575	-	1	Ribosomal_S6e;
397	TA12060	60S ribosomal protein l37, putative	tann.chr02.genedb	1492552	1493008	+	2	Ribosomal_L37e;zf-NADH-PPase;
398	TA17900	40S ribosomal protein s12, putative	tann.chr03.genedb	1543857	1544285	-	1	Ribosomal_L7Ae;
434	TA13995	casein kinase II beta chain, putative	tann.chr02.genedb	804823	805782	-	1	CK_II_beta;
435	TA03520	hypothetical protein, conserved	tann.chr03.genedb	496040	499969	-	3	Guanylate_cyc;Lipoprotein_17;Not3;
436	TA05510	hypothetical protein, conserved	tann.chr03.genedb	360493	361958	-	0	NONE
437	TA14155	histone H2A variant, putative	tann.chr02.genedb	754392	755138	+	2	Histone;CBFD_NFYB_HMF;
439	TA10760	vacuolar protein sorting/secretion protein, putative	tann.chr04.genedb	1257981	1260254	-	1	Sec1;
440	TA21355	ribosomal phosphoprotein P0, putative	tann.chr01.contig1.genedb	1967929	1968858	+	2	Ribosomal_L10;Ribosomal_60s;
441	TA10065	60S ribosomal protein L26, putative	tann.chr04.genedb	1506868	1507341	-	1	KOW;
442	TA19555	sortilin-like protein, putative	tann.chr01.contig1.genedb	2527089	2529927	+	1	BNR;
443	TA08710	60S ribosomal protein L6, putative	tann.chr04.genedb	992434	993072	+	2	KOW;Ribosomal_L6e;
444	TA09995	helicase, putative	tann.chr04.genedb	1536628	1539483	+	3	ResIII;DEAD;DEAD_2;
446	TA10515	40s ribosomal protein s4, putative	tann.chr04.genedb	1350597	1351361	+	4	RS4NT;S4;Ribosomal_S4e;KOW;
447	TA13260	oxoglutarate/malate translocator protein, putative	tann.chr02.genedb	1083618	1084553	-	1	Mito_carr;
448	TA07620	60S ribosomal protein L12, putative	tann.chr04.genedb	567501	568033	-	3	Ribosomal_L11_N;TBCA;Ribosomal_L11;
449	TA21115	ribosomal protein s18, putative	tann.chr01.contig1.genedb	1879318	1879782	+	1	Ribosomal_S13;
450	TA06835	histone acetyltransferase, putative	tann.chr01.contig1.genedb	1022512	1024164	+	3	zf-C2H2;MOZ_SAS;IF2_N;
452	TA15200	60S ribosomal subunit protein L18, putative	tann.chr02.genedb	365404	366290	+	1	Ribosomal_L18e;
453	TA11075	high-mobility group protein, putative	tann.chr04.genedb	1747888	1748494	-	1	Ribosomal_L7Ae;
454	TA19305	DNA mismatch repair protein, MutS family, putative	tann.chr01.contig1.genedb	2217345	2222103	+	5	MutS_I;MutS_III;MutS_V;ABC_tran;NACHT;
455	TA08940	hypothetical protein, conserved	tann.chr04.genedb	210469	211047	+	2	zf-A20;zf-AN1;
455	TA09145	hypothetical protein	tann.chr04.genedb	216090	217526	-	1	WD40;
456	TA18970	long-chain-fatty-acid--coa ligase, putative	tann.chr01.contig1.genedb	2338076	2340594	-	1	AMP-binding;
456	TA20445	long-chain-fatty-acid--coa ligase 5, putative	tann.chr01.contig1.genedb	1543844	1547767	-	2	AMP-binding;GCV_T;
457	TA19935	importin beta-1 subunit, putative	tann.chr01.contig1.genedb	2428901	2431674	-	7	MA3;IBN_N;Adaptin_N;Xpo1;HEAT;CAS_CSE1;UME;
458	TA19385	40s ribosomal protein s16, putative	tann.chr01.contig1.genedb	2195955	2196398	-	1	Ribosomal_S9;
459	TA19180	MORM repeat family protein, putative	tann.chr01.contig1.genedb	2261624	2263442	+	1	MORN;
460	TA13565	DNA helicase (SGS1 homologue), putative	tann.chr02.genedb	959287	961914	+	3	ResIII;DEAD;Helicase_C;
460	TA08755	DNA helicase (SGS1 homologue), putative	tann.chr04.genedb	1006739	1009516	+	3	ResIII;DEAD;Helicase_C;
461	TA16505	DEAD-box family helicase, putative	tann.chr01.contig1.genedb	219025	224413	-	6	S-antigen;ResIII;DEAD;SNF2_N;Helicase_C;Ran_BP1;
463	TA17715	60S ribosomal protein l25, putative	tann.chr03.genedb	1486928	1487527	+	2	Ribosomal_L23eN;Ribosomal_L23;
464	TA15875	proteasome subunit alpha type 1, putative	tann.chr02.genedb	108362	109448	-	1	Proteasome;
464	TA15900	proteasome subunit alpha type 1, putative	tann.chr02.genedb	103157	104250	-	1	Proteasome;
465	TA11305	40S ribosomal protein S10, putative	tann.chr04.genedb	1650085	1650463	-	1	S10_plectin;
466	TA15825	26S protease subunit, putative	tann.chr02.genedb	129635	131582	+	6	RecA;AAA_2;MMR_HSR1;AAA;AAA_3;AAA_5;
469	TA07445	GTPase activator, putative	tann.chr04.genedb	499269	501458	+	2	VAR1;TBC;
470	TA06720	elongation factor 1 alpha, putative	tann.chr01.contig1.genedb	1067084	1068430	+	5	GTP_EFTU;MMR_HSR1;Dynamin_N;GTP_EFTU_D2;GTP_EFTU_D3;
471	TA18090	60S ribosomal protein l15, putative	tann.chr03.genedb	1626731	1627388	+	1	Ribosomal_L15e;
472	TA07790	40S ribosomal protein S9, putative	tann.chr04.genedb	622715	623438	-	2	Ribosomal_S4;S4;
473	TA20645	FHA domain protein, putative	tann.chr01.contig1.genedb	1644071	1646422	-	3	zf-C3HC4;FHA;SF3b1;
474	TA17425	pre-protein translocase (SEC61 homologue), putative	tann.chr03.genedb	1830502	1832268	-	2	SecY;WCOR413;
476	TA07045	hypothetical protein, conserved	tann.chr04.genedb	126735	127337	-	1	tRNA_m1G_MT;
477	TA11660	coatomer alpha subunit, putative	tann.chr02.genedb	1651257	1655437	-	4	WD40;Coatomer_WDAD;COPI_C;Leuk-A4-hydro_C;
478	TA10630	casein kinase II, alpha subunit, putative	tann.chr04.genedb	1304983	1306245	+	4	Inhibitor_I29;Pkinase;Pkinase_Tyr;APH;
507	TA19955	methyl transferase, putative	tann.chr01.contig1.genedb	2422006	2424308	+	1	Nol1_Nop2_Fmu;
508	TA07715	hypothetical protein, conserved	tann.chr04.genedb	600112	601521	+	2	zf-DHHC;DPM3;
509	TA05610	hypothetical protein, conserved	tann.chr01.contig1.genedb	1156841	1158773	-	1	FlaG_arch;
509	TA05625	hypothetical protein, conserved	tann.chr01.contig1.genedb	1150624	1152986	+	3	Acid_phosphat_A;PGAM;Asp;
509	TA18476	hypothetical protein, conserved	tann.chr01.contig1.genedb	1161513	1165313	+	3	Acid_phosphat_A;PGAM;FlaG_arch;
509	TA05626	hypothetical protein, conserved	tann.chr01.contig1.genedb	1147771	1149832	+	1	RimK;
510	TA17625	possible cullin	tann.chr03.genedb	1435767	1438940	-	3	Cullin;SRP54_N;ScpA_ScpB;
510	TA10985	cullin, putative	tann.chr04.genedb	1178116	1180258	-	1	Cullin;
512	TA12470	topoisomerase-related nucleotidyltransferase, putative	tann.chr02.genedb	1345321	1347303	-	2	NTP_transf_2;PAP_assoc;
513	TA07040	hypothetical protein, conserved	tann.chr04.genedb	125779	126592	+	1	Thioredoxin;
514	TA20060	fructose-bisphosphate aldolase 2, putative	tann.chr01.contig1.genedb	2372231	2373364	-	1	Glycolytic;
515	TA13095	nucleoside diphosphate kinase, putative	tann.chr02.genedb	1134199	1134709	-	1	NDK;
516	TA16620	DnaJ-like molecular chaperone, putative	tann.chr01.contig1.genedb	171591	173067	-	2	DnaJ;DUF1977;
517	TA12980	oxysterol binding protein-related protein 1, putative	tann.chr02.genedb	1178098	1181057	-	2	PH;Oxysterol_BP;
518	TA18180	small GTP-binding protein Rab1, putative	tann.chr03.genedb	1668103	1668979	-	7	Arf;GTP_EFTU;cobW;MMR_HSR1;Miro;Ras;ATP_bind_1;
519	TA04450	protein disulphide isomerase, putative	tann.chr03.genedb	877893	879796	+	6	Redoxin;AhpC-TSA;Thioredoxin;ERp29_N;RusA;Thioredoxin;
520	TA13315	tubulin beta chain, putative	tann.chr02.genedb	1059437	1060916	+	2	Tubulin;Tubulin_C;
521	TA10005	vacuolar protein sorting (Vps) 26 homologue, putative	tann.chr04.genedb	1529914	1530957	-	1	Vps26;
522	TA12070	hypothetical protein, conserved	tann.chr02.genedb	1488946	1489761	+	1	DUF926;
523	TA12110	adp-ribosylation factor, putative	tann.chr02.genedb	1473682	1474334	-	4	Arf;MMR_HSR1;Miro;Ras;
525	TA18630	possible replication factor c -related protein	tann.chr03.genedb	1345252	1349055	-	6	BRCT;Rad17;ResIII;DEAD;AAA;RFC1;
526	TA06625	ATP binding protein (maybe ABC transporter), putative	tann.chr01.contig1.genedb	573588	576458	+	8	SMC_N;KAP_NTPase;ABC_tran;DHC_N1;FbpA;KH_2;ABC_tran;VAR1;
527	TA13455	hypothetical protein, conserved	tann.chr02.genedb	1012356	1012791	-	1	CS;
528	TA14435	serine/threonine protein kinase, putative	tann.chr02.genedb	668542	671974	+	3	RWD;Pkinase;Pkinase_Tyr;
529	TA06605	threonyl-tRNA synthetase, putative	tann.chr01.contig1.genedb	584422	587268	+	3	tRNA_SAD;tRNA-synt_2b;HGTP_anticodon;
530	TA13605	hypothetical protein, conserved	tann.chr02.genedb	944883	946288	+	1	LUC7;
531	TA03055	adenylate kinase, putative	tann.chr01.contig1.genedb	1322823	1323944	+	3	Zeta_toxin;ADK;ADK_lid;
534	TA08020	snRNP protein, putative	tann.chr04.genedb	715510	715982	+	1	LSM;
535	TA17685	aspartyl(acid) protease, putative	tann.chr03.genedb	1475894	1477360	+	1	Asp;
538	TA15750	actin 1, putative	tann.chr02.genedb	152797	153927	+	2	Actin;TFIID_20kDa;
539	TA08350	serine/threonine phosphatase, putative	tann.chr04.genedb	842100	845654	+	6	RAG2;Kelch_2;Kelch_1;Kelch_2;Kelch_1;Metallophos;
540	TA05450	nuclear-architecture-related protein (NARF) or Fe-hydrogenase, putative	tann.chr03.genedb	321822	323853	-	2	Fe_hyd_lg_C;VAR1;
541	TA16635	Fe/Mn superoxide dismutase (SOD), putative	tann.chr01.contig1.genedb	167270	168176	+	2	Sod_Fe_N;Sod_Fe_C;
542	TA12105	heat shock protein 90, putative	tann.chr02.genedb	1474807	1477590	-	3	HATPase_c;HSP90;SSIII;
543	TA07295	acetyl-coenzyme A synthetase, putative	tann.chr04.genedb	438406	440695	-	1	AMP-binding;
545	TA13125	mitochondrial respiratory chain complexes assembly protein (AFG3 homologue), putative	tann.chr02.genedb	1124216	1126796	+	10	TMA7;FtsH_ext;Bac_DnaA;AAA_2;AAA;AAA_3;AAA_5;SKI;Peptidase_M41;DUF855;
546	TA20850	ribosomal protein l6, putative	tann.chr01.contig1.genedb	1771190	1771723	+	1	Ribosomal_L6;
547	TA20265	60S ribosomal protein l3, putative	tann.chr01.contig1.genedb	1469753	1470274	-	1	Ribosomal_L3;
547	TA20270	60S ribosomal protein l3, putative	tann.chr01.contig1.genedb	1471020	1471631	-	0	NONE
548	TA20605	udp-N-acetylglucosamine pyrophosphorylase, putative	tann.chr01.contig1.genedb	1610691	1612382	-	1	UDPGP;
550	TA02610	vacuolar ATP synthase subunit h, putative	tann.chr03.genedb	76742	78552	-	2	V-ATPase_H;Choline_kinase;
551	TA16305	translation elongation factor E1-F beta, putative	tann.chr01.contig1.genedb	296018	296805	+	1	EF1_GNE;
552	TA10370	vacuolar H+-ATPase, a subunit, putative	tann.chr04.genedb	1407802	1409988	+	3	ATP-synt_ab_N;ATP-synt_ab;ATP-synt_ab_C;
553	TA16970	ubiquitin-related protein, putative	tann.chr01.contig1.genedb	416797	417156	-	1	ubiquitin;
554	TA18615	ATP synthase alpha chain heart isoform, mitochondrial precursor	tann.chr03.genedb	1337974	1340501	+	3	ATP-synt_ab_N;ATP-synt_ab;ATP-synt_ab_C;
556	TA07530	40S ribosomal protein S24, putative	tann.chr04.genedb	533602	534009	+	1	Ribosomal_S24e;
557	TA19870	hypothetical protein	tann.chr01.contig1.genedb	2453840	2454729	-	0	NONE
557	TA04340	RNA processing factor, putative	tann.chr03.genedb	840705	841767	+	1	Brix;
614	TA10185	ribosomal protein S2, putative	tann.chr04.genedb	1465892	1466864	-	1	Ribosomal_S2;
615	TA13805	nucleolar protein nop5, putative	tann.chr02.genedb	879945	881790	-	3	NOP5NT;NOSIC;Nop;
616	TA21460	p23 (translationally controlled tumor protein homolog), putative	tann.chr01.contig1.genedb	2010107	2010740	-	1	TCTP;
617	TA02525	40S ribosomal protein S27, putative	tann.chr03.genedb	106275	106652	-	2	Ribosomal_S27e;TFIIB_Zn_Ribbon;
618	TA17795	40s ribosomal protein s3a, putative	tann.chr03.genedb	1511264	1512052	-	1	Ribosomal_S3Ae;
619	TA10610	RuvB-like DNA repair helicase, putative	tann.chr04.genedb	1311022	1312816	-	7	UPF0079;APS_kinase;MobB;AAA;AAA_5;TIP49;ATP_bind_1;
620	TA19585	chaperonin containing tcp-1 delta subunit, putative	tann.chr01.contig1.genedb	2114800	2116893	+	1	Cpn60_TCP1;
622	TA16400	chaperonin (T-complex protein 1 (TCP1), theta subunit homologue), putative	tann.chr01.contig1.genedb	259531	261246	-	2	Cpn60_TCP1;APSES;
623	TA03790	U2 snRNP auxiliary factor, putative	tann.chr03.genedb	611679	612876	-	3	zf-CCCH;RRM_1;zf-CCCH;
624	TA21430	importin (karyopherin) beta, putative	tann.chr01.contig1.genedb	1995762	2000412	+	10	Adaptin_N;IBN_N;Arm;HEAT;Arm;HEAT;Arm;HEAT;Arm;HEAT;
625	TA20945	ATP synthase beta chain, mitochondrial precursor, putative	tann.chr01.contig1.genedb	1814697	1816625	+	5	ATP-synt_ab_N;ATP-synt_ab;ABC_tran;Phage_GPL;ATP-synt_ab_C;
626	TA15550	DnaJ protein, putative	tann.chr02.genedb	1764117	1765649	+	3	DnaJ;DnaJ_CXXCXGXG;DnaJ_C;
627	TA04190	DEAD-box family helicase, putative	tann.chr03.genedb	777477	778967	+	2	DEAD;Helicase_C;
628	TA18795	SAC3_GNAP family-related protein, putative	tann.chr03.genedb	1402909	1405489	+	2	Extensin_2;SAC3_GANP;
629	TA13860	GTP-binding protein, Rab-family, putative	tann.chr02.genedb	861865	862756	+	4	Arf;MMR_HSR1;Miro;Ras;
631	TA05980	molecular chaperone, putative	tann.chr01.contig1.genedb	1119719	1121345	-	3	DnaJ;DnaJ_CXXCXGXG;DnaJ_C;
632	TA11185	nascent polypeptide associated complex (NAC), alpha chain, putative	tann.chr04.genedb	1685197	1685799	-	2	NAC;UBA;
634	TA07690	dynamin, putative	tann.chr04.genedb	590702	593278	+	5	MMR_HSR1;Miro;Dynamin_N;Dynamin_M;GED;
635	TA17970	t-complex protein beta subunit, putative	tann.chr03.genedb	1562006	1563658	-	1	Cpn60_TCP1;
638	TA06575	mitochondrial import inner membrane translocase Tim17 subunit, putative	tann.chr01.contig1.genedb	596091	596590	+	1	Tim17;
639	TA19600	cyclophilin 1, putative	tann.chr01.contig1.genedb	2104931	2105820	+	1	Pro_isomerase;
640	TA11560	nima-related protein kinase, putative	tann.chr02.genedb	1687175	1688723	+	2	Pkinase;Pkinase_Tyr;
641	TA13465	glycylpeptide N-tetradecanoyltransferase 1, putative	tann.chr02.genedb	1833082	1835255	-	2	NMT;NMT_C;
642	TA11345	proteasome subunit, putative	tann.chr04.genedb	1636545	1637708	+	1	Proteasome;
643	TA14975	26S proteasome non-ATPase regulatory subunit 12, putative	tann.chr02.genedb	451978	453730	+	2	PCI;Sulfolobus_pRN;
644	TA17245	splicing factor, putative	tann.chr04.genedb	85612	86923	+	1	RRM_1;
645	TA02825	60S ribosomal protein L14, putative	tann.chr01.contig1.genedb	1210973	1211524	+	2	KOW;Ribosomal_L14e;
646	TA08110	hypothetical protein, conserved	tann.chr04.genedb	754005	755393	-	2	TBC;Endonuc-EcoRV;
647	TA06335	proteasome subunit beta 7, putative	tann.chr01.contig1.genedb	680551	681513	+	1	Proteasome;
648	TA11070	S-adenosylmethionne synthetase, putative	tann.chr04.genedb	1748964	1750469	+	3	S-AdoMet_synt_N;S-AdoMet_synt_M;S-AdoMet_synt_C;
649	TA16165	ubiquitin/60S ribosomal fusion protein, putative	tann.chr01.contig1.genedb	339163	339558	+	2	ubiquitin;Ribosomal_L40e;
650	TA06565	small ribonucleoprotein D1, putative	tann.chr01.contig1.genedb	598565	598942	-	1	LSM;
651	TA21055	proliferation-associated protein 2g4, putative	tann.chr01.contig1.genedb	1856788	1858199	-	1	Peptidase_M24;
652	TA15230	nucleolar, RNA-binding protein, putative	tann.chr02.genedb	352573	354622	-	2	RRM_3;RRM_1;
654	TA18740	calcyclin binding protein-like, putative	tann.chr03.genedb	1386371	1387472	-	3	Siah-Interact_N;CS;SGS;
655	TA10565	hypothetical protein, conserved	tann.chr04.genedb	1337653	1337994	-	2	zf-C3HC4;zf-RING-like;
656	TA20050	protein transport protein sec24-like, putative	tann.chr01.contig1.genedb	2376580	2379863	+	6	zf-Sec23_Sec24;Sec23_trunk;VWA;Sec23_BS;Sec23_helical;Gelsolin;
658	TA20705	histone acetyltransferase gcn5-related, putative	tann.chr01.contig1.genedb	1671897	1673795	+	3	FR47;Acetyltransf_1;Bromodomain;
659	TA03395	conserved hypothetical protein	tann.chr03.genedb	449307	451243	+	3	U-box;Prp19;WD40;
660	TA03605	hypothetical protein, conserved	tann.chr03.genedb	545499	546331	-	2	Autophagy_N;Autophagy_C;
661	TA07390	60S ribosomal protein L36, putative	tann.chr04.genedb	477059	477439	-	1	Ribosomal_L36e;
662	TA21330	glycerol-3-phosphate dehydrogenase (gpdh), putative	tann.chr01.contig1.genedb	1957232	1959162	+	3	Shikimate_DH;NAD_Gly3P_dh_N;NAD_Gly3P_dh_C;
663	TA03225	T-complex polypeptide 1, putative	tann.chr03.genedb	370781	372904	-	1	Cpn60_TCP1;
664	TA14890	60S ribosomal protein l5, putative	tann.chr02.genedb	1786383	1787602	+	1	Ribosomal_L18p;
665	TA16610	aspartyl aminopeptidase, putative	tann.chr01.contig1.genedb	176554	178503	+	3	Peptidase_M18;C1-set;Peptidase_M42;
666	TA04585	syntaxin binding protein 2, putative	tann.chr03.genedb	215434	217485	-	2	Sec1;DHC_N1;
667	TA15515	serine/threonine protein phosphatase pp2a catalytic subunit, putative	tann.chr02.genedb	254720	256392	-	1	Metallophos;
669	TA21080	Map2 kinase, putative	tann.chr01.contig1.genedb	1864153	1866081	-	3	Kdo;Pkinase;Pkinase_Tyr;
670	TA19035	GTPase-activating protein, putative	tann.chr01.contig1.genedb	2309830	2311007	-	2	ArfGap;GATA;
671	TA09350	40S ribosomal protein S20, putative	tann.chr04.genedb	308003	308523	-	1	Ribosomal_S10;
672	TA06755	ubiquitin conjugating enzyme, putative	tann.chr01.contig1.genedb	1048203	1049026	-	3	RWD;UQ_con;UBA;
673	TA18485	methionine aminopeptidase, putative	tann.chr03.genedb	1287720	1289369	+	1	Peptidase_M24;
674	TA13790	(Lariat) debranching enzyme (dbr1 homologue), putative	tann.chr02.genedb	882952	884514	-	2	Metallophos;DBR1;
675	TA02490	ribosome biogenesis protein (BMS1 homologue), putative	tann.chr03.genedb	122818	125941	+	6	GTP_EFTU;MMR_HSR1;Miro;AARP2CN;DUF663;Ku_C;
676	TA07460	vesicle transport (Sec1 family) protein, putative	tann.chr04.genedb	502445	504584	+	1	Sec1;
677	TA09940	fibrillarin, putative	tann.chr04.genedb	1555762	1556933	-	2	Fibrillarin;Methyltransf_11;
678	TA13150	hypothetical protein, conserved	tann.chr02.genedb	1116931	1117963	-	0	NONE
679	TA12535	60S ribosomal protein L23, putative	tann.chr02.genedb	1323975	1324456	-	1	Ribosomal_L14;
680	TA06155	20S proteasome beta 5 subunit, putative	tann.chr01.contig1.genedb	740511	741614	+	1	Proteasome;
682	TA04740	origin recognition complex protein 1, putative	tann.chr03.genedb	1012545	1015514	+	5	KAP_NTPase;Arch_ATPase;NACHT;Zot;AAA;
683	TA12530	glutaminyl-trna synthetase, putative	tann.chr02.genedb	1325001	1327898	+	3	tRNA-synt_1c;tRNA-synt_1c_C;PTPLA;
684	TA15385	60S ribosomal protein l10, putative	tann.chr02.genedb	1770066	1770869	+	2	Ribosomal_L10e;Ribosomal_L16;
685	TA11585	DNA repair helicase, putative	tann.chr02.genedb	1677317	1679864	-	4	ResIII;DEAD;SNF2_N;Helicase_C;
686	TA08335	tubulin alpha chain, putative	tann.chr04.genedb	188755	191536	+	2	Tubulin;Tubulin_C;
687	TA13325	DNA topoisomerase II, putative	tann.chr02.genedb	1051987	1056234	+	4	HATPase_c;DNA_gyraseB;DNA_topoisoIV;Mak16;
688	TA19220	prolyl-trna synthetase, putative	tann.chr01.contig1.genedb	2244495	2247450	+	3	YbaK;tRNA-synt_2b;HGTP_anticodon;
689	TA11090	DEAD-box family helicase, putative	tann.chr04.genedb	1739780	1742634	+	4	ResIII;DEAD;SNF2_N;Helicase_C;
766	TA08070	proteasome subunit (alpha type 6 homologue), putative	tann.chr04.genedb	735486	736596	+	2	Proteasome;UPF0302;
767	TA12100	heat shock protein, putative	tann.chr02.genedb	1478723	1481538	+	4	UPF0081;HSP70;NSP11;DUF812;
769	TA12585	eukaryotic translation initiation factor 6, putative	tann.chr02.genedb	1304896	1305749	-	1	eIF-6;
770	TA15940	chaperone, putative	tann.chr02.genedb	84935	86667	-	3	Cpn60_TCP1;Activin_recp;Translin;
771	TA09915	vacuolar protein sorting, VPS29 homologue, putative	tann.chr04.genedb	1564959	1565639	-	1	Metallophos;
772	TA10365	importin alpha, putative	tann.chr04.genedb	1787209	1789004	-	23	IBB;HEAT;Arm;HEAT;HEAT_PBS;Arm;HEAT;HEAT_PBS;DUF634;Arm;HEAT;HEAT_PBS;Arm;HEAT;HEAT_PBS;Arm;HEAT;Arm;HEAT;HEAT_PBS;Arm;HEAT;Arm;
773	TA11975	mitochondrial processing peptidase alpha subunit, putative	tann.chr02.genedb	1523935	1525784	+	2	Peptidase_M16;Peptidase_M16_C;
774	TA10465	phosphoglycerate mutase, putative	tann.chr04.genedb	1366906	1367784	+	1	PGAM;
775	TA14020	hypothetical protein, conserved	tann.chr02.genedb	796456	797796	+	1	TLD;
777	TA07800	transcription modulator, putative	tann.chr04.genedb	625548	629563	-	4	AMP_N;Peptidase_M24;SPT16;Rtt106;
778	TA17755	DNA topoisomerase iii, putative	tann.chr03.genedb	1497099	1499820	+	2	Toprim;Topoisom_bac;
779	TA19735	DNA-directed RNA polymerase ii, putative	tann.chr01.contig1.genedb	2499800	2500864	-	3	RNA_pol_L;RNA_pol_A_bac;Fer4;
780	TA07935	hypothetical protein, conserved	tann.chr04.genedb	681002	682159	+	1	DUF125;
782	TA04520	mitochondrial carrier, putative	tann.chr03.genedb	905936	907320	+	1	Mito_carr;
783	TA15275	transcription factor btf3 homolog, putative	tann.chr02.genedb	1772729	1773223	+	1	NAC;
787	TA12345	T-complex protein 1 epsilon subunit, putative	tann.chr02.genedb	1387678	1389651	+	1	Cpn60_TCP1;
788	TA14590	ubiquitin-activating enzyme E1, putative	tann.chr02.genedb	615139	619091	+	2	ThiF;UBACT;
789	TA10425	enolase, putative	tann.chr04.genedb	1384590	1385954	+	2	Enolase_N;Enolase_C;
790	TA10840	phenylalanine-tRNA synthetase, putative	tann.chr04.genedb	1234290	1236062	+	5	DUF677;TIP49;tRNA-synt_2d;tRNA-synt_2b;tRNA-synt_2;
791	TA04275	lysine-tRNA ligase, putative	tann.chr03.genedb	815548	817345	-	4	tRNA_anti;tRNA-synt_2;tRNA-synt_2d;tRNA-synt_2b;
792	TA21405	226S proteasome regulatory particle, putative	tann.chr01.contig1.genedb	1981577	1983354	-	5	Sigma54_activat;AAA_2;AAA;AAA_3;AAA_5;
793	TA09100	hypothetical protein, conserved	tann.chr04.genedb	1136685	1139008	+	1	PI3_PI4_kinase;
794	TA03175	cysteinyl-tRNA synthetase, putative	tann.chr03.genedb	134615	137033	-	3	tRNA-synt_1d;tRNA-synt_1e;tRNA-synt_1g;
795	TA13760	U1 small nuclear ribonucleoprotein 70 kDa, putative	tann.chr02.genedb	889178	889861	-	1	RRM_1;
796	TA14820	initiation factor 4E, putative	tann.chr02.genedb	525904	526777	+	1	IF4E;
797	TA16630	hypothetical protein, conserved	tann.chr01.contig1.genedb	527838	529236	-	1	WD40;
798	TA20735	DNA mismatch repair protein msh2, putative	tann.chr01.contig1.genedb	1684599	1686990	+	3	MutS_III;MutS_IV;MutS_V;
799	TA07815	proteasome subunit, putative	tann.chr04.genedb	632204	633114	-	1	Proteasome;
802	TA03375	spliceosome-associated factor, putative	tann.chr03.genedb	149308	151929	-	1	CS;
804	TA09180	60S ribosomal L1/L10a protein, putative	tann.chr04.genedb	229650	230403	+	1	Ribosomal_L1;
805	TA20405	elongation factor 2, putative	tann.chr01.contig1.genedb	1531085	1533641	+	5	GTP_EFTU;MMR_HSR1;GTP_EFTU_D2;EFG_IV;EFG_C;
806	TA20840	hypothetical protein, conserved	tann.chr01.contig1.genedb	1765352	1769421	-	4	TPR_1;TPR_2;TPR_1;TPR_2;
808	TA09045	cytosol aminopeptidase, putative	tann.chr04.genedb	1122190	1124147	+	1	Peptidase_M17;
810	TA06130	DNA repair protein (RAD23 homologue), putative	tann.chr01.contig1.genedb	746467	747641	-	5	Urm1;ubiquitin;UBA;XPC-binding;UBA;
811	TA09235	translation initiation factor (SUI1 homologue), putative	tann.chr04.genedb	254631	254954	-	1	SUI1;
812	TA02800	GTPase, putative	tann.chr01.contig1.genedb	1197689	1201197	+	2	Ribosomal_MRP8;MMR_HSR1;
813	TA04605	ubiquitin-conjugating enzyme E2, putative	tann.chr03.genedb	933326	934162	+	2	UQ_con;UEV;
814	TA11030	mRNA turnover/deadenylation component (POP2 homologue), putative	tann.chr04.genedb	1158109	1159743	+	1	CAF1;
815	TA18995	ubiquitin-activating enzyme e1, putative	tann.chr01.contig1.genedb	2324470	2326201	+	4	Shikimate_DH;ThiF;Polysacc_synt_2;UBACT;
816	TA06965	1-phosphatidylinositol-4,5-bisphosphatephosphod ie sterase	tann.chr01.contig1.genedb	962984	965991	-	3	PI-PLC-X;PI-PLC-Y;C2;
818	TA20510	ubiquitin-conjugating enzyme e2, putative	tann.chr01.contig1.genedb	1573382	1573943	-	3	RWD;UQ_con;UEV;
819	TA08955	small GTPase, putative	tann.chr04.genedb	1090292	1090945	+	8	Arf;GTP_EFTU;SRP54;MMR_HSR1;Miro;Ras;Dynamin_N;NOG1;
820	TA04090	cytochrome reductase, putative	tann.chr03.genedb	182826	187112	-	5	Flavodoxin_1;Flavodoxin_NdrI;VAR1;IF2_N;NAD_binding_1;
821	TA04590	proliferating cell nuclear antigen (PCNA) 1, putative	tann.chr03.genedb	928980	930115	+	2	PCNA_N;PCNA_C;
822	TA14225	molecular chaperone, putative	tann.chr02.genedb	733285	734931	+	2	DnaJ;DnaJ_C;
824	TA05765	ubiquitination-mediated degradation component, putative	tann.chr01.contig1.genedb	894500	897832	-	5	DUF1157;SepL_SsaL;Antimicrobial_9;YMF19;U-box;
826	TA06085	hypothetical protein, conserved	tann.chr01.contig1.genedb	1116941	1119599	+	2	eIF2A;Ribosomal_L31;
827	TA06655	phosphoglycerate kinase (PGK1 homologue), putative	tann.chr01.contig1.genedb	567702	569105	-	1	PGK;
828	TA09610	hypothetical protein, conserved	tann.chr01.contig1.genedb	80506	85340	-	8	TPR_1;TPR_2;L27;TPR_2;TPR_1;TPR_2;TPR_1;TPR_2;
829	TA14880	asparaginyl-trna synthetase, putative	tann.chr02.genedb	501775	503985	-	0	NONE
830	TA18345	hypothetical protein	tann.chr03.genedb	1735762	1738711	-	1	VAR1;
831	TA17690	regulator of chromosome condensation protein, putative	tann.chr03.genedb	1477529	1479397	-	2	zf-RanBP;RCC1;
832	TA11580	dynamin-like protein, putative	tann.chr02.genedb	1679967	1682396	-	5	MMR_HSR1;Miro;Dynamin_N;Dynamin_M;GED;
833	TA03780	splicing factor (PRP8 homologue), putative	tann.chr03.genedb	600878	610300	-	5	PRO8NT;DUF1777;PROCN;Mov34;PROCT;
834	TA18270	hypothetical protein, conserved	tann.chr03.genedb	1276155	1278824	-	1	BOP1NT;
835	TA07160	CTP-phosphoethanolamine cytidylyltransferase, putative	tann.chr04.genedb	381139	382396	+	2	FAD_syn;CTP_transf_2;
836	TA16320	mitochondrial phosphate carrier protein, putative	tann.chr01.contig1.genedb	289342	290677	-	1	Mito_carr;
837	TA14920	heat shock protein HSP70 homologue, putative	tann.chr02.genedb	487582	489627	+	4	MreB_Mbl;HSP70;BcrAD_BadFG;FtsA;
838	TA11120	serine/threonine protein kinase, putative	tann.chr04.genedb	1722298	1724585	+	3	Pkinase;Pkinase_Tyr;Choline_kinase;
840	TA10130	glycosyl transferase, putative	tann.chr04.genedb	1488203	1490108	-	2	PIGA;Glycos_transf_1;
841	TA03065	hypothetical protein, conserved	tann.chr01.contig1.genedb	1325193	1326420	-	1	zf-C2H2;
842	TA11700	N-ethylmaleimide-sensitive factor, putative	tann.chr02.genedb	1625285	1627988	+	8	CDC48_N;Arch_ATPase;Mg_chelatase;AAA_2;AAA;AAA_5;Sigma54_activat;AAA;
843	TA20250	hypothetical protein	tann.chr01.contig1.genedb	1459309	1463611	+	3	Brix;Josephin;UBX;
844	TA11850	proteasome regulatory subunit, putative	tann.chr02.genedb	1563589	1564838	+	1	Mov34;
845	TA13945	guanylate kinase, putative	tann.chr02.genedb	831993	832583	+	5	MMR_HSR1;MobB;Septin;Guanylate_kin;Adeno_E4_34;
846	TA14520	hypothetical protein, conserved	tann.chr02.genedb	640053	641555	-	0	NONE
847	TA17640	Ras-related gtpase, putative	tann.chr03.genedb	1445631	1446508	-	6	Arf;GTP_EFTU;MMR_HSR1;Miro;Ras;ATP_bind_1;
848	TA09155	hypothetical protein, conserved	tann.chr04.genedb	220111	223196	-	0	NONE
849	TA05790	ADP-ribosylation factor GTPase-activating protein, putative	tann.chr01.contig1.genedb	879701	880802	+	1	ArfGap;
850	TA10480	molecular chaperone (DnaJ family), putative	tann.chr04.genedb	1363885	1364871	-	1	DnaJ;
852	TA09690	cell-cycle-control protein (translation regulation), putative	tann.chr01.contig1.genedb	39696	41536	+	3	MIF4G;DUF1981;MA3;
853	TA19335	exosome complex exonuclease, putative	tann.chr01.contig1.genedb	2538103	2539300	+	2	RNase_PH;RNase_PH_C;
854	TA13340	DNA polymerase delta small subunit, putative	tann.chr02.genedb	1046292	1048101	-	1	DNA_pol_E_B;
856	TA08050	DEAD-family helicase, putative	tann.chr04.genedb	729003	732656	-	5	ResIII;DEAD;Helicase_C;Flp_N;DSHCT;
857	TA11460	hypothetical protein, conserved	tann.chr02.genedb	1720556	1721362	+	2	DER1;Rhomboid;
859	TA12120	hypothetical protein, conserved	tann.chr02.genedb	1470572	1472443	-	0	NONE
860	TA17750	RNA splicing factor, putative	tann.chr03.genedb	1494905	1496909	+	2	DUF1777;RRM_1;
861	TA06995	transcriptional adaptor (ADA2 homologue), putative	tann.chr01.contig1.genedb	946098	950127	-	4	ZZ;C1_3;Myb_DNA-binding;SWIRM;
863	TA06790	disrupter of silencing (SAS10 homologue), putative	tann.chr01.contig1.genedb	1036871	1038929	+	1	Sas10_Utp3;
865	TA08085	exoribonuclease (XRN family member), putative	tann.chr04.genedb	739953	742798	+	3	XRN_N;LpxB;MED14;
866	TA09185	structure-specific recognition protein (SSRP) 1, putative	tann.chr04.genedb	230621	233061	+	2	SSrecog;Rtt106;
867	TA15655	hypothetical protein, conserved	tann.chr02.genedb	194524	195870	+	1	zf-CCCH;
868	TA11820	glutaredoxin-related protein, putative	tann.chr02.genedb	1576892	1577615	+	2	Thioredoxin;Glutaredoxin;
871	TA13960	hypothetical protein, conserved	tann.chr02.genedb	1816015	1816868	-	1	TB2_DP1_HVA22;
872	TA17880	SWI3-like protein, putative	tann.chr03.genedb	1538504	1540513	-	2	SWIRM;Myb_DNA-binding;
873	TA15495	replication factor-a protein 1, putative	tann.chr02.genedb	1765733	1768292	+	3	tRNA_anti;Rep_fac-A_C;C1_2;
875	TA04875	ubiquitin carboxyl-terminal hydrolase, putative	tann.chr03.genedb	1092847	1097933	-	1	UCH;
876	TA13560	centromere/microtubule binding protein, putative	tann.chr02.genedb	962021	963522	-	4	DKCLD;PseudoU_synth_2;TruB_N;PUA;
877	TA08060	T-complex protein 1 (TCP1) chaperonin, putative	tann.chr04.genedb	178352	181827	+	3	Cpn60_TCP1;Collagen;LCCL;
878	TA18495	hypothetical protein, conserved	tann.chr03.genedb	1291163	1303270	+	14	AAA_5;Miro;AAA_3;AAA_5;Mg_chelatase;DEAD;ABC_tran;AAA_5;DHC_N1;AAA;AAA_3;AAA_5;VAR1;RuBisCO_small;
879	TA19450	hypothetical protein, conserved	tann.chr01.contig1.genedb	2530391	2532732	-	2	AARP2CN;DUF663;
880	TA05890	adapter-related protein, putative	tann.chr01.contig1.genedb	842277	845185	+	1	Adaptin_N;
881	TA15065	ribosomal protein S2, putative	tann.chr02.genedb	417880	418794	-	2	Ribosomal_S5;Ribosomal_S5_C;
882	TA04595	proteasome subunit, putative	tann.chr03.genedb	930232	931177	-	1	Proteasome;
885	TA13205	hypothetical protein, conserved	tann.chr02.genedb	1103356	1104306	-	1	ATP_bind_4;
886	TA11325	vacuolar proton-translocating ATPase, putative	tann.chr04.genedb	1643152	1643972	-	1	ATP-synt_C;
887	TA19565	pre-rRNA processing protein, putative	tann.chr01.contig1.genedb	2122466	2123586	-	1	TPR_1;
888	TA14905	eukaryotic peptide chain release factor, putative	tann.chr02.genedb	492253	493814	+	3	eRF1_1;eRF1_2;eRF1_3;
890	TA13670	ubiquitin fusion degradation protein (UFD1 homologue), putative	tann.chr02.genedb	919843	921191	-	1	UFD1;
892	TA08180	arginyl-tRNA synthetase, putative	tann.chr04.genedb	778843	781210	-	5	Arg_tRNA_synt_N;HNOB;tRNA-synt_1d;tRNA-synt_1e;DALR_1;
894	TA11350	proteasome subunit, putative	tann.chr04.genedb	1635198	1636165	-	1	Proteasome;
897	TA03370	T-complex protein 1 subunit, putative	tann.chr03.genedb	429210	431832	-	3	Cpn60_TCP1;Intron_maturas2;NIF3;
898	TA15640	hypothetical protein, conserved	tann.chr02.genedb	198517	199078	+	0	NONE
899	TA09860	hypothetical protein, conserved	tann.chr04.genedb	1595198	1597465	-	0	NONE
900	TA19770	polyA polymerase, putative	tann.chr01.contig1.genedb	2485277	2486906	+	3	PAP_central;NTP_transf_2;PAP_RNA-bind;
980	TA09745	hypothetical protein, conserved	tann.chr01.contig1.genedb	19682	20645	-	2	PHD;zf-C3HC4;
981	TA19715	cysteine desulfurase, putative	tann.chr01.contig1.genedb	2508195	2511038	+	5	Pyridoxal_deC;Aminotran_5;Aminotran_1_2;Beta_elim_lyase;DegT_DnrJ_EryC1;
982	TA06010	signal recognition particle 54kDa protein 2, putative	tann.chr01.contig1.genedb	788101	790122	+	6	SRP54_N;ResIII;SRP54;MobB;CbiA;SRP_SPB;
983	TA16885	60S ribosomal protein L10e, putative	tann.chr01.contig1.genedb	451540	452485	-	1	Ribosomal_L10;
984	TA04845	aspartyl-tRNA synthetase, putative	tann.chr03.genedb	1071593	1074905	+	3	tRNA_anti;tRNA-synt_2;tRNA-synt_2b;
985	TA21215	hypothetical protein	tann.chr01.contig1.genedb	1908950	1910172	+	1	NOB1_Zn_bind;
986	TA14475	hypothetical protein, conserved	tann.chr02.genedb	655182	656680	+	7	WD40;eIF2A;WD40;PQQ;WD40;PQQ;WD40;
988	TA14800	small nuclear ribonucleoprotein, putative	tann.chr02.genedb	533239	533654	-	1	LSM;
989	TA09305	U5 snRNP-specific subunit, putative	tann.chr04.genedb	273771	275418	-	1	WD40;
990	TA13655	calcium-transporting ATPase, putative	tann.chr02.genedb	924794	928789	+	6	Cation_ATPase_N;E1-E2_ATPase;Hydrolase;LPP20;Hydrolase_3;Cation_ATPase_C;
991	TA03470	tubulin gamma-chain (gamma-tubulin), putative	tann.chr03.genedb	471432	473386	-	2	Tubulin;Tubulin_C;
992	TA13880	hypothetical protein, conserved	tann.chr02.genedb	853067	855468	-	2	ubiquitin;NPL4;
993	TA18565	hypothetical protein, conserved	tann.chr03.genedb	1322874	1325537	+	1	BING4CT;
994	TA06075	protein disulfide isomerase (thioredoxin), putative	tann.chr01.contig1.genedb	767625	768936	+	3	Thioredoxin;ERp29_N;Thioredoxin;
995	TA05345	arsenical pump-driving ATPase, putative	tann.chr03.genedb	279091	280342	-	2	ArsA_ATPase;CbiA;
997	TA21135	hypothetical protein	tann.chr01.contig1.genedb	1884758	1885555	+	0	NONE
998	TA11150	phenylalanyl-tRNA synthetase, putative	tann.chr04.genedb	1702293	1704692	-	2	B3_4;B5;
999	TA14970	translation initiation factor eif-1A, putative	tann.chr02.genedb	454242	454903	+	1	eIF-1a;
1001	TA16800	hypothetical protein, conserved	tann.chr01.contig1.genedb	487076	488194	+	1	NIF;
1002	TA07280	importin beta/transportin, putative	tann.chr04.genedb	435174	438254	+	3	IBN_N;DUF1911;HEAT;
1004	TA06440	prefoldin subunit 3, putative	tann.chr01.contig1.genedb	642610	643473	+	1	Prefoldin;
1005	TA17455	hypothetical protein, conserved	tann.chr03.genedb	1822669	1823662	+	1	CbiA;
1006	TA14105	mitochondrial solute carrier-like protein, putative	tann.chr02.genedb	767535	768894	-	1	Mito_carr;
1007	TA07675	26S proteasome subunit, putative	tann.chr04.genedb	586221	587770	+	1	PCI;
1008	TA10195	DNA-directed RNA polymerase, subunit (RPB5 homologue), putative	tann.chr04.genedb	1792500	1793346	+	4	RNA_pol_Rpb5_N;PSD2;Sof1;RNA_pol_Rpb5_C;
1009	TA05745	recombinational repair (RAD54 homologue) protein	tann.chr01.contig1.genedb	902123	905190	-	4	ResIII;DEAD;SNF2_N;Helicase_C;
1010	TA16845	hypothetical protein, conserved	tann.chr01.contig1.genedb	469521	471639	+	4	Shikimate_DH;ThiF;MoeZ_MoeB;Rhodanese;
1011	TA19620	acyl transferase, putative	tann.chr01.contig1.genedb	2098716	2101055	+	1	MBOAT;
1013	TA07695	coatamer, gamma subunit, putative	tann.chr04.genedb	594309	597080	+	3	Adaptin_N;HEAT;Gamma-COP;
1014	TA11440	smc protein, putative	tann.chr02.genedb	1729738	1733984	-	27	SMC_N;AIP3;DUF1250;EzrA;PspA_IM30;Laminin_II;Myosin_tail_1;Tropomyosin;HSBP1;DUF869;Pox_A_type_inc;V-SNARE;KID;SMC_hinge;Laminin_I;DUF1978;KID;MCPsignal;KID;Nop;KID;Pox_A_type_inc;KID;Pox_A_type_inc;Prefoldin_2;KID;ABC_tran;
1015	TA21210	bet3 transport protein, putative	tann.chr01.contig1.genedb	1907848	1908603	-	1	TRAPP_Bet3;
1017	TA18555	GTP-binding protein, putative	tann.chr03.genedb	1319648	1321681	+	3	MMR_HSR1;Dynamin_N;DUF933;
1018	TA02665	methyltransferase (HUSSY homologue), putative	tann.chr03.genedb	58611	59688	+	4	Methyltransf_4;Methyltransf_11;Methyltransf_12;Arc_trans_TRASH;
1019	TA10830	acetyltransferase, putative	tann.chr04.genedb	1237446	1238016	-	2	Acetyltransf_1;FR47;
1020	TA16325	hypothetical protein, conserved	tann.chr01.contig1.genedb	288078	289141	-	1	ATP_bind_1;
1021	TA06865	small GTP-binding protein (RAN subfamily), putative	tann.chr01.contig1.genedb	1008419	1009150	+	4	Arf;MMR_HSR1;Miro;Ras;
1022	TA03555	hypothetical protein, conserved	tann.chr03.genedb	525552	526841	+	1	GRASP55_65;
1023	TA10500	heat-shock (HSP70 homologue) protein, putative	tann.chr04.genedb	1355825	1358042	-	6	HSP70;BcrAD_BadFG;MreB_Mbl;Hydantoinase_A;FtsA;UVR;
1024	TA09885	methyltransferase, putative	tann.chr04.genedb	1585920	1586935	-	3	Ubie_methyltran;Methyltransf_11;Methyltransf_12;
1025	TA12540	syntaxin 5, putative	tann.chr02.genedb	1322865	1323831	+	2	Syntaxin;SNARE;
1026	TA07900	DNA-directed RNA polymerase I, second largest subunit, putative	tann.chr04.genedb	663340	667300	+	7	RNA_pol_Rpb2_1;RNA_pol_Rpb2_2;RNA_pol_Rpb2_3;RNA_pol_Rpa2_4;RNA_pol_Rpb2_6;RNA_pol_Rpb2_7;DUF1610;
1027	TA11835	DNA topoisomerase i, putative	tann.chr02.genedb	1571195	1574453	+	4	BRF1;Topoisom_I_N;Topoisom_I;Laminin_I;
1028	TA13380	RNA processing protein (crooked neck family), putative	tann.chr02.genedb	1036531	1038925	-	9	TPR_2;HAT;TPR_2;HAT;TPR_2;Mad3_BUB1_I;TPR_2;HAT;TPR_2;
1029	TA20200	proteasome subunit alpha type 5-2, putative	tann.chr01.contig1.genedb	1428987	1430143	-	2	Proteasome;LRR_2;
1030	TA04725	hypothetical protein, conserved	tann.chr03.genedb	1006024	1009728	-	8	FbpA;VAR1;PRA-PH;BUD22;DUF814;Mpp10;Sas10_Utp3;Glu-tRNAGln;
1031	TA07975	snoRNP (nucleolar) protein, putative	tann.chr04.genedb	696663	697391	-	2	NAF1;Gar1;
1032	TA07965	U4/U6-associated splicing factor, putative	tann.chr04.genedb	692994	695128	-	1	PRP3;
1033	TA12235	hypothetical protein, conserved	tann.chr02.genedb	1427517	1429964	-	3	WD40;PUL;zf-MIZ;
1034	TA20340	ATP-dependent helicase, putative	tann.chr01.contig1.genedb	1502979	1509497	+	6	DUF1777;VASP_tetra;DEAD;Helicase_C;HA2;DUF1605;
1036	TA12805	serine/threonine protein phosphatase pp-x isozyme 1, putative	tann.chr02.genedb	1862271	1863281	-	1	Metallophos;
1037	TA14850	dolichol phosphate mannose synthase, putative	tann.chr02.genedb	510699	511760	+	1	Glycos_transf_2;
1038	TA03820	hypothetical protein, conserved	tann.chr03.genedb	172779	174485	+	1	DUF572;
1039	TA11010	hypothetical protein, conserved	tann.chr04.genedb	1166012	1168561	-	3	UPF0004;Radical_SAM;TRAM;
1040	TA04580	hypothetical protein, conserved	tann.chr03.genedb	927953	928648	-	1	DUF841;
1041	TA07925	DNA-directed RNA polymerase II subunit, putative	tann.chr04.genedb	675544	679792	-	7	RNA_pol_Rpb2_1;RNA_pol_Rpb2_2;RNA_pol_Rpb2_3;RNA_pol_Rpb2_4;RNA_pol_Rpb2_5;RNA_pol_Rpb2_6;RNA_pol_Rpb2_7;
1042	TA05695	vacuolar sorting protein 35 homologue, putative	tann.chr01.contig1.genedb	922006	924805	+	2	Vps35;DHC_N1;
1043	TA16530	ubiquitin-related chaperonin, putative	tann.chr01.contig1.genedb	210788	211981	+	3	ubiquitin;GAT;UBA;
1044	TA07345	DNA damage response protein (pescadillo homologue), putative	tann.chr04.genedb	460715	462233	+	2	Pescadillo_N;BRCT;
1045	TA19345	RNaseP-like protein with Nifu domain, putative	tann.chr01.contig1.genedb	2207480	2208375	+	2	RNase_P_Rpp14;NifU_N;
1046	TA14185	ATP-dependent RNA helicase, putative	tann.chr02.genedb	751127	752766	+	3	DEAD;DUF1253;Helicase_C;
1047	TA11600	hypothetical protein, conserved	tann.chr02.genedb	1673746	1676479	+	2	Radical_SAM;Acetyltransf_1;
1048	TA18410	transcription factor, putative	tann.chr03.genedb	1775986	1779357	+	2	Supt5;KOW;
1049	TA13480	DNAJ-like sec63 homologue, putative	tann.chr02.genedb	1005614	1007831	-	3	DnaJ;Sec63;MSG;
1050	TA10595	hypothetical protein, conserved	tann.chr04.genedb	1329408	1330973	+	2	DUF1980;WD40;
1051	TA08590	triosephosphate isomerase (chloroplast precursor?), putative	tann.chr04.genedb	938350	939577	+	1	TIM;
1052	TA04030	ER lumen protein retaining receptor 1, putative	tann.chr03.genedb	725694	726724	+	3	DUF1077;HlyIII;ER_lumen_recept;
1053	TA12755	small nuclear ribonucleoprotein associated protein b, putative	tann.chr02.genedb	1256025	1256524	+	1	LSM;
1054	TA13645	hypothetical protein, conserved	tann.chr02.genedb	929924	934513	-	3	C2;FerI;C2;
1055	TA20455	hypothetical protein	tann.chr01.contig1.genedb	1549092	1550436	+	1	CS;
1056	TA03460	RNA 3'-terminal phosphate cyclase like-protein, putative	tann.chr03.genedb	468037	469585	+	2	RTC;CART;
1058	TA20640	HSP70 chaperone, putative	tann.chr01.contig1.genedb	1640776	1643895	+	2	HSP70;VAR1;
1059	TA02885	molecular chaperone, putative	tann.chr01.contig1.genedb	1240452	1241440	+	1	DnaJ;
1060	TA20940	at4g32520/f8b4_220	tann.chr01.contig1.genedb	1812662	1814443	+	4	SHMT;Aminotran_1_2;Pyridoxal_deC;Aminotran_5;
1061	TA21275	ubiquitin carboxyl-terminal hydrolase (UBP14 homologue), putative	tann.chr01.contig1.genedb	1936227	1939267	-	3	zf-UBP;VAR1;UCH;
1062	TA07865	hypothetical protein, conserved	tann.chr04.genedb	650571	651659	+	2	TRAM1;zf-DHHC;
1063	TA04540	spliceosome-associated protein, putative	tann.chr03.genedb	912499	915437	-	2	DUF382;PSP;
1064	TA12835	splicing factor 3b subunit 4, putative	tann.chr02.genedb	1237402	1238517	+	1	RRM_1;
1065	TA04210	trancription factor (RNA polymerase III?) subunit, putative	tann.chr03.genedb	786356	787951	-	5	A2L_zn_ribbon;TFIIB_Zn_Ribbon;TFIIB;SPT2;BRF1;
1066	TA04775	clathrin heavy chain, putative	tann.chr03.genedb	1032697	1041253	-	6	Clathrin_propel;DUF1288;Clathrin;TPR_1;TPR_2;Clathrin;
1067	TA09840	DNA polymerase epsilon (catalytic subunit), putative	tann.chr04.genedb	1604257	1612634	+	3	DNA_pol_B_exo;DNA_pol_B;DUF1744;
1069	TA08570	RNA polymerase common subunit (Rpb6 homologue), putative	tann.chr04.genedb	931092	931635	-	1	RNA_pol_Rpb6;
1070	TA07065	chaperonin (HSP60), putative	tann.chr04.genedb	133212	135421	+	2	Cpn60_TCP1;Pterin_bind;
1071	TA13865	proteasome subunit y, putative	tann.chr02.genedb	860455	861484	-	1	Proteasome;
1072	TA15375	SNAP protein, putative	tann.chr02.genedb	307330	308887	+	4	TPR_1;TPR_2;TPR_1;TPR_2;
1074	TA13910	60S ribosomal subunit protein L4/L1, putative	tann.chr02.genedb	841109	842389	+	3	Ribosomal_L4;Filo_glycop;TrbI;
1075	TA12765	diphthamide synthesis protein, putative	tann.chr02.genedb	1251061	1252486	-	1	Diphthamide_syn;
1076	TA11735	translation initiation factor if-2, putative	tann.chr02.genedb	1604785	1608414	-	6	TolA;GTP_EFTU;MMR_HSR1;Miro;ATP_bind_1;GTP_EFTU_D2;
1077	TA08080	hypothetical protein, conserved	tann.chr04.genedb	738327	739484	-	1	KNOX2;
1078	TA12310	vacuolar ATP synthase, putative	tann.chr02.genedb	1881423	1882800	-	1	V-ATPase_C;
1080	TA17225	26s protease regulatory subunit, putative	tann.chr04.genedb	79079	80773	+	7	Sigma54_activat;UPF0079;AAA_2;AAA;AAA_3;AAA_5;ABC_tran;
1081	TA08650	hypothetical protein, conserved	tann.chr04.genedb	960983	964479	-	6	GBP;MMR_HSR1;Miro;RHD3;zf-HIT;zf-MYND;
1082	TA10050	DEAD-box family helicase, putative	tann.chr04.genedb	1513132	1515244	+	5	ResIII;DEAD;DUF1253;Helicase_C;HSBP1;
1083	TA08595	pre-mRNA splicing complex subunit (Spcwf2 homologue), putative	tann.chr04.genedb	939839	941149	+	2	zf-CCCH;RRM_1;
1084	TA03380	splicing factor subunit, putative	tann.chr03.genedb	432976	437005	+	11	SF3b1;Adaptin_N;HEAT;Arm;HEAT;PBP_GOBP;HEAT;Arm;HEAT;Arm;HEAT;
1085	TA10845	double-strand break repair protein, putative	tann.chr04.genedb	1231183	1234135	+	2	Metallophos;Mre11_DNA_bind;
1086	TA02500	centrin, putative	tann.chr03.genedb	116746	117808	+	1	efhand;
1087	TA20515	DNA replication licensing factor Mcm2, putative	tann.chr01.contig1.genedb	1574261	1577672	+	6	MCM;ABC_tran;AAA;AAA_3;AAA_5;Mg_chelatase;
1088	TA06730	cdc2-like kinase	tann.chr01.contig1.genedb	1062713	1063881	-	3	Pkinase;Pkinase_Tyr;RIO1;
1089	TA03785	proteasome subnit, putative	tann.chr03.genedb	610615	611525	-	1	Proteasome;
1090	TA11510	DNA-damage inducible protein ddi1-like, putative	tann.chr02.genedb	1704797	1706243	+	3	ubiquitin;RVP;UBA;
1091	TA14145	hypothetical protein, conserved	tann.chr02.genedb	756236	757216	+	2	PIN;Fcf1;
1092	TA08340	40S ribosomal protein S3, putative	tann.chr04.genedb	839488	840171	+	2	KH_2;Ribosomal_S3_C;
1093	TA19780	u3 small nucleolar ribonucleoprotein protein, putative	tann.chr01.contig1.genedb	2482342	2483306	+	1	Brix;
1094	TA09530	ethanolamine phosphotransferase, putative	tann.chr01.contig1.genedb	124667	126492	+	1	CDP-OH_P_transf;
1095	TA17090	hypothetical protein, conserved	tann.chr01.contig1.genedb	353728	359136	+	2	Secretin_N_2;Not1;
1096	TA18515	hypothetical protein, conserved	tann.chr03.genedb	1305858	1307902	-	23	TPR_1;TPR_2;TPR_3;TPR_1;TPR_2;TPR_1;TPR_2;TPR_1;TPR_2;TPR_3;Mad3_BUB1_I;TPR_1;TPR_2;DUF1090;TPR_1;TPR_2;TPR_1;TPR_2;TPR_1;TPR_2;TPR_1;TPR_2;HTH_5;
1097	TA07650	guanine-nucleotide binding protein, putative	tann.chr04.genedb	580336	581512	+	3	WD40;eIF2A;WD40;
1098	TA07860	splicing factor (Hs SLU7 homologue), putative	tann.chr04.genedb	648406	649810	-	2	zf-CCHC;Ku_C;
1099	TA05885	ribosomal RNA methyltransferase (FtsJ homologue), putative	tann.chr01.contig1.genedb	845202	846281	-	1	FtsJ;
1100	TA17840	hypothetical protein, conserved	tann.chr03.genedb	1526453	1527444	+	1	Mak16;
1101	TA13135	ATP-dependent RNA helicase, putative	tann.chr02.genedb	1121215	1123732	-	3	DEAD;T4-helicase_C;Helicase_C;
1102	TA21190	eukaryotic translation initiation factor 2 gamma subunit, putative	tann.chr01.contig1.genedb	1902701	1904485	-	5	GTP_EFTU;MMR_HSR1;Dynamin_N;GTP_EFTU_D2;eIF2_C;
1103	TA05805	cyclophilin peptidyl-prolyl cis-trans isomerase protein, putative	tann.chr01.contig1.genedb	871951	874187	+	2	WD40;Pro_isomerase;
1105	TA15255	farnesyltransferase beta subunit, putative	tann.chr02.genedb	343717	345370	-	1	Prenyltrans;
1106	TA20710	hypothetical protein, conserved	tann.chr01.contig1.genedb	1674029	1674894	-	1	DUF689;
1107	TA17280	cell cycle regulator protein, putative	tann.chr04.genedb	96302	97265	+	1	PUA;
1108	TA08380	60S ribosome subunit biogenesis protein (Nip7 homologue), putative	tann.chr04.genedb	860638	861411	+	2	UPF0113;PUA;
1110	TA14965	DNA-directed RNA polymerases I and III, 40 kDa polypeptide, putative	tann.chr02.genedb	455241	456733	-	3	RNA_pol_L;RNA_pol_A_bac;Fer4;
1111	TA06145	26S proteasome regulatory subunit, putative	tann.chr01.contig1.genedb	1110461	1113866	-	4	PC_rep;Mucin;CW_binding_2;PC_rep;
1112	TA04860	hypothetical protein	tann.chr03.genedb	233254	234741	-	0	NONE
1115	TA04385	neutral sphingomyelinase, putative	tann.chr03.genedb	859245	861870	+	2	GRAM;Beach;
1116	TA07885	coatomer delta subunit, putative	tann.chr04.genedb	660975	663005	-	0	NONE
1117	TA10875	proteasome beta 3 subunit, putative	tann.chr04.genedb	1224035	1224831	+	1	Proteasome;
1118	TA14650	protein transport protein (SEC23 homologue), putative	tann.chr02.genedb	594494	596934	+	5	zf-Sec23_Sec24;Sec23_trunk;Sec23_BS;Sec23_helical;Gelsolin;
1119	TA04575	DNA helicase (ruvB-like protein), putative	tann.chr03.genedb	925900	927769	-	4	Mg_chelatase;AAA;AAA_5;TIP49;
1120	TA16275	eukaryotic translation initiation factor 3 (eIF3), subunit, putative	tann.chr01.contig1.genedb	306854	308196	-	1	WD40;
1122	TA06695	DNA replication licensing factor (MCM5 homologue), putative	tann.chr01.contig1.genedb	1082075	1084825	+	0	NONE
1123	TA07380	26S proteasome (regulatory) subunit, putative	tann.chr04.genedb	474892	476154	+	1	Mov34;
1124	TA03075	transcription initiation factor (TBP homologue), putative	tann.chr01.contig1.genedb	1328983	1330237	+	1	TBP;
1125	TA08865	mannosyltransferase, putative	tann.chr04.genedb	1060470	1062139	-	2	PMT;Mannosyl_trans;
1126	TA14525	eukaryotic translation initiation factor 2, beta, putative	tann.chr02.genedb	638851	639882	-	1	eIF-5_eIF-2B;
1127	TA13310	cell differentiation protein (RCD1 homologue), putative	tann.chr02.genedb	1061763	1062974	-	1	Rcd1;
1128	TA09295	exonuclease 1, putative	tann.chr04.genedb	268882	271732	-	4	zf-C2H2;NPV_P10;XPG_N;XPG_I;
1129	TA06825	ribonucleolar protein, putative	tann.chr01.contig1.genedb	1024942	1026612	-	3	NOP5NT;NOSIC;Nop;
1130	TA14165	hypothetical protein, conserved	tann.chr02.genedb	753196	753411	+	0	NONE
1131	TA04415	hypothetical protein, conserved	tann.chr03.genedb	869814	870718	+	0	NONE
1132	TA17465	GPI anchor transamidase, putative	tann.chr03.genedb	1818638	1820200	+	0	NONE
1133	TA12575	ATP-dependent RNA helicase, putative	tann.chr02.genedb	1305952	1307418	+	3	ResIII;DEAD;Helicase_C;
1134	TA03030	Rab5 GTPase, putative	tann.chr01.contig1.genedb	1315117	1316381	-	6	Arf;MMR_HSR1;Miro;Ras;GTP_EFTU;ATP_bind_1;
1135	TA08565	hypothetical protein, conserved	tann.chr04.genedb	928831	930951	+	4	Lipin_N;Ribosomal_L13e;Acid_phosphat_B;LNS2;
1136	TA15975	serine/threonine protein phosphatase, putative	tann.chr02.genedb	53604	55443	+	8	TPR_1;TPR_2;TPR_1;TPR_2;TPR_1;TPR_2;PPP5;Metallophos;
1137	TA07655	protein phosphatase regulator/y subunit, putative	tann.chr04.genedb	581636	582750	+	3	LRR_1;FTH;LRR_1;
1140	TA06500	transitional endoplasmic reticulum ATPase (CDC48 homologue), putative	tann.chr01.contig1.genedb	617939	620651	+	10	CDC48_N;CDC48_2;Sigma54_activat;AAA;AAA_5;AAA_2;NACHT;AAA;Mg_chelatase;Vps4_C;
1141	TA10710	DNA-directed RNA polymerase III largest subunit (RPC homologue), putative	tann.chr04.genedb	1276257	1281799	+	5	RNA_pol_Rpb1_1;RNA_pol_Rpb1_2;RNA_pol_Rpb1_3;RNA_pol_Rpb1_4;RNA_pol_Rpb1_5;
1142	TA15785	5'-3' exonuclease, putative	tann.chr02.genedb	140677	142227	+	5	XPG_N;5_3_exonuc_N;TPK_catalytic;XPG_I;5_3_exonuc;
1143	TA12905	splicing factor 3 subunit 1, putative	tann.chr02.genedb	1205221	1206960	+	1	Surp;
1144	TA20175	DEAD-box helicase, putative	tann.chr01.contig1.genedb	1411707	1418256	+	7	ResIII;DEAD;Helicase_C;Sec63;DEAD;Helicase_C;VAR1;
1145	TA13035	pre-mRNA splicing factor (PRP17 homologue), putative	tann.chr02.genedb	1160585	1162666	+	1	WD40;
1146	TA12880	hypothetical protein, conserved	tann.chr02.genedb	1223106	1224097	-	1	LSM;
1147	TA08205	60S ribosomal protein L22, putative	tann.chr04.genedb	784928	785488	-	1	Ribosomal_L22e;
1149	TA08450	vacuolar ATP synthase, subunit beta, putative	tann.chr04.genedb	887273	888748	+	3	ATP-synt_ab_N;ATP-synt_ab;ATP-synt_ab_C;
1150	TA06215	hypothetical protein, conserved	tann.chr01.contig1.genedb	722896	723705	-	1	KH_1;
1151	TA03335	hypothetical protein, conserved	tann.chr03.genedb	414638	418062	-	3	WD40;Duffy_binding;WD40;
1152	TA05865	RNA binding protein, putative	tann.chr01.contig1.genedb	850109	851661	+	2	RRM_1;DUF1125;
1153	TA07400	hypothetical protein, conserved	tann.chr04.genedb	477784	479620	-	1	Bystin;
1154	TA10290	hypothetical protein, conserved	tann.chr04.genedb	1428513	1429382	-	1	YEATS;
1155	TA13570	deoxyhypusine synthase, putative	tann.chr02.genedb	1831866	1832978	+	2	MerT;DS;
1156	TA06050	hypothetical protein, conserved	tann.chr01.contig1.genedb	775866	776748	-	1	PTH2;
1157	TA08420	vacuolar ATP synthase, subunit, putative	tann.chr04.genedb	874711	875997	+	1	vATP-synt_AC39;
1158	TA21150	zinc-finger protein zpr1, putative	tann.chr01.contig1.genedb	1888848	1890836	+	1	zf-ZPR1;
1159	TA18840	synaptic glycoprotein sc2, putative	tann.chr03.genedb	1428792	1429989	+	1	Steroid_dh;
1161	TA12935	translocation protein (SEC62 homologue), putative	tann.chr02.genedb	1192323	1193867	-	1	Sec62;
1162	TA09605	pre-mRNA splicing protein (Prp18 homologue), putative	tann.chr01.contig1.genedb	85606	87352	-	3	PRP4;Prp18;Hormone_2;
1163	TA11715	importin-like protein, putative	tann.chr02.genedb	1617794	1621736	+	4	IBN_N;Xpo1;Cullin;CRM1_C;
1164	TA07255	gamma adaptin, putative	tann.chr04.genedb	420215	422777	-	5	Adaptin_N;UvrD-helicase;DHC_N1;Glyco_transf_6;SAP;
1165	TA17665	hypothetical protein, conserved	tann.chr03.genedb	1469098	1469932	+	0	NONE
1167	TA04310	4-methyl-5(b-hydroxyethyl)-thiazol monophosphate biosynthesis enzyme, putative	tann.chr03.genedb	201574	204294	-	1	DJ-1_PfpI;
1168	TA15115	arginine N-methyltransferase, putative	tann.chr02.genedb	1774377	1775654	-	6	Methyltransf_9;PrmA;CMAS;MTS;Methyltransf_11;Methyltransf_12;
1169	TA10120	proteasome subunit, putative	tann.chr04.genedb	1492987	1494765	-	1	PCI;
1170	TA10110	hypothetical protein, conserved	tann.chr04.genedb	1496333	1497249	+	2	DER1;Rhomboid;
1171	TA16175	queuine tRNA-ribosyltransferase, putative	tann.chr01.contig1.genedb	335659	337136	-	1	TGT;
1172	TA19155	rad3-like DNA helicase-related, putative	tann.chr01.contig1.genedb	2268651	2271974	+	4	ResIII;DEAD;DEAD_2;DUF1227;
1173	TA20375	hypothetical protein	tann.chr01.contig1.genedb	1521088	1521957	+	0	NONE
1174	TA07680	glycoprotein endopeptidase, putative	tann.chr04.genedb	587818	589011	-	2	Peptidase_M22;TPK_catalytic;
1175	TA06255	26S proteasome subunit, putative	tann.chr01.contig1.genedb	1105866	1107615	-	6	NB-ARC;AAA_2;MMR_HSR1;AAA;AAA_5;ATP_bind_2;
1176	TA05875	nonsense-mediated mRNA decay protein (NMD3 homologue), putative	tann.chr01.contig1.genedb	847676	849376	-	3	C1_1;NMD3;zf-C3HC4;
1177	TA10915	pyruvate kinase, putative	tann.chr04.genedb	1201314	1202953	-	3	PK;HpcH_HpaI;PK_C;
1178	TA20240	integral membrane protein, putative	tann.chr01.contig1.genedb	1454660	1458027	+	2	Methyltransf_4;Methyltransf_11;
1179	TA04320	DEAD-box family helicase, putative	tann.chr03.genedb	828536	831874	+	7	ResIII;DEAD;Flavi_DEAD;NACHT;Helicase_C;HA2;DUF1605;
1180	TA15760	mono-oxygenase, putative	tann.chr02.genedb	146670	149376	+	2	FAD_binding_3;SE;
1181	TA03295	ATP-dependent (RNA) helicase, putative	tann.chr03.genedb	393129	395768	+	4	ResIII;DEAD;Helicase_C;VAR1;
1182	TA19315	proteasome subunit beta type 2, putative	tann.chr01.contig1.genedb	2212708	2213441	-	1	Proteasome;
1184	TA06015	eukaryotic translation initiation factor 2 alpha subunit, putative	tann.chr01.contig1.genedb	786250	787819	+	2	S1;EIF_2_alpha;
1185	TA03415	60S ribosomal protein L24/L30, putative	tann.chr03.genedb	457827	458698	+	2	Ribosomal_L24e;Arc_trans_TRASH;
1186	TA21040	hypothetical protein	tann.chr01.contig1.genedb	1853142	1853949	+	1	DUF171;
1187	TA10240	eukaryotic translation initiation factor 3 (subunit 8), putative	tann.chr04.genedb	1445904	1448723	+	3	eIF-3c_N;Sigma70_ner;PCI;
1188	TA14300	GDP-mannose pyrophosphorylase, putative	tann.chr02.genedb	708116	709784	-	4	NTP_transferase;CTP_transf_3;Glycos_transf_2;Hexapep;
1189	TA12705	hypothetical protein, conserved	tann.chr02.genedb	1270525	1271875	-	1	Thioredoxin;
1190	TA05060	ribonucleoside-diphosphate reductase large chain, putative	tann.chr03.genedb	1155539	1158214	-	3	ATP-cone;Ribonuc_red_lgN;Ribonuc_red_lgC;
1191	TA12495	RNA helicase, putative	tann.chr02.genedb	1336987	1339089	-	4	ResIII;DEAD;Urm1;Helicase_C;
1192	TA06645	RNA binding protein, putative	tann.chr01.contig1.genedb	570184	570772	-	1	RRM_1;
1193	TA03485	DNA replication licensing factor (MCM7 homolog), putative	tann.chr03.genedb	479138	482351	+	7	MCM;Mg_chelatase;AAA_2;AAA;AAA_3;AAA_5;DUF1289;
1194	TA19435	hypothetical protein, conserved	tann.chr01.contig1.genedb	2180348	2182629	+	1	DUF1703;
1195	TA14280	splicing factor 3a subunit 2, putative	tann.chr02.genedb	715479	716354	-	0	NONE
1196	TA09310	26S proteasome ATPase subunit, putative	tann.chr04.genedb	275547	278268	-	10	Sigma54_activat;Bac_DnaA;AAA_2;MMR_HSR1;NACHT;AAA;AAA_3;AAA_5;Mg_chelatase;SKI;
1197	TA07140	splicing factor 3b subunit, putative	tann.chr04.genedb	360166	365267	-	3	Toxin_R_bind_C;VAR1;CPSF_A;
1198	TA17345	cell division control protein, putative	tann.chr04.genedb	114883	117857	+	5	MCM;Mg_chelatase;AAA_2;AAA_3;AAA_5;
1199	TA04780	hypothetical protein, conserved	tann.chr03.genedb	1041522	1043924	+	4	Ssl1;VWA;C1_3;C1_4;
1200	TA20700	hypothetical protein, conserved	tann.chr01.contig1.genedb	1663831	1671728	+	3	Dopey_N;VAR1;Xpo1;
1201	TA15850	hypothetical protein, conserved	tann.chr02.genedb	117827	119983	-	1	TruD;
1203	TA08355	26S proteasome regulatory subunit, putative	tann.chr04.genedb	845756	849755	+	2	DHC_N1;PC_rep;
1204	TA10310	hypothetical protein, conserved	tann.chr04.genedb	1789359	1790598	-	1	Nucleoplasmin;
1205	TA11220	RNAse L inhibitor protein, putative	tann.chr04.genedb	1676792	1678943	-	6	RLI;Fer4;ABC_tran;AAA;SMC_N;ABC_tran;
1206	TA18620	Sec1 family protein	tann.chr03.genedb	1341360	1343348	-	2	Sec1;VAR1;
1207	TA07639	hypothetical protein, conserved	tann.chr04.genedb	571820	573699	-	2	NLE;WD40;
1209	TA15365	CTP:phosphorylcholine cytidylyltransferase, putative	tann.chr02.genedb	311568	313380	+	1	CTP_transf_2;
1210	TA11365	endoplasmic reticulum lumen protein retaining receptor (ERD2 homologue), putative	tann.chr04.genedb	1628724	1629661	-	1	ER_lumen_recept;
1212	TA18045	u5 small nuclear ribonucleoprotein-specific helicase, putative	tann.chr03.genedb	1591550	1598632	+	4	ResIII;DEAD;Helicase_C;Sec63;
1213	TA14830	G-beta protein, transducin-like, putative	tann.chr02.genedb	518552	522027	+	5	WD40;Vpu;DUF663;DNA_gyraseA_C;WD40;
1214	TA04265	3'-5' exonuclease, putative	tann.chr03.genedb	812054	814577	-	2	3_5_exonuc;VAR1;
1215	TA14805	hypothetical protein	tann.chr02.genedb	530047	533037	-	4	VAR1;zf-RING-like;C1_4;zf-C3HC4;
1216	TA05080	ADP-ribosylation factor, putative	tann.chr03.genedb	239338	240032	-	5	Arf;GTP_EFTU;MMR_HSR1;Miro;Ras;
1217	TA08295	chromosome segregation protein (SMC homologue), putative	tann.chr04.genedb	814059	817859	-	16	SMC_N;Zot;Myosin_tail_1;Tropomyosin;DUF964;DUF148;MRG;Baculo_PEP_C;VAR1;DUF465;SMC_hinge;Filament;DNA_ligase_aden;DUF1754;Prefoldin_2;ABC_tran;
1218	TA03320	snrnp splicing factor (U2AF), putative	tann.chr03.genedb	406839	408453	-	2	DUF1777;RRM_1;
1219	TA06310	clathrin-adaptor (medium) chain, putative	tann.chr01.contig1.genedb	1104121	1105425	-	2	Clat_adaptor_s;Adap_comp_sub;
1220	TA19225	translation initiation factor eif-2b epsilon subunit, putative	tann.chr01.contig1.genedb	2242166	2244330	+	2	Hexapep;ArdA;
1221	TA07350	DNA repair (Rad51 homologue) protein, putative	tann.chr04.genedb	462484	463828	+	2	RecA;Rad51;
1222	TA14045	U4/U6 snRNP-associated protein, putative	tann.chr02.genedb	781897	783694	-	2	NOSIC;Nop;
1223	TA08210	26S proteasome regulatory subunit, putative	tann.chr04.genedb	786163	787855	+	1	PCI;
1224	TA09345	GNAT-family N-acetyltransferase, putative	tann.chr04.genedb	306761	307876	-	0	NONE
1226	TA19480	glycerol-3-phosphate acyltransferase, putative	tann.chr01.contig1.genedb	2161482	2163174	+	1	Acyltransferase;
1228	TA17035	glutamyl-tRNA synthetase, putative	tann.chr01.contig1.genedb	377564	380088	-	3	GST_C;tRNA-synt_1c;tRNA-synt_1c_C;
1229	TA11970	g10 protein, putative	tann.chr02.genedb	1525919	1526457	-	1	G10;
1230	TA04510	U3 small nucleolar ribonucleoprotein or 40S ribosomal protein S4-like, putative	tann.chr03.genedb	903563	904335	-	2	Ribosomal_S4;S4;
1231	TA19510	centrin 3, putative	tann.chr01.contig1.genedb	2154314	2155005	+	1	efhand;
1232	TA20995	trna (guanine-n-(7))-methyltransferase, putative	tann.chr01.contig1.genedb	1838179	1839417	-	2	Methyltransf_4;Methyltransf_11;
1233	TA03050	diphtine synthase, putative	tann.chr01.contig1.genedb	1320991	1322396	-	1	TP_methylase;
1234	TA18362	tgf beta-inducible nuclear protein(TNP-1) 1, putative	tann.chr03.genedb	1746553	1747834	+	1	Ribosomal_S8e;
1235	TA08435	hypothetical protein, conserved	tann.chr04.genedb	881352	883381	+	2	PCI;Rpn3_C;
1236	TA16335	cyclophilin, putative	tann.chr01.contig1.genedb	285263	285941	-	1	Pro_isomerase;
1237	TA16690	hypothetical protein, conserved	tann.chr01.contig1.genedb	140584	141667	+	2	KH_1;zf-CCHC;
1238	TA21490	hypothetical protein, conserved	tann.chr01.contig1.genedb	2019677	2021076	+	2	Dus;His_biosynth;
1239	TA03045	hypothetical protein, conserved	tann.chr01.contig1.genedb	1318752	1320881	+	1	UPF0020;
1240	TA12510	thymidylate kinase, putative	tann.chr02.genedb	1332060	1332994	+	2	APS_kinase;Thymidylate_kin;
1241	TA17065	Myb-like DNA binding protein (CDC5 homologue), putative	tann.chr01.contig1.genedb	365735	368221	+	4	Myb_DNA-binding;Ribosomal_L30_N;ERM;Vac_Fusion;
1242	TA03875	RNA poly(A)-binding protein, putative	tann.chr03.genedb	176832	177899	+	1	RRM_1;
1243	TA20715	glycyl-trna synthetase, putative	tann.chr01.contig1.genedb	1675144	1677534	+	2	tRNA-synt_2b;HGTP_anticodon;
1244	TA05950	26S proteasome subunit 4, putative	tann.chr01.contig1.genedb	810519	812220	-	7	KAP_NTPase;AAA_2;NACHT;AAA;AAA_3;AAA_5;ABC_tran;
1245	TA05660	hypothetical protein, conserved	tann.chr01.contig1.genedb	935302	936749	-	1	Yip1;
1246	TA15185	hypothetical protein, conserved	tann.chr02.genedb	368956	370282	-	1	ATP_bind_3;
1247	TA12125	nucleolar GTP-binding protein 1, putative	tann.chr02.genedb	1468105	1470132	+	9	Cbl_N;DUF1922;GTP_EFTU;MMR_HSR1;Miro;Ras;Dynamin_N;NOG1;NOGCT;
1248	TA12795	hypothetical protein, conserved	tann.chr02.genedb	1244701	1246085	+	2	Skp1_POZ;N2227;
1249	TA17300	cdp-diacylglycerol synthase, putative	tann.chr04.genedb	104074	105450	+	3	CTP_transf_1;PMP22_Claudin;HlyIII;
1250	TA20005	rna-processing protein, putative	tann.chr01.contig1.genedb	2401919	2404670	-	4	TPR_1;TPR_2;Mad3_BUB1_I;TPR_2;
1251	TA16080	replication licensing factor, putative	tann.chr02.genedb	1738596	1741770	+	4	MCM;AAA_3;AAA_5;NinB;
1252	TA12375	hypothetical protein, conserved	tann.chr02.genedb	1380373	1381004	+	0	NONE
1253	TA14575	TatD-like deoxyribonuclease, putative	tann.chr02.genedb	623175	624563	+	1	TatD_DNase;
1254	TA06850	clathrin assembly protein, putative	tann.chr01.contig1.genedb	1015184	1015725	+	1	Clat_adaptor_s;
1255	TA12460	isoleucyl-tRNA synthetase, putative	tann.chr02.genedb	1348814	1352715	+	3	tRNA-synt_1;tRNA-synt_1g;Anticodon_1;
1256	TA19110	serine-threonine protein kinase, putative	tann.chr01.contig1.genedb	2285335	2287326	+	3	DUF1777;Pkinase;Pkinase_Tyr;
1257	TA07375	hypothetical protein, conserved	tann.chr04.genedb	473752	474737	-	1	DnaJ;
1258	TA06715	ribonucleotide reductase R2 subunit or ribonucleoside-diphosphate reductase small chain, putative	tann.chr01.contig1.genedb	1068641	1069982	+	1	Ribonuc_red_sm;
1259	TA18560	hypothetical protein, conserved	tann.chr03.genedb	1321897	1322586	-	1	Cwf_Cwc_15;
1260	TA13030	hypothetical protein, conserved	tann.chr02.genedb	1162715	1163614	+	2	RLI;DUF367;
1261	TA17890	rabgdi protein, putative	tann.chr03.genedb	1540615	1542361	-	1	GDI;
1262	TA14425	transducin-like G-protein beta, putative	tann.chr02.genedb	673411	676638	-	6	WD40;NPCC;WD40;Y_Y_Y;WD40;Utp13;
1264	TA09890	hypothetical protein, conserved	tann.chr04.genedb	1574506	1585798	+	13	FlgM;DUF1423;C1_1;PHD;Bromodomain;PHD;zf-RING-like;DHC_N1;Spt4;Phage_30_3;C1_3;FYRN;SET;
1265	TA14695	nucleolar GTPase, putative	tann.chr02.genedb	562213	564249	+	3	NGP1NT;RNA_pol_Rpb8;MMR_HSR1;
1266	TA14320	clathrin-coat assembly protein, putative	tann.chr02.genedb	704682	706272	+	2	Clat_adaptor_s;Adap_comp_sub;
1267	TA11330	hypothetical protein, conserved	tann.chr04.genedb	1640030	1642990	-	3	FtsJ;Spb1_C;rRNA_processing;
1268	TA05175	DNA ligase 1 (precursor), putative	tann.chr03.genedb	1199655	1203128	+	3	DNA_ligase_A_N;DNA_ligase_A_M;DNA_ligase_A_C;
1393	TA04940	tRNA nucleotidyltransferase, putative	tann.chr03.genedb	1114191	1116307	-	1	PolyA_pol;
1394	TA03635	hypothetical protein, conserved	tann.chr03.genedb	556606	557303	-	1	PRP38;
1395	TA04325	DNA repair (RAD6) endonuclease, putative	tann.chr03.genedb	832062	836624	-	1	ERCC4;
1397	TA12830	uracil-DNA glycosylase, putative	tann.chr02.genedb	1238543	1239588	-	1	UDG;
1398	TA20460	tryptophanyl-trna synthetase, putative	tann.chr01.contig1.genedb	1550552	1552833	-	1	tRNA-synt_1b;
1400	TA08700	hypothetical protein, conserved	tann.chr04.genedb	989448	990329	+	0	NONE
1401	TA15865	phosphoacetylglucosamine mutase, putative	tann.chr02.genedb	112475	114355	+	2	PGM_PMM_I;PGM_PMM_IV;
1403	TA13660	N2,N2-dimethylguanosine tRNA methyltransferase, putative	tann.chr02.genedb	922084	924143	-	1	TRM;
1404	TA14795	ATP-dependent RNA helicase, putative	tann.chr02.genedb	534136	535747	+	3	ResIII;DEAD;Helicase_C;
1407	TA19900	ABC1 family protein, putative	tann.chr01.contig1.genedb	2442599	2444827	+	2	ABC1;APH;
1408	TA05710	pre-mRNA splicing factor (U5 snRNP-associated), putative	tann.chr01.contig1.genedb	915660	919266	-	13	SKIP_SNW;PRP1_N;HAT;TPR_2;Mad3_BUB1_I;TPR_2;SPO22;HAT;TPR_1;TPR_2;TPR_1;TPR_2;HAT;
1409	TA13680	DNA replication licensing factor, putative	tann.chr02.genedb	916074	918946	+	5	MCM;Mg_chelatase;AAA;AAA_3;AAA_5;
1410	TA05480	hypothetical protein, conserved	tann.chr03.genedb	348547	350976	-	2	Lactamase_B;RMMBL;
1411	TA20625	u4/u6 small nuclear ribonucleoprotein, putative	tann.chr01.contig1.genedb	1632970	1634841	+	4	PRP4;eIF2A;DPPIV_N;WD40;
1413	TA07050	methionine aminopeptidase 1, putative	tann.chr04.genedb	127636	129250	+	1	Peptidase_M24;
1415	TA03020	DEAD-box family helicase, putative	tann.chr01.contig1.genedb	1304808	1307977	+	6	ResIII;DEAD;RPAP1_N;Helicase_C;HA2;DUF1605;
1416	TA18470	serine/threonine-protein kinase, putative	tann.chr03.genedb	1812232	1815774	-	4	PH;Pkinase;Pkinase_Tyr;DUF910;
1417	TA09740	hypothetical protein, conserved	tann.chr01.contig1.genedb	20925	24083	-	1	DUF1253;
1419	TA12700	mRNA capping enzyme, putative	tann.chr02.genedb	1272350	1273767	-	3	mRNA_cap_enzyme;DNA_ligase_A_M;mRNA_cap_C;
1421	TA13100	signal recognition particle receptor alpha subunit, putative	tann.chr02.genedb	1132322	1134112	+	10	SRP-alpha_N;VAR1;DUF1064;Radical_SAM;ArgK;ResIII;SRP54;AAA;CbiA;Dynamin_N;
1423	TA16615	hypothetical protein, conserved	tann.chr01.contig1.genedb	173442	176419	-	3	CLPTM1;APG9;Beny_P26;
1425	TA19190	hypothetical protein	tann.chr01.contig1.genedb	2258656	2260440	+	1	Mpp10;
1426	TA18205	hypothetical protein	tann.chr03.genedb	1675762	1680026	+	4	Bac_transf;Cenp-B_dimeris;NUC153;QLQ;
1427	TA15425	CTP synthase, putative	tann.chr02.genedb	292903	295181	-	3	CTP_synth_N;GATase;Peptidase_C26;
1428	TA06180	protein kinase, putative	tann.chr01.contig1.genedb	732154	733701	+	1	RIO1;
1431	TA03505	prenyl transferase, putative	tann.chr03.genedb	489417	491059	+	1	polyprenyl_synt;
1433	TA20100	ubiquitin-activating enzyme, putative	tann.chr01.contig1.genedb	1377294	1378991	+	3	ThiF;UBACT;E2_bind;
1435	TA11630	DNA repair protein rad50, putative	tann.chr02.genedb	1658200	1662661	-	17	SMC_N;Laminin_I;Myosin_tail_1;KID;KAR9;Prefoldin_2;DHC_N1;KID;Ribosomal_L20;Cytochrom_B562;STAT_alpha;KID;Seryl_tRNA_N;KID;Mlp;KID;ABC_tran;
1436	TA04750	hypothetical protein, conserved	tann.chr03.genedb	1016779	1018890	-	3	Sua5_yciO_yrdC;VAR1;SUA5;
1437	TA05630	phosphotyrosyl phosphatase activator (PPTA) protein, putative	tann.chr01.contig1.genedb	1146267	1147431	+	1	PTPA;
1438	TA08240	hypothetical protein, conserved	tann.chr04.genedb	797787	799937	-	0	NONE
1439	TA06920	eukaryotic translation initiation factor, putative	tann.chr01.contig1.genedb	984505	985885	+	3	ResIII;DEAD;Helicase_C;
1440	TA16840	hypothetical protein, conserved	tann.chr01.contig1.genedb	473065	474174	-	2	Fer4_NifH;ATP_bind_1;
1442	TA19590	t-cell activation-related wd repeat protein, putative	tann.chr01.contig1.genedb	2110777	2113973	-	1	Utp21;
1445	TA10060	coronin, putative	tann.chr04.genedb	1508708	1510376	-	3	DUF1899;WD40;DUF1900;
1446	TA13610	ATP-dependent RNA helicase, putative	tann.chr02.genedb	941072	944519	+	5	ResIII;DEAD;Helicase_C;mTERF;DSHCT;
1448	TA04525	replication factor, putative	tann.chr03.genedb	907534	908893	+	7	Mg_chelatase;AAA;AAA_3;AAA_5;ABC_tran;Viral_helicase1;Rep_fac_C;
1449	TA08075	tyrosyl-tRNA synthetase, putative	tann.chr04.genedb	736703	738126	-	2	Pox_vIL-18BP;tRNA-synt_1b;
1450	TA06555	co-chaperone (GrpE homologue), putative	tann.chr01.contig1.genedb	600383	601250	-	1	GrpE;
1452	TA18790	chl1 protein, putative	tann.chr03.genedb	1399354	1402463	-	3	ResIII;DUF507;DEAD_2;
1454	TA07710	hypothetical protein, conserved	tann.chr04.genedb	598439	599441	-	2	DUF1014;MAP7;
1455	TA14735	calmodulin, putative	tann.chr02.genedb	553191	554087	-	3	efhand;efhand_Ca_insen;efhand;
1457	TA03400	DEAD-box (RNA) helicase, putative	tann.chr03.genedb	451362	453285	+	3	DUF1253;DEAD;Helicase_C;
1458	TA13855	nucleolar protein, putative	tann.chr02.genedb	862880	865354	-	1	Nol1_Nop2_Fmu;
1460	TA05090	chromosome condensation (RCC1 homologue) protein, putative	tann.chr03.genedb	1167017	1169769	+	1	RCC1;
1464	TA11300	hypothetical protein, conserved	tann.chr04.genedb	1650937	1652433	+	1	Methyltransf_10;
1465	TA06860	DNA mismatch repair (MLH1 homologue), putative	tann.chr01.contig1.genedb	1009270	1012353	-	2	HATPase_c;DNA_mis_repair;
1466	TA04070	cyclophilin, putative	tann.chr03.genedb	739193	739831	-	1	Pro_isomerase;
1467	TA05945	ubiquitin-conjugating enzyme E2 (RUB1 homologue), putative	tann.chr01.contig1.genedb	812451	813341	-	1	UQ_con;
1468	TA19090	ATP-dependent RNA helicase, putative	tann.chr01.contig1.genedb	2290254	2292530	-	4	ResIII;DEAD;DUF1371;Helicase_C;
1469	TA16915	hypothetical protein, conserved	tann.chr01.contig1.genedb	440193	441916	+	1	WD40;
1470	TA13000	hypothetical protein, conserved	tann.chr02.genedb	1171667	1173653	+	6	TPR_1;TPR_2;TPR_1;TPR_2;TPR_1;TPR_2;
1473	TA18965	udp-N-acetylglucosamine--dolichyl-phosphate n-acetylglucosaminephosphotransferase, putative	tann.chr01.contig1.genedb	2341208	2342787	+	1	Glycos_transf_4;
1474	TA05440	endonuclease III, putative	tann.chr03.genedb	319270	320646	-	3	HhH-GPD;UPF0058;HHH;
1475	TA21325	serine/threonine protein kinase, putative	tann.chr01.contig1.genedb	1954149	1957084	-	6	DUF1777;Pox_ser-thr_kin;DUF1716;Pkinase_Tyr;Pkinase;RIO1;
1476	TA13210	vacuolar ATP synthase subunit f, putative	tann.chr02.genedb	1102171	1102632	-	1	ATP-synt_F;
1477	TA17265	hypothetical protein	tann.chr04.genedb	89771	92338	-	3	FG-GAP;DUF1407;FG-GAP;
1479	TA14715	hypothetical protein, conserved	tann.chr02.genedb	557267	557775	-	1	DUF866;
1480	TA08685	hypothetical protein, conserved	tann.chr04.genedb	981321	984560	-	8	NDT80_PhoG;WD40;SGL;eIF2A;WD40;Utp13;PWP2;NUC189;
1483	TA21415	SMC (structural maintenance of chromosome) protein (type 1), putative	tann.chr01.contig1.genedb	1987525	1991825	-	42	Spc97_Spc98;SMC_N;EzrA;Tektin;HALZ;TBPIP;DUF869;Myosin_tail_1;Tropomyosin;KID;M;Pox_A_type_inc;M;KID;Flu_NS2;SMC_hinge;Lipoprotein_7;Pox_A_type_inc;Prefoldin_2;PspA_IM30;Pox_A_type_inc;KID;Filament;M;Pox_A_type_inc;DUF260;ATG16;Baculo_PEP_C;Phage_GP20;DUF827;Pox_A_type_inc;M;KID;DUF1978;Pox_A_type_inc;KID;ABC_tran;DUF904;KID;Shugoshin_N;Pox_A_type_inc;KID;
1484	TA18160	cobalamin synthesis protein, putative	tann.chr03.genedb	1274014	1275248	-	3	cobW;MobB;CobW_C;
1485	TA16855	DEAD-box family helicase, putative	tann.chr01.contig1.genedb	464093	466483	+	7	ResIII;DEAD;Flavi_DEAD;Helicase_C;HA2;Kp4;DUF1605;
1486	TA15270	hypothetical protein, conserved	tann.chr02.genedb	339368	339995	-	1	DUF1000;
1487	TA14260	ribosomal RNA assembly protein, putative	tann.chr02.genedb	722242	723565	-	1	KH_1;
1488	TA12145	hypothetical protein, conserved	tann.chr02.genedb	1461612	1464485	+	3	DUF1726;Pox_A22;DUF699;
1490	TA19130	mitochondrial processing peptidase, putative	tann.chr01.contig1.genedb	2279837	2282144	-	2	Peptidase_M16;Peptidase_M16_C;
1491	TA15930	glucosamine--fructose-6-phosphate aminotransferase, putative	tann.chr02.genedb	87995	90612	-	2	GATase_2;SIS;
1492	TA19790	ribonuclease h1 large subunit, putative	tann.chr01.contig1.genedb	2479580	2480602	-	2	RNase_HII;Dala_Dala_lig_N;
1493	TA15335	ubiquitin carboxyl-terminal hydrolase, putative	tann.chr02.genedb	320764	323366	+	2	zf-UBP;UCH;
1496	TA10095	ubiquitin C-terminal hydrolase, putative	tann.chr04.genedb	1501258	1503100	-	2	ubiquitin;UCH;
1497	TA08130	replication factor C subunit, putative	tann.chr04.genedb	763295	764414	-	7	Rad17;Torsin;Flavi_DEAD;AAA;AAA_3;AAA_5;Rep_fac_C;
1498	TA05645	DEAD-box-family helicase, putative	tann.chr01.contig1.genedb	1135184	1141506	+	7	SNARE;IIGP;ResIII;DEAD;DUF963;Helicase_C;HA2;
1499	TA05795	hypothetical protein, conserved	tann.chr01.contig1.genedb	876925	878105	+	6	DUF1168;zf-CCCH;zf-MYM;zf-C3HC4;zf-P11;DUF1610;
1500	TA04045	glucose-6-phosphate isomerase, putative	tann.chr03.genedb	729455	731380	+	1	PGI;
1501	TA17080	replication factor C subunit, putative	tann.chr01.contig1.genedb	360639	361932	+	1	AAA;
1502	TA14785	hypothetical protein, conserved	tann.chr02.genedb	1787605	1788821	-	1	CRC_subunit;
1503	TA17905	eukaryotic translation initiation factor 5, putative	tann.chr03.genedb	1545062	1546162	-	2	eIF-5_eIF-2B;W2;
1508	TA10235	valyl-tRNA synthetase, putative	tann.chr04.genedb	1448831	1452092	-	3	tRNA-synt_1g;tRNA-synt_1;Anticodon_1;
1509	TA10485	hypothetical protein, conserved	tann.chr04.genedb	1361502	1362958	-	0	NONE
1510	TA07540	eukaryotic translation initiation factor, putative	tann.chr04.genedb	536058	539015	+	1	eIF2A;
1511	TA04900	geranylgeranyltransferase beta subunit, putative	tann.chr03.genedb	1105953	1107166	-	1	Prenyltrans;
1512	TA04495	hypothetical protein, conserved	tann.chr03.genedb	899333	900622	-	2	ArsA_ATPase;CbiA;
1513	TA03990	hypothetical protein, conserved	tann.chr03.genedb	702850	703372	+	1	RRM_1;
1514	TA05230	cleavage and polyadenylation specificty factor, subunit, putative	tann.chr03.genedb	1228184	1233454	+	3	Lactamase_B;RMMBL;Lung_7-TM_R;
1516	TA13585	chromatin-binding protein, putative	tann.chr02.genedb	955000	956751	-	3	SKIP_SNW;MAP7;DUF1777;
1517	TA05430	adenosylhomocysteinase, putative	tann.chr03.genedb	314902	316436	-	6	AdoHcyase;2-Hacid_dh_C;AdoHcyase_NAD;Shikimate_DH;IlvN;TrkA_N;
1518	TA02540	hypothetical protein, conserved	tann.chr03.genedb	102898	103923	+	2	DCP2;NUDIX;
1519	TA19265	hypothetical protein, conserved	tann.chr01.contig1.genedb	2230906	2232103	-	4	DUF981;Bac_rhodopsin;SNARE_assoc;ATP-synt_C;
1521	TA04630	hypothetical protein, conserved	tann.chr03.genedb	943873	945652	-	0	NONE
1522	TA21445	GTP-binding protein, putative	tann.chr01.contig1.genedb	2004430	2005671	-	6	GTP_EFTU;cobW;MMR_HSR1;Miro;Dynamin_N;TGS;
1523	TA06270	hypothetical protein, conserved	tann.chr01.contig1.genedb	706352	708167	+	0	NONE
1527	TA06395	hypothetical protein, conserved	tann.chr01.contig1.genedb	661311	665287	+	5	WD40;KAR9;SKG6;Tymo_45kd_70kd;Fork_head_N;
1528	TA10245	peptidase, putative	tann.chr04.genedb	1443028	1445450	-	2	Creatinase_N;Peptidase_M24;
1529	TA03405	inosine-5'-monophosphate dehydrogenase, putative	tann.chr03.genedb	453489	455583	-	5	IMPDH;NPD;CBS;His_biosynth;Aldolase;
1530	TA10355	tRNA-splicing endonuclease, SEN1 homologue, putative	tann.chr04.genedb	1411125	1414027	+	2	ResIII;DEAD;
1532	TA03575	ATP-binding protein, putative	tann.chr03.genedb	534913	535985	+	1	ATP_bind_1;
1533	TA11380	DEAD-box family ATP-dependent helicase, putative	tann.chr04.genedb	1621634	1623905	-	3	ResIII;DEAD;Helicase_C;
1534	TA05925	hypothetical protein, conserved	tann.chr01.contig1.genedb	1121883	1123087	-	6	HEAT_PBS;HEAT;HEAT_PBS;HEAT;HEAT_PBS;HEAT;
1535	TA15585	NADPH dependent oxidoreductase, putative	tann.chr02.genedb	222315	224524	-	1	Orthopox_A43R;
1536	TA17990	wd40-repeat protein, putative	tann.chr03.genedb	1568343	1570650	+	2	WD40;UPF0041;
1537	TA16255	elongation factor 2, putative	tann.chr01.contig1.genedb	312882	317095	-	5	GTP_EFTU;MMR_HSR1;Dynamin_N;Miro;EFG_C;
1538	TA20585	exosome complex exonuclease rrp44, putative	tann.chr01.contig1.genedb	1599390	1603054	-	2	RNB;RNA_pol_Rpb6;
1539	TA12350	vesicle trafficking protein-like 1, SEC22 homologue, putative	tann.chr02.genedb	1386605	1387400	+	2	Synaptobrevin;YSIRK_signal;
1540	TA18225	eukaryotic translation initiation factor 3 subunit 7, putative	tann.chr03.genedb	1690473	1692445	-	1	eIF-3_zeta;
1541	TA07020	phosphomannomutase, putative	tann.chr01.contig1.genedb	938139	939166	+	2	Hydrolase_3;PMM;
1542	TA15390	hypothetical protein, conserved	tann.chr02.genedb	304303	305780	-	3	GCD14;Methyltransf_11;ATP-synt_8;
1543	TA14295	hypothetical protein, conserved	tann.chr02.genedb	709937	711887	+	2	DnaJ;Thioredoxin;
1544	TA13290	ABC transporter protein, putative	tann.chr02.genedb	1069544	1071807	+	3	ABC_membrane;SMC_N;ABC_tran;
1545	TA19080	histidyl-trna synthetase, putative	tann.chr01.contig1.genedb	2293823	2295666	+	3	tRNA-synt_2;tRNA-synt_2b;HGTP_anticodon;
1546	TA03330	DNA polymerase alpha, catalytic subunit, putative	tann.chr03.genedb	409796	414458	-	2	DNA_pol_B_exo;DNA_pol_B;
1547	TA11295	hypothetical protein, conserved	tann.chr04.genedb	1652558	1653750	+	1	RRM_1;
1548	TA03235	DNA-directed RNA polymerase II largest subunit, putative	tann.chr03.genedb	375650	380686	-	10	RNA_pol_Rpb1_1;RNA_pol_Rpb1_2;RNA_pol_Rpb1_3;RNA_pol_Rpb1_4;RNA_pol_Rpb1_5;RNA_pol_Rpb1_6;RNA_pol_Rpb1_7;RNA_pol_Rpb1_R;Amelogenin;RNA_pol_Rpb1_R;
1549	TA12685	ABC1-related protein, putative	tann.chr02.genedb	1274052	1277938	+	2	ABC1;Beta-lactamase;
1550	TA13575	aaa family ATPase, putative	tann.chr02.genedb	1828215	1831284	-	10	VAR1;Bac_DnaA;Arch_ATPase;Mg_chelatase;NACHT;AAA;AAA_5;AAA_2;AAA;AAA_3;
1552	TA08900	endonuclease (RAD2 homologue?), putative	tann.chr04.genedb	1069110	1071970	-	4	zf-Tim10_DDP;XPG_N;XPG_I;5_3_exonuc;
1553	TA05785	DNA-directed RNA polymerase I, putative	tann.chr01.contig1.genedb	881234	887483	+	6	RNA_pol_Rpb1_1;RNA_pol_Rpb1_2;RNA_pol_Rpb1_3;VAR1;RNA_pol_Rpb1_4;RNA_pol_Rpb1_5;
1554	TA08155	hypothetical protein, conserved	tann.chr04.genedb	771304	772089	+	1	zf-U1;
1556	TA08040	hypothetical protein, conserved	tann.chr04.genedb	722878	724593	+	1	WD40;
1558	TA11250	hypothetical protein, conserved	tann.chr04.genedb	1667086	1668659	+	4	Rio2_N;Kdo;APH;RIO1;
1559	TA04485	DNA primase large subunit, putative	tann.chr03.genedb	887606	889888	+	2	U3_assoc_6;DNA_primase_lrg;
1560	TA08735	hypothetical protein, conserved	tann.chr04.genedb	997803	999609	+	5	Krr1;ZZ;zf-B_box;C1_2;C1_3;
1561	TA03880	hypothetical protein, conserved	tann.chr03.genedb	649351	649797	-	1	Methyltransf_8;
1562	TA20880	hypothetical protein	tann.chr01.contig1.genedb	1785396	1787415	+	1	Asn_synthase;
1563	TA05085	RNA helicase, putative	tann.chr03.genedb	1163502	1166639	+	5	DUF1777;ResIII;DEAD;RibD_C;Helicase_C;
1565	TA05845	DEAD-box family helicase, putative	tann.chr01.contig1.genedb	858963	861127	+	4	VirB8;ResIII;DEAD;Helicase_C;
1566	TA08775	bifunctional dihydrofolate reductase/thymidilate synthase, putative	tann.chr04.genedb	1013675	1015458	-	2	DHFR_1;Thymidylat_synt;
1567	TA07570	hypothetical protein, conserved	tann.chr04.genedb	544117	545995	+	4	PARP;FYVE;zf-B_box;zf-AD;
1568	TA18685	NA	tann.chr03.genedb	1367538	1368421	+	1	Nep1;
1570	TA07115	40S ribosomal S12-related protein, putative	tann.chr04.genedb	352802	353416	+	1	Ribosomal_L7Ae;
1571	TA21300	hypothetical protein, conserved	tann.chr01.contig1.genedb	1945969	1946739	+	1	RRM_1;
1572	TA20925	beta subunit of coatomer complex, putative	tann.chr01.contig1.genedb	1805252	1808387	+	2	WD40;Coatomer_WDAD;
1573	TA13895	proline synthetase associated protein, putative	tann.chr02.genedb	847017	847673	+	1	Ala_racemase_N;
1574	TA10995	leucyl-tRNA synthetase, putative	tann.chr04.genedb	1172992	1176898	-	5	tRNA-synt_1;tRNA-synt_1g;HAND;tRNA-synt_1e;Anticodon_1;
1575	TA19730	hypothetical protein, conserved	tann.chr01.contig1.genedb	2501213	2502596	-	1	Dus;
1576	TA07135	RAN binding protein 1, putative	tann.chr04.genedb	357490	358585	-	2	Spc24;Ran_BP1;
1577	TA18905	hypothetical protein, conserved	tann.chr01.contig1.genedb	2361741	2363435	-	4	zf-C2H2;Ribosomal_S18;GET2;KOW;
1579	TA13470	vacuolar ATP synthase subunit d, putative	tann.chr02.genedb	1009558	1010642	-	1	ATP-synt_D;
1580	TA03590	hypothetical protein, conserved	tann.chr03.genedb	539411	541451	-	4	UAA;MFS_1;CTV_P6;Oxidored_q1_N;
1581	TA13735	inorganic pyrophosphatase, putative	tann.chr02.genedb	1824872	1825760	+	2	Pyrophosphatase;PSRP-3_Ycf65;
1582	TA06290	DNA polymerase delta catalytic subunit (Pold1 homologue), putative	tann.chr01.contig1.genedb	697809	701701	-	2	DNA_pol_B_exo;DNA_pol_B;
1583	TA11815	ubiquitin-transferase, putative	tann.chr02.genedb	1901228	1903011	-	1	HECT;
1587	TA13520	ATP-dependent RNA helicase, putative	tann.chr02.genedb	991924	993979	+	3	ResIII;DEAD;Helicase_C;
1588	TA19525	WD40 domain protein , putative	tann.chr01.contig1.genedb	2133871	2135678	+	2	WD40;Sof1;
1589	TA20905	exosome complex exonuclease rrp41, putative	tann.chr01.contig1.genedb	1796100	1797102	+	2	RNase_PH;RNase_PH_C;
1590	TA11125	mannose-6 phosphate isomerase, putative	tann.chr04.genedb	1720594	1722055	-	2	PMI_typeI;DUF1695;
1591	TA18040	DNA-directed RNA polymerase iii, putative	tann.chr03.genedb	1587079	1591053	-	8	RNA_pol_Rpb2_1;Di19;RNA_pol_Rpb2_2;RNA_pol_Rpb2_3;RNA_pol_Rpb2_4;RNA_pol_Rpb2_5;RNA_pol_Rpb2_6;RNA_pol_Rpb2_7;
1592	TA19400	hypothetical protein, conserved	tann.chr01.contig1.genedb	2192315	2194351	-	3	DUF625;LisH;WD40;
1594	TA11475	methionine-trna ligase, putative	tann.chr02.genedb	1714358	1715830	-	2	GST_C;tRNA_bind;
1595	TA08815	elongation factor subunit (either EF1 or release factor), putative	tann.chr04.genedb	1032859	1034630	-	5	PAM2;GTP_EFTU;MMR_HSR1;GTP_EFTU_D2;GTP_EFTU_D3;
1597	TA07525	DEAD-family helicase, putative	tann.chr04.genedb	530238	533009	+	5	MAP7;Vicilin_N;ResIII;DEAD;Helicase_C;
1598	TA02765	coatamer, beta subunit, putative	tann.chr01.contig1.genedb	1179883	1185333	-	6	Adaptin_N;Arm;HEAT;CenpB-DNA-bind;RasGAP;Coatamer_beta_C;
1599	TA15420	DNA primase small subunit, putative	tann.chr02.genedb	295558	297097	-	1	DNA_primase_S;
1600	TA19545	eukaryotic translation initiation factor 3 subunit 10, putative	tann.chr01.contig1.genedb	2126987	2130514	+	6	PLU-1;PCI;Merozoite_SPAM;SURF6;TolA;PPP4R2;
1601	TA05880	hypothetical protein, conserved	tann.chr01.contig1.genedb	846472	847570	-	1	Brix;

## Sheet: Ta2
ClusterID	GeneID	Annotation	Chromosome	Start	End	Orientation	#Domain	PfamDomain
633	TA10815	hypothetical protein, conserved	tann.chr04.genedb	1240779	1244486	-	4	DUF1456;fn2;PA14;F5_F8_type_C;
633	TA19560	hypothetical protein, conserved	tann.chr01.contig1.genedb	2521926	2526105	-	4	fn2;PA14;F5_F8_type_C;cwf18;
807	TA08200	RNA-binding protein, putative	tann.chr04.genedb	783737	784556	-	1	RRM_1;
869	TA04735	high-mobility-group (HMG) protein, putative	tann.chr03.genedb	1011385	1011669	-	0	NONE
987	TA08525	hypothetical protein, conserved	tann.chr04.genedb	915061	916094	-	0	NONE
1068	TA07340	hypothetical protein, conserved	tann.chr04.genedb	457240	460431	+	3	CRT-like;efhand;MS_channel;
1139	TA14770	hypothetical protein, conserved	tann.chr02.genedb	541241	544163	-	1	Extensin_2;
1402	TA09355	hypothetical protein, conserved	tann.chr04.genedb	309153	310207	+	0	NONE
1481	TA19810	glucokinase, putative	tann.chr01.contig1.genedb	2473371	2474828	-	2	Hexokinase_1;Hexokinase_2;
1481	TA19800	hexokinase 1, putative	tann.chr01.contig1.genedb	2476204	2477661	-	2	Hexokinase_1;Hexokinase_2;
1757	TA06815	hypothetical protein, conserved	tann.chr01.contig1.genedb	1029167	1030151	+	2	ACBP;Ank;
1758	TA05115	NADH dehydrogenase, putative	tann.chr03.genedb	1180771	1182490	+	2	Pyr_redox_2;Pyr_redox;
1780	TA20495	zinc finger protein with SET domain, putative	tann.chr01.contig1.genedb	1563210	1568496	-	2	SET;PHD;
1781	TA17740	hypothetical protein, conserved	tann.chr03.genedb	1491806	1492761	-	0	NONE
1784	TA03930	hypothetical protein, conserved	tann.chr03.genedb	178947	179870	+	1	CKS;
1787	TA07095	ClpB protein, putative	tann.chr04.genedb	338952	345274	+	6	Clp_N;Sigma54_activat;AAA;AAA_5;Torsin;AAA_2;
1792	TA07250	hypothetical protein, conserved	tann.chr04.genedb	415313	420064	+	1	C2;
1796	TA19785	hypothetical protein, conserved	tann.chr01.contig1.genedb	2480941	2481952	+	0	NONE
1797	TA09590	L-lactate dehydrogenase, putative	tann.chr01.contig1.genedb	91424	93040	-	2	Ldh_1_N;Ldh_1_C;
1799	TA06990	hypothetical protein, conserved	tann.chr01.contig1.genedb	950769	953331	+	1	Utp14;
1808	TA18915	hypothetical protein	tann.chr01.contig1.genedb	2359666	2360144	+	0	NONE
1812	TA07170	filament assembling protein, putative	tann.chr04.genedb	386502	387627	+	1	SF-assemblin;
1817	TA07850	transcription factor, putative	tann.chr04.genedb	643569	646734	+	13	TPR_2;DHC_N1;TPR_1;TPR_2;TPR_3;Clathrin;TPR_1;TPR_2;TPR_3;TPR_4;TPR_2;TPR_1;TPR_2;
1818	TA11690	hypothetical protein, conserved	tann.chr02.genedb	1629967	1634703	+	1	C2;
1823	TA04445	hypothetical protein, conserved	tann.chr03.genedb	876448	877421	-	1	2OG-FeII_Oxy;
1830	TA08265	histone H2B, putative	tann.chr04.genedb	805998	806321	-	2	Histone;CBFD_NFYB_HMF;
1835	TA13230	hypothetical protein, conserved	tann.chr02.genedb	1095343	1097102	-	2	LisH;WD40;
1835	TA13250	hypothetical protein, conserved	tann.chr02.genedb	1087476	1089238	-	2	LisH;WD40;
1846	TA06060	hypothetical protein, conserved	tann.chr01.contig1.genedb	773270	774376	-	3	S6PP;Hydrolase;Hydrolase_3;
1858	TA15180	hypothetical protein	tann.chr02.genedb	371425	382566	-	2	Linker_histone;MSG;
1859	TA09930	hypothetical protein, conserved	tann.chr04.genedb	1561743	1563173	-	1	Radical_SAM;
1861	TA04475	hypothetical protein, conserved	tann.chr03.genedb	886642	887453	-	0	NONE
1867	TA10100	RNA-binding protein, putative	tann.chr04.genedb	1499235	1500952	-	2	SKG6;RRM_1;
1870	TA18810	hypothetical protein	tann.chr03.genedb	1408968	1412591	+	4	Filament;DegS;Prefoldin_2;DMPK_coil;
2158	TA08480	hypothetical protein, conserved	tann.chr04.genedb	899367	902285	+	0	NONE
2160	TA10470	hypothetical protein, conserved	tann.chr04.genedb	1365138	1366127	-	2	Cu2_monooxygen;Acetyltransf_1;
2162	TA04765	DEAD-box family (RNA) helicase, putative	tann.chr03.genedb	1022963	1025516	-	3	ResIII;DEAD;Helicase_C;
2163	TA04205	RhoGAP protein, putative	tann.chr03.genedb	198323	201029	+	1	RhoGAP;
2164	TA13010	hypothetical protein	tann.chr02.genedb	1165607	1168032	-	4	IQ;VAR1;IQ;RCC1;
2165	TA06760	mitochondrial inner membrane protein, putative	tann.chr01.contig1.genedb	1047453	1048069	-	1	Tim17;
2166	TA15970	CTD-like phosphatase, putative	tann.chr02.genedb	56158	58461	+	1	NIF;
2167	TA11740	hypothetical protein	tann.chr02.genedb	1603089	1604693	+	3	DUF855;zf-C3HC4;zf-RING-like;
2168	TA16450	hypothetical protein, conserved	tann.chr01.contig1.genedb	245555	247088	-	3	WD40;eIF2A;WD40;
2172	TA11995	DnaJ protein, putative	tann.chr02.genedb	1518086	1519777	-	2	Mito_carr;DnaJ;
2173	TA20910	aminopeptidase n, putative	tann.chr01.contig1.genedb	1797505	1800514	-	2	Peptidase_M1;Peptidase_M61;
2174	TA05640	hypothetical protein, conserved	tann.chr01.contig1.genedb	1142178	1143809	+	3	Flavodoxin_NdrI;PHD;zf-C3HC4;
2175	TA12730	hypothetical protein, conserved	tann.chr02.genedb	1264615	1265636	-	0	NONE
2176	TA08055	DEAD-box family (SNF2-like) helicase, putative	tann.chr04.genedb	173289	177675	-	6	ResIII;SNF2_N;DEAD;VAR1;APG12;Helicase_C;
2177	TA10615	hypothetical protein, conserved	tann.chr04.genedb	1310079	1310930	+	0	NONE
2179	TA09535	hypothetical protein, conserved	tann.chr01.contig1.genedb	122936	124182	-	2	Myb_DNA-binding;WRKY;
2180	TA16340	ADP-ribosylation factor (ARF) GTP-ase activating protein, putative	tann.chr01.contig1.genedb	283640	285211	+	1	ArfGap;
2181	TA08985	hypothetical protein, conserved	tann.chr04.genedb	1099778	1102088	+	2	LETM1;SAP;
2182	TA07240	hypothetical protein, conserved	tann.chr04.genedb	406961	412659	-	6	Ricin_B_lectin;F5_F8_type_C;PLA2G12;PFEMP;Prefoldin_2;LCCL;
2184	TA08225	hypothetical protein, conserved	tann.chr04.genedb	789871	790881	-	1	NOT2_3_5;
2185	TA15680	hypothetical protein	tann.chr02.genedb	180707	183569	+	2	THUMP;PP2C;
2187	TA03620	bifunctional nuclease, putative	tann.chr03.genedb	551151	552618	-	1	S1-P1_nuclease;
2188	TA06505	hypothetical protein, conserved	tann.chr01.contig1.genedb	614938	616764	-	1	F-box;
2189	TA05335	protein kinase, putative	tann.chr03.genedb	275119	277065	+	2	Pkinase;Pkinase_Tyr;
2190	TA17645	dead/deah-like helicase, putative	tann.chr03.genedb	1446771	1453313	-	3	ResIII;DEAD;Helicase_C;
2191	TA04530	DEAD-box family (RNA) helicase, putative	tann.chr03.genedb	909283	911218	-	3	ResIII;DEAD;Helicase_C;
2192	TA09925	hypothetical protein, conserved	tann.chr04.genedb	1563984	1564881	+	1	DUF1724;
2193	TA07630	hypothetical protein, conserved	tann.chr04.genedb	568405	569605	-	0	NONE
2194	TA16235	nucleosome assembly protein (NAP), putative	tann.chr01.contig1.genedb	318681	319616	+	1	NAP;
2195	TA10990	mitochondrial carrier protein, putative	tann.chr04.genedb	1177089	1178033	+	1	Mito_carr;
2196	TA02970	DNA-directed RNA polymerase III (-specific) subunit (RPC34 homologue), putative	tann.chr01.contig1.genedb	1277915	1279790	-	1	RNA_pol_Rpc34;
2197	TA12615	autophagy protein 8I, putative	tann.chr02.genedb	1296192	1296681	-	2	APG12;MAP1_LC3;
2198	TA16145	DnaJ-like molecular chaperone, putative	tann.chr01.contig1.genedb	345973	347199	-	4	UPF0259;DnaJ;DUF57;UNC-50;
2200	TA12630	molecular chaperone, putative	tann.chr02.genedb	1290497	1291737	-	1	DnaJ;
2201	TA08795	hypothetical protein, conserved	tann.chr04.genedb	1024625	1026513	+	1	VAR1;
2202	TA08405	hypothetical protein, conserved	tann.chr04.genedb	867537	868911	+	4	SDA1;YL1;zf-HIT;YL1_C;
2203	TA04960	acid phosphatase, putative	tann.chr03.genedb	1122650	1123937	-	0	NONE
2205	TA13870	hypothetical protein, conserved	tann.chr02.genedb	859209	860065	-	0	NONE
2206	TA12675	hypothetical protein, conserved	tann.chr02.genedb	1280036	1281396	-	2	zf-CCHC;zf-C3HC4;
2207	TA21235	hypothetical protein	tann.chr01.contig1.genedb	1920325	1923738	-	3	Vps53_N;NTP_transf_2;VAR1;
2209	TA18190	hypothetical protein, conserved	tann.chr03.genedb	1671529	1672845	-	2	DUF494;ATP-synt_E_2;
2211	TA13590	hypothetical protein, conserved	tann.chr02.genedb	951032	954967	+	4	GBP;Dynamin_N;HAND;VAR1;
2212	TA05515	ankyrin-repeat protein, putative	tann.chr03.genedb	362165	364312	-	2	IL15;Ank;
2213	TA15840	apoptosis inhibitor, Bax-1 homologue, putative	tann.chr02.genedb	121262	122113	-	4	DUF805;UPF0005;7TMR-DISM_7TM;CTP_transf_1;
2215	TA12720	chaperone, putative	tann.chr02.genedb	1266560	1266981	-	2	Pam16;DnaJ;
2217	TA03685	hypothetical protein, conserved	tann.chr03.genedb	568725	569809	+	1	WD40;
2218	TA11370	hypothetical protein, conserved	tann.chr04.genedb	1626873	1628377	+	1	Tfb4;
2219	TA20165	calcium/calmodulin-dependent protein kinase subunit, putative	tann.chr01.contig1.genedb	1406738	1408285	-	2	Pkinase;Pkinase_Tyr;
2221	TA09935	hypothetical protein, conserved	tann.chr04.genedb	1556960	1561653	-	4	PLAT;LCCL;SRCR;LCCL;
2222	TA20780	hypothetical protein	tann.chr01.contig1.genedb	1713158	1714459	-	1	ITAM;
2224	TA03480	hypothetical protein, conserved	tann.chr03.genedb	474688	478163	-	1	DUF900;
2226	TA06890	hypothetical protein, conserved	tann.chr01.contig1.genedb	994895	996151	-	1	Srg;
2227	TA08835	hypothetical protein, conserved	tann.chr04.genedb	1036770	1037817	-	2	Utp13;LRR_1;
2229	TA12180	ion transport protein, putative	tann.chr02.genedb	1449247	1453196	+	4	MFS_1;Ion_trans;Lig_chan;Ion_trans_2;
2231	TA06870	hypothetical protein	tann.chr01.contig1.genedb	1005091	1007718	+	0	NONE
2232	TA16860	hypothetical protein, conserved	tann.chr01.contig1.genedb	462572	463919	+	1	Tetraspannin;
2233	TA11040	hypothetical protein, conserved	tann.chr04.genedb	1154724	1156768	+	0	NONE
2234	TA17400	farnesyl pyrophosphate synthetase, putative	tann.chr03.genedb	1837338	1838803	+	1	polyprenyl_synt;
2235	TA03495	hypothetical protein, conserved	tann.chr03.genedb	482959	488148	-	6	VAR1;Sigma_1s;UBA;RRM_2;FH2;DHC_N1;
2236	TA06430	hypothetical protein, conserved	tann.chr01.contig1.genedb	645111	647330	-	2	Pkinase;HEAT;
2238	TA07300	hypothetical protein	tann.chr04.genedb	442216	443417	+	2	DUF1168;zf-CCCH;
2239	TA10525	protein kinase, putative	tann.chr04.genedb	1346491	1348026	-	2	Pkinase_Tyr;Pkinase;
2243	TA03340	thioredoxin-like protein, putative	tann.chr03.genedb	418247	419917	+	1	DUF943;
2244	TA05410	hypothetical protein, conserved	tann.chr03.genedb	308318	309158	-	3	eIF3_subunit;Siah-Interact_N;Rad50_zn_hook;
2245	TA05485	hypothetical protein, conserved	tann.chr03.genedb	351374	355003	+	1	FtsJ;
2246	TA20610	conserved protein with kelch domain, putative	tann.chr01.contig1.genedb	1612814	1614730	-	13	DUF1154;HALZ;K_tetra;Kelch_1;Kelch_2;Kelch_1;Kelch_2;Kelch_1;Kelch_2;Kelch_1;Kelch_2;Kelch_1;Kelch_2;
2247	TA11025	phospholipase, putative	tann.chr04.genedb	1756488	1758857	-	1	Patatin;
2248	TA18605	integral membrane protein	tann.chr03.genedb	1334793	1336709	-	0	NONE
2249	TA07565	hypothetical protein, conserved	tann.chr04.genedb	155425	155735	+	0	NONE
2250	TA06685	cation ATPase, putative	tann.chr01.contig1.genedb	1086304	1090380	-	5	Cation_ATPase_N;E1-E2_ATPase;Hydrolase;Hydrolase_3;Cation_ATPase_C;
2251	TA06735	hypothetical protein, conserved	tann.chr01.contig1.genedb	1058998	1060570	-	1	RCC1;
2252	TA14090	T. parva transmembrane protein 17 homologue, putative	tann.chr02.genedb	772772	773395	-	1	Thioredoxin;
2253	TA08255	DNA-binding chaperone, putative	tann.chr04.genedb	802344	804665	-	2	DnaJ;Myb_DNA-binding;
2254	TA12550	hypothetical protein, conserved	tann.chr02.genedb	1315718	1321073	-	4	Ricin_B_lectin;F5_F8_type_C;LCCL;PADR1;
2255	TA18115	hypothetical protein	tann.chr03.genedb	1635231	1636403	-	2	Y_Y_Y;SWIB;
2257	TA10820	mRNA cleavage factor subunit, putative	tann.chr04.genedb	1239880	1240660	-	0	NONE
2258	TA04315	hypothetical protein, conserved	tann.chr03.genedb	205386	208364	+	6	VAR1;Baculo_PEP_C;C1_3;PHD;zf-C3HC4;zf-RING-like;
2259	TA12425	eukaryotic translation initiation factor 3 subunit II, putative	tann.chr02.genedb	1366491	1367225	-	1	SAC3_GANP;
2260	TA11860	transcription initiation factor tfiib, putative	tann.chr02.genedb	1561868	1562893	-	2	TFIIB_Zn_Ribbon;TFIIB;
2262	TA05675	actin, putative	tann.chr01.contig1.genedb	931211	932362	-	1	Actin;
2263	TA16880	hypothetical protein, conserved	tann.chr01.contig1.genedb	452747	454186	+	3	Nuclease_act;LIM;zf-C3HC4;
2264	TA06520	hypothetical protein, conserved	tann.chr01.contig1.genedb	610779	612774	-	0	NONE
2265	TA06105	SNF2-family protein (chromodomain-helicase-DNA-binding protein 1 homologue), putative	tann.chr01.contig1.genedb	753012	758462	-	8	Chromo;ResIII;DEAD;SNF2_N;SCAN;Helicase_C;Ste50p-SAM;Sigma70_ner;
2266	TA09570	hypothetical protein, conserved	tann.chr01.contig1.genedb	99620	100824	-	6	Keratin_B2;EGF;EGF_2;EGF;EGF_2;EGF;
2267	TA06570	mitochondrial inner membrane subunit, putative	tann.chr01.contig1.genedb	596766	598186	-	0	NONE
2268	TA07875	cardiolipin synthetase, putative	tann.chr04.genedb	656620	658380	+	1	PLDc;
2270	TA08950	importin-alpha, putative	tann.chr04.genedb	1085865	1089822	+	5	IBN_N;Pox_A6;Cse1;HEAT;CAS_CSE1;
2271	TA17040	hypothetical protein, conserved	tann.chr01.contig1.genedb	374921	377220	-	0	NONE
2272	TA02920	hypothetical protein, conserved	tann.chr01.contig1.genedb	1255202	1258730	-	2	Dynamin_N;RNB;
2274	TA12560	hypothetical protein, conserved	tann.chr02.genedb	1312080	1314311	+	4	Pox_MCEL;CheR;Methyltransf_11;Methyltransf_12;
2275	TA15945	hypothetical protein, conserved	tann.chr02.genedb	70258	84424	-	0	NONE
2276	TA06525	choline/ethanolamine kinase, putative	tann.chr01.contig1.genedb	609175	610691	+	3	Pkinase;APH;Choline_kinase;
2277	TA16260	hypothetical protein, conserved	tann.chr01.contig1.genedb	312127	312861	+	1	IBB;
2278	TA18820	hypothetical protein	tann.chr03.genedb	1413911	1420027	+	2	Uso1_p115_C;HalX;
2279	TA14075	proliferating cell nuclear antigen 2 (PCNA2), putative	tann.chr02.genedb	776813	777689	+	2	PCNA_N;PCNA_C;
2281	TA08970	hypothetical protein, conserved	tann.chr04.genedb	1095206	1095976	-	1	Maf1;
2282	TA09225	hypothetical protein, conserved	tann.chr04.genedb	245224	251265	-	2	C2;TP2;
2284	TA07410	hypothetical protein, conserved	tann.chr04.genedb	481335	484926	-	3	PAM2;MIF4G;MA3;
2286	TA12555	histone acetyltransferase, GCN5-like, putative	tann.chr02.genedb	1314405	1315580	+	2	MtlR;Bromodomain;
2287	TA06820	hypothetical protein, conserved	tann.chr01.contig1.genedb	1027331	1029042	+	1	SET;
2288	TA08495	hypothetical protein, conserved	tann.chr04.genedb	192884	194401	-	1	TBC;
2290	TA12400	hypothetical protein, conserved	tann.chr02.genedb	1373305	1373984	-	0	NONE
2291	TA12590	apurinic/apyrimidinic endonuclease Apn1-like, putative	tann.chr02.genedb	1303261	1304818	-	1	AP_endonuc_2;
2292	TA20520	hypothetical protein	tann.chr01.contig1.genedb	1577734	1578527	-	0	NONE
2293	TA07075	meiotic recombination (DMC1-like) protein, putative	tann.chr04.genedb	329937	332002	+	2	HHH;Rad51;
2294	TA08045	RAN-binding protein, putative	tann.chr04.genedb	725155	728819	+	1	IBN_N;
2296	TA11745	G-protein associated signal transduction protein, putative	tann.chr02.genedb	1599740	1602679	+	2	SPX;EXS;
2297	TA17590	histone deacetylase family protein, putative	tann.chr03.genedb	1250494	1255756	+	2	Ank;Hist_deacetyl;
2298	TA03230	hypothetical protein, conserved	tann.chr03.genedb	373695	375248	-	1	CDC50;
2300	TA16745	DNA repair protein (RAD10 homologue), putative	tann.chr01.contig1.genedb	511063	511801	+	1	Rad10;
2302	TA07030	hypothetical protein, conserved	tann.chr04.genedb	122519	123969	-	1	RRM_1;
2303	TA15430	subunit of proteaseome activator complex, putative	tann.chr02.genedb	291715	292723	-	2	PA28_alpha;PA28_beta;
2304	TA07575	hypothetical protein, conserved	tann.chr04.genedb	546109	547173	-	2	CopD;TPT;
2305	TA12005	transporter protein cg10, putative	tann.chr02.genedb	1514969	1516261	+	3	Mito_carr;7TMR-DISM_7TM;UAA;
2306	TA12480	hypothetical protein, conserved	tann.chr02.genedb	1342442	1344520	+	0	NONE
2307	TA11155	hypothetical protein, conserved	tann.chr04.genedb	1700159	1702003	-	0	NONE
2308	TA05340	hypothetical protein, conserved	tann.chr03.genedb	277661	278800	+	1	G-gamma;
2310	TA10295	DEAD-box-family helicase, putative	tann.chr04.genedb	1425925	1428344	+	3	ResIII;DEAD;Helicase_C;
2311	TA03690	eukaryotic initiation factor, putative	tann.chr03.genedb	570237	571521	-	1	MIF4G;
2312	TA05125	hypothetical protein, conserved	tann.chr03.genedb	1183767	1185580	+	2	MFS_1;Folate_carrier;
2313	TA16640	hypothetical protein, conserved	tann.chr01.contig1.genedb	164735	166835	-	1	DDHD;
2316	TA05225	hypothetical protein, conserved	tann.chr03.genedb	1226562	1227838	-	1	DUF410;
2317	TA07330	hypothetical protein, conserved	tann.chr04.genedb	451349	456445	+	1	VAR1;
2318	TA14865	hypothetical protein, conserved	tann.chr02.genedb	506364	507941	-	4	Ank;MTS;Methyltransf_11;Methyltransf_12;
2319	TA08215	hypothetical protein, conserved	tann.chr04.genedb	788013	789495	-	2	DUF906;PCI;
2323	TA04615	hypothetical protein, conserved	tann.chr03.genedb	935228	938703	+	1	DUF726;
2326	TA19425	bromodomain-containing protein, putative	tann.chr01.contig1.genedb	2183934	2186015	-	1	Bromodomain;
2327	TA20975	deoxyuridine 5'-triphosphate nucleotidohydrolase, putative	tann.chr01.contig1.genedb	1831250	1832140	-	1	dUTPase;
2328	TA16710	TFIIH subunit, Tf2b homologue, putative	tann.chr01.contig1.genedb	521572	523574	-	3	Tfb2;7TMR-HDED;RYDR_ITPR;
2329	TA11505	hypothetical protein, conserved	tann.chr02.genedb	1706338	1707269	-	0	NONE
2330	TA05800	hypothetical protein, conserved	tann.chr01.contig1.genedb	875077	876584	+	1	zf-CCCH;
2331	TA19860	DEAD box RNA helicase, putative	tann.chr01.contig1.genedb	2457168	2459000	+	3	ResIII;DEAD;Helicase_C;
2332	TA17385	adp-ribosylation factor (ARF homologue), putative	tann.chr03.genedb	1840809	1841518	-	2	Arf;Miro;
2333	TA07545	hypothetical protein, conserved	tann.chr04.genedb	539060	539959	-	2	p25-alpha;DCX;
2335	TA10430	hypothetical protein, conserved	tann.chr04.genedb	1383275	1384270	-	0	NONE
2336	TA11135	vesicle trafficking protein (SEC7 homologue), putative	tann.chr04.genedb	1710996	1716715	+	1	Sec7;
2337	TA20145	splicing factor, putative	tann.chr01.contig1.genedb	1397088	1398365	+	0	NONE
2338	TA17030	3' exonuclease, exosome component, putative	tann.chr01.contig1.genedb	380992	381936	+	1	RNase_PH;
2339	TA08560	hypothetical protein, conserved	tann.chr04.genedb	925694	928081	-	3	Ank;zf-DHHC;zf-AN1;
2340	TA06840	hypothetical protein, conserved	tann.chr01.contig1.genedb	1018717	1021937	+	5	Peptidase_M16;Peptidase_M16_C;YtxC;M16C_assoc;Peptidase_M16_C;
2341	TA05850	hypothetical protein, conserved	tann.chr01.contig1.genedb	857097	858257	-	0	NONE
2344	TA05370	hypothetical protein, conserved	tann.chr03.genedb	293270	294763	+	1	Filament;
2345	TA19535	DNA-directed RNA polymerases i, ii, and iii 17.1 kDa polypeptide, putative	tann.chr01.contig1.genedb	2131200	2131900	-	1	RNA_pol_Rpb8;
2346	TA10600	hypothetical protein, conserved	tann.chr04.genedb	1316515	1328998	-	2	VAR1;FAT;
2347	TA12825	hypothetical protein, conserved	tann.chr02.genedb	1239762	1240306	+	2	zf-CCCH;PPI_Ypi1;
2348	TA12335	hypothetical protein, conserved	tann.chr02.genedb	1390598	1392955	+	1	Exo_endo_phos;
2350	TA19695	hypothetical protein	tann.chr01.contig1.genedb	2047039	2055042	+	2	UCH;CXCXC;
2352	TA16670	hypothetical protein, conserved	tann.chr01.contig1.genedb	147293	149315	+	14	TatC;DUF1538;Sugar_tr;MFS_1;DUF1119;Oxidored_q1;DUF81;DUF368;DUF456;Bac_export_1;MASE1;Cation_efflux;CRCB;DUF1056;
2354	TA12280	hypothetical protein, conserved	tann.chr02.genedb	1412906	1415572	+	1	DNA_pol_E_B;
2356	TA20420	hypothetical protein	tann.chr01.contig1.genedb	1537869	1538585	-	1	V-SNARE;
2357	TA10885	SWI/SNF-related chromatin remodelling factor (ISWI homologue), putative	tann.chr04.genedb	1214229	1220468	+	15	C1_1;zf-LSD1;PHD;C1_3;PHD;zf-C3HC4;zf-RING-like;PHD;ResIII;DEAD;SNF2_N;Helicase_C;ESAG6_7;CDC37_N;PHD;
2358	TA07285	hypothetical protein, conserved	tann.chr04.genedb	142146	143337	-	0	NONE
2359	TA16085	hypothetical protein, conserved	tann.chr02.genedb	1737617	1738299	+	0	NONE
2363	TA11450	hypothetical protein, conserved	tann.chr02.genedb	1722868	1727739	-	6	Kelch_1;Kelch_2;Kelch_1;Kelch_2;Kelch_1;HATPase_c;
2364	TA18445	hypothetical protein	tann.chr03.genedb	1799743	1800240	-	0	NONE
2366	TA13640	CDK-activating kinase assembly factor, putative	tann.chr02.genedb	935215	936250	+	1	MAT1;
2367	TA05110	hypothetical protein, conserved	tann.chr03.genedb	1176923	1180408	+	1	Ank;
2368	TA19580	zinc finger protein, putative	tann.chr01.contig1.genedb	2117005	2118584	-	2	zf-CCCH;WD40;
2369	TA21260	glutaredoxin, putative	tann.chr01.contig1.genedb	1931917	1932561	+	1	Glutaredoxin;
2370	TA13850	hypothetical protein, conserved	tann.chr02.genedb	865453	866100	-	1	Profilin;
2371	TA11175	hypothetical protein, conserved	tann.chr04.genedb	1688067	1688919	+	1	DUF558;
2372	TA03190	hypothetical protein	tann.chr03.genedb	141218	141984	+	1	NOT2_3_5;
2373	TA21095	actin-related protein, putative	tann.chr01.contig1.genedb	1870870	1873006	+	1	Actin;
2374	TA10400	hypothetical protein, conserved	tann.chr04.genedb	1393552	1397632	+	0	NONE
2375	TA10510	hypothetical protein, conserved	tann.chr04.genedb	1351414	1352387	-	1	efhand;
2377	TA16780	alanyl-tRNA synthetase, putative	tann.chr01.contig1.genedb	496302	499569	+	3	tRNA-synt_2c;Tropomyosin;tRNA_SAD;
2378	TA09850	hypothetical protein, conserved	tann.chr04.genedb	1599799	1603080	+	2	C1_1;SET;
2379	TA07000	cyclin-dependent kinase CRK3 (CDK7 homologue), putative	tann.chr01.contig1.genedb	944621	946036	+	3	Pkinase;Pkinase_Tyr;Kdo;
2381	TA14465	1-acylglycerol-3-phosphate O-acyltransferase, putative	tann.chr02.genedb	658855	659985	+	1	Acyltransferase;
2382	TA04625	hypothetical protein, conserved	tann.chr03.genedb	942601	943777	-	7	TPR_1;TPR_2;Mad3_BUB1_I;TPR_1;TPR_2;TPR_1;TPR_2;
2383	TA07090	hypothetical protein, conserved	tann.chr04.genedb	335307	338450	-	2	PFEMP;Peptidase_C48;
2385	TA08790	hypothetical protein, conserved	tann.chr04.genedb	1019723	1024360	+	2	VAR1;Myb_DNA-binding;
2386	TA13275	hypothetical protein, conserved	tann.chr02.genedb	1077768	1079584	-	1	MFS_1;
2387	TA14510	hypothetical protein, conserved	tann.chr02.genedb	1794996	1796466	-	2	Pox_N2L;PHD;
2388	TA18100	malate:quinone oxidoreductase, putative	tann.chr03.genedb	1629429	1631121	+	2	Mqo;DAO;
2389	TA12325	hypothetical protein, conserved	tann.chr02.genedb	1395294	1397443	+	1	DUF747;
2391	TA09855	microtubule-associated protein (YTM1 homologue), putative	tann.chr04.genedb	1597661	1599351	-	4	NLE;WD40;DUF695;WD40;
2393	TA17725	Acetyltransferase (GNAT) family protein, putative	tann.chr03.genedb	1487563	1488424	-	1	Acetyltransf_1;
2394	TA07275	thioredoxin, putative	tann.chr04.genedb	433435	433885	-	1	Thioredoxin;
2395	TA20305	transcription elongation factor, putative	tann.chr01.contig1.genedb	1484668	1486179	+	4	TFIIS;TFIIS_M;PhnA_Zn_Ribbon;TFIIS_C;
2396	TA12190	hypothetical protein, putative	tann.chr02.genedb	1443719	1445194	-	3	PHD;zf-MIZ;zf-C3HC4;
2397	TA10605	hypothetical protein, conserved	tann.chr04.genedb	1313319	1316270	+	2	Peptidase_C2;Calpain_III;
2398	TA16995	porin, putative	tann.chr01.contig1.genedb	393619	395023	-	1	Porin_3;
2400	TA09025	hypothetical protein, conserved	tann.chr04.genedb	1110299	1113172	+	1	SapB_2;
2401	TA18400	possible ctd-like phosphatase	tann.chr03.genedb	1769545	1772119	-	3	Biotin_lipoyl;NIF;BCL_N;
2402	TA14470	vacuolar-protein sorting-associated protein, putative	tann.chr02.genedb	656767	658551	-	1	VPS9;
2403	TA21455	hypothetical protein, conserved	tann.chr01.contig1.genedb	2008931	2009859	-	1	zf-MYND;
2404	TA06065	GMP synthase, putative	tann.chr01.contig1.genedb	771274	772836	-	3	GATase;NAD_synthase;GMP_synt_C;
2406	TA18955	hypothetical protein, conserved	tann.chr01.contig1.genedb	2346422	2347983	-	1	TAP42;
2407	TA11045	cyclin, putative	tann.chr04.genedb	1152586	1154513	-	1	Cyclin_N;
2409	TA21435	hypothetical protein, conserved	tann.chr01.contig1.genedb	2000871	2003808	+	2	VAR1;SET;
2411	TA13720	hypothetical protein	tann.chr02.genedb	899955	904841	+	6	CBM_11;DNA_methylase;VAR1;Sel1;Peptidase_S9;Sel1;
2412	TA06795	hypothetical protein, conserved	tann.chr01.contig1.genedb	1033159	1036122	-	2	Filamin;DUF1796;
2415	TA09215	hypothetical protein, conserved	tann.chr04.genedb	241708	243365	+	1	Abhydrolase_1;
2416	TA18075	hypothetical protein	tann.chr03.genedb	1614211	1621546	-	6	PHD;Di19;Cgr1;VAR1;PHD;zf-C3HC4;
2417	TA07580	hypothetical protein, conserved	tann.chr04.genedb	547914	548168	-	1	BolA;
2418	TA08655	hypothetical protein, conserved	tann.chr04.genedb	964719	968015	-	2	MpPF1;Peptidase_C14;
2419	TA08630	hypothetical protein, conserved	tann.chr04.genedb	949386	952456	+	1	zf-B_box;
2420	TA21285	eukaryotic translation initiation factor (eiF3 delta homologue), putative	tann.chr01.contig1.genedb	1940620	1942187	-	1	RRM_1;
2421	TA20180	hypothetical protein, conserved	tann.chr01.contig1.genedb	1418582	1421393	-	3	Sad1_UNC;DUF1385;VAR1;
2422	TA13295	hypothetical protein, conserved	tann.chr02.genedb	1067659	1068859	+	0	NONE
2423	TA08465	hypothetical protein, conserved	tann.chr04.genedb	892407	893634	-	1	Mov34;
2424	TA08750	chromosome maintenance protein (SMC5 homologue), putative	tann.chr04.genedb	1002982	1006282	+	11	SMC_N;DUF1703;Myosin_tail_1;Transposase_30;Ribosomal_L38e;Occludin_ELL;Pox_A_type_inc;VAR1;DUF148;Tropomyosin;Pox_A_type_inc;
2425	TA11130	ubiquitin-like protease (Ul), putative	tann.chr04.genedb	1718516	1720475	+	1	Peptidase_C48;
2426	TA09240	endosome sorting potein (SNF7 homologue), putative	tann.chr04.genedb	255914	256656	+	2	DUF827;Snf7;
2427	TA07385	hypothetical protein, conserved	tann.chr04.genedb	476223	476892	-	0	NONE
2428	TA12640	adhesion regulation modulator (ARM) protein, putative	tann.chr02.genedb	1290033	1290484	+	0	NONE
2429	TA05500	adenylyl-cyclase-associated protein, putative	tann.chr03.genedb	358299	358970	+	1	CAP_C;

## Sheet: Ta3
ClusterID	GeneID	Annotation	Chromosome	Start	End	Orientation	#Domain	PfamDomain
181	TA12370	hypothetical protein, conserved	tann.chr02.genedb	1381850	1383280	+	5	Sugar_tr;MFS_1;ABC-3;TatC;FtsX;
1294	TA16980	cysteine repeat modular protein 2 homologue, putative	tann.chr01.contig1.genedb	406644	415329	-	14	MAP1B_neuraxin;Kringle;VAR1;GCC2_GCC3;Metallothio;TNFR_c6;GCC2_GCC3;NCD3G;Fer4;GCC2_GCC3;TRP;zf-C3HC4;DUF95;CTP_transf_1;
1294	TA16985	cysteine repeat modular protein 2 homologue, putative	tann.chr01.contig1.genedb	398805	406628	+	12	TNFR_c6;GCC2_GCC3;NCD3G;TNFR_c6;GCC2_GCC3;Metallothio;TNFR_c6;GCC2_GCC3;Fer4;GCC2_GCC3;zf-C3HC4;DUF95;
1632	TA14860	hypothetical protein, conserved	tann.chr02.genedb	508415	509641	+	0	NONE
1899	TA19950	hypothetical protein, conserved	tann.chr01.contig1.genedb	2424346	2425019	-	0	NONE
1899	TA03625	hypothetical protein, conserved	tann.chr03.genedb	552789	553953	-	0	NONE
1944	TA13165	purine nucleoside phosphorylase, putative	tann.chr02.genedb	1110921	1111691	+	1	PNP_UDP_1;
1944	TA13175	purine nucleoside phosphorylase, putative	tann.chr02.genedb	1109138	1109902	+	1	PNP_UDP_1;
2442	TA20620	hypothetical protein	tann.chr01.contig1.genedb	1616534	1632411	-	2	Merozoite_SPAM;DUF1162;
2466	TA02980	integral membrane protein (apical merozoite antigen), putative	tann.chr01.contig1.genedb	1281560	1283908	-	2	DnaI_N;AMA-1;
2470	TA15830	formate/nitrate transporter, putative	tann.chr02.genedb	128000	128863	-	1	Form_Nir_trans;
2476	TA16975	ATP-dependent Clp-like protease, putative	tann.chr01.contig1.genedb	415554	416349	-	1	CLP_protease;
2476	TA09390	CLP protease, putative	tann.chr04.genedb	326898	327862	+	1	CLP_protease;
2477	TA04170	hypothetical protein, conserved	tann.chr03.genedb	770583	773777	-	9	VirE_N;Papilloma_E5;SNF;MFS_1;DctM;Acyl_transf_3;MASE1;7TMR-DISM_7TM;YibE_F;
2514	TA07105	hypothetical protein, conserved	tann.chr04.genedb	347501	350209	-	0	NONE
2514	TA07100	hypothetical protein, conserved	tann.chr04.genedb	345834	347111	-	0	NONE
2525	TA06245	hypothetical protein, conserved	tann.chr01.contig1.genedb	713912	714649	-	0	NONE
2525	TA06225	hypothetical protein, conserved	tann.chr01.contig1.genedb	720296	720859	-	1	zf-CCCH;
2926	TA08845	ubiquitin protein ligase E3 component (N-recognin), putative	tann.chr04.genedb	1042281	1049011	+	6	zf-UBR;zf-B_box;DUF1160;zf-C3HC4;PHD;Pox_N2L;
2933	TA14360	hydrolase, putative	tann.chr02.genedb	691850	693358	+	2	Ndr;Abhydrolase_1;
2939	TA02875	hypothetical protein, conserved	tann.chr01.contig1.genedb	1234471	1235859	-	0	NONE
2949	TA02985	hypothetical protein, conserved	tann.chr01.contig1.genedb	1284582	1286085	-	2	VAR1;CDC50;
2959	TA10020	hypothetical protein, conserved	tann.chr04.genedb	1523707	1526455	+	3	Fun_ATP-synt_8;FTH;DUF221;
2977	TA05215	hypothetical protein, conserved	tann.chr03.genedb	1216686	1222033	+	5	KAR9;DHC_N1;HTH_10;Pox_A6;VAR1;
2978	TA11725	hypothetical protein, conserved	tann.chr02.genedb	1609352	1613199	-	4	TYW3;TACI-CRD2;Met_10;MTS;
2979	TA16560	inositol phosphatase, putative	tann.chr01.contig1.genedb	198592	199882	-	1	Exo_endo_phos;
2987	TA08010	hypothetical protein, conserved	tann.chr04.genedb	710519	712844	+	0	NONE
2988	TA19350	6-phosphogluconate dehydrogenase, putative	tann.chr01.contig1.genedb	2205660	2207202	+	3	3HCDH_N;NAD_binding_2;6PGD;
2995	TA18975	SMC-like protein, putative	tann.chr01.contig1.genedb	2334154	2337669	-	14	SMC_N;DUF285;Myosin_tail_1;Pox_A_type_inc;Strep_SA_rep;Pox_A_type_inc;Spectrin;Prefoldin_2;WXG100;Strep_SA_rep;Syntaxin;Strep_SA_rep;Filament;Pox_A_type_inc;
3002	TA09895	hypothetical protein, conserved	tann.chr04.genedb	1571812	1573286	-	3	DUF6;DUF1361;TPT;
3006	TA19700	glutathione synthetase, putative	tann.chr01.contig1.genedb	2044234	2046184	+	2	GSH_synth_ATP;GSH_synthase;
3021	TA21265	serine protease (zymogen-like), putative	tann.chr01.contig1.genedb	1932824	1934932	+	1	Trypsin;
3614	TA10780	hypothetical protein, conserved	tann.chr04.genedb	1254657	1255220	+	0	NONE
3616	TA04990	u6 snrna-associated sm-like protein lsm4, putative	tann.chr03.genedb	1129059	1129650	-	1	LSM;
3618	TA12465	chaperonin, putative	tann.chr02.genedb	1347419	1348705	-	1	Cpn10;
3621	TA08690	hypothetical protein, conserved	tann.chr04.genedb	985158	987231	+	1	Rifin_STEVOR;
3622	TA17615	hypothetical protein, conserved	tann.chr03.genedb	1260704	1261402	+	0	NONE
3623	TA08895	RNA polymerase small subunit, putative	tann.chr04.genedb	1068685	1069041	-	3	RNA_POL_M_15KD;PhnA_Zn_Ribbon;TFIIS_C;
3624	TA17010	patatin-family phospholipase, putative	tann.chr01.contig1.genedb	388937	390387	-	1	Patatin;
3625	TA20650	aspartate transcarbamoylase, putative	tann.chr01.contig1.genedb	1648701	1649944	+	2	OTCace_N;OTCace;
3626	TA13270	hypothetical protein, conserved	tann.chr02.genedb	1080828	1082161	-	1	Ubiq_cyt_C_chap;
3627	TA14150	YOU2-like zinc finger protein, putative	tann.chr02.genedb	755489	756105	+	1	DUF842;
3628	TA21030	ribosomal protein l13, putative	tann.chr01.contig1.genedb	1851078	1852268	+	1	Ribosomal_L13;
3629	TA04945	hypothetical protein	tann.chr03.genedb	1116440	1117894	+	0	NONE
3630	TA08810	hypothetical protein, conserved	tann.chr04.genedb	1032320	1032780	+	1	Ribosomal_L37;
3631	TA14200	hypothetical protein	tann.chr02.genedb	745143	748329	-	1	TSP_1;
3634	TA12405	hypothetical protein, conserved	tann.chr02.genedb	1371386	1372889	-	0	NONE
3635	TA11110	dihydroorotase, putative	tann.chr04.genedb	1727164	1728467	+	1	Amidohydro_2;
3637	TA17940	hypothtical protein	tann.chr03.genedb	1270411	1270912	-	0	NONE
3638	TA12215	hypothetical protein, conserved	tann.chr02.genedb	1438089	1438713	+	1	TFIIE_beta;
3639	TA10175	hypothetical protein, conserved	tann.chr04.genedb	1467938	1468653	+	0	NONE
3641	TA05305	hypothetical protein, conserved	tann.chr03.genedb	264036	264457	-	1	Evr1_Alr;
3643	TA16155	hypothetical protein	tann.chr01.contig1.genedb	342194	343555	+	1	HATPase_c;
3644	TA05720	mitochondrial import inner membrane translocase subunit (TIM9 homologue), putative	tann.chr01.contig1.genedb	912272	912547	-	1	zf-Tim10_DDP;
3645	TA12385	hypothetical protein, conserved	tann.chr02.genedb	1377456	1378101	+	1	L51_S25_CI-B8;
3646	TA09680	sphingomyelinase,, putative	tann.chr01.contig1.genedb	44253	46847	-	2	VAR1;Exo_endo_phos;
3647	TA17875	hypothetical protein	tann.chr03.genedb	1537469	1538377	-	0	NONE
3648	TA21245	hypothetical protein, conserved	tann.chr01.contig1.genedb	1927661	1928147	-	0	NONE
3649	TA17920	hypothetical protein, conserved	tann.chr03.genedb	1549955	1550755	+	0	NONE
3650	TA06125	hypothetical protein, conserved	tann.chr01.contig1.genedb	747872	749251	-	1	Synaphin;
3651	TA07060	hypothetical protein, conserved	tann.chr04.genedb	131196	132692	-	1	NTP_transf_2;
3652	TA20485	myosin a tail domain interacting protein mtip, putative	tann.chr01.contig1.genedb	1561680	1562452	+	0	NONE
3653	TA12775	hypothetical protein, conserved	tann.chr02.genedb	1249652	1250501	+	1	YTH;
3654	TA11275	hypothetical protein, conserved	tann.chr04.genedb	1659278	1660478	+	1	DUF143;
3655	TA12595	hypothetical protein, conserved	tann.chr02.genedb	1301633	1302980	-	0	NONE
3656	TA16510	orotidine 5'-phosphate decarboxylase, putative	tann.chr01.contig1.genedb	217858	219021	+	1	OMPdecase;
3657	TA05130	hypothetical protein, conserved	tann.chr03.genedb	1185654	1186364	-	1	Psf3;
3658	TA02615	hypothetical protein, conserved	tann.chr03.genedb	75756	76658	+	0	NONE
3659	TA13025	hypothetical protein, conserved	tann.chr02.genedb	1855488	1856371	-	1	HELP;
3660	TA07010	hypothetical protein, conserved	tann.chr01.contig1.genedb	941268	941779	-	0	NONE
3661	TA03450	50S ribosomal protein L27, putative	tann.chr03.genedb	464880	465334	+	1	Ribosomal_L27;
3662	TA14505	hypothetical protein, conserved	tann.chr02.genedb	1796696	1797854	+	2	Sod_Fe_C;Myb_DNA-binding;
3663	TA10380	cyctochrome C, putative	tann.chr04.genedb	1405086	1405590	+	1	Cytochrom_C;
3665	TA15845	hypothetical protein, conserved	tann.chr02.genedb	120077	120742	-	1	DUF148;
3667	TA05035	hypothetical protein, conserved	tann.chr03.genedb	1146133	1146594	-	0	NONE
3668	TA17305	ferredoxin, putative	tann.chr04.genedb	105619	106360	+	1	Fer2;
3669	TA16110	hypothetical protein, conserved	tann.chr01.contig1.genedb	555913	556416	-	1	ClpS;
3671	TA04560	hypothetical protein, conserved	tann.chr03.genedb	922910	923125	+	0	NONE
3672	TA08305	hypothetical protein, conserved	tann.chr04.genedb	822078	822824	+	0	NONE
3673	TA19940	orotate phosphoribosyltransferase, putative	tann.chr01.contig1.genedb	2428153	2428844	+	1	Pribosyltran;
3674	TA10930	hypothetical protein, conserved	tann.chr04.genedb	1196969	1197972	-	0	NONE
3675	TA13220	hypothetical protein, conserved	tann.chr02.genedb	1099057	1100619	+	1	NIF3;
3676	TA07700	hypothetical protein, conserved	tann.chr04.genedb	597324	597721	+	1	DSS1_SEM1;
3677	TA18525	hypothetical protein, conserved	tann.chr03.genedb	1309495	1310160	-	0	NONE
3680	TA18020	hypothetical protein, conserved	tann.chr03.genedb	1582048	1582945	+	2	Phage_GP20;PAH;
3681	TA14000	hypothetical protein, conserved	tann.chr02.genedb	803839	804704	-	0	NONE
3682	TA16520	ubiquitin-fusion degradation pathway component, UFD1 homologue, putative	tann.chr01.contig1.genedb	213623	214768	+	1	UFD1;
3683	TA06275	hypothetical protein, conserved	tann.chr01.contig1.genedb	705896	706254	-	0	NONE
3685	TA03275	plastid 50S ribosomal protein L21 or ribosomal protein L21, putative	tann.chr03.genedb	386893	387606	+	1	Ribosomal_L21p;
3686	TA19140	hypothetical protein, conserved	tann.chr01.contig1.genedb	2278645	2279490	+	0	NONE
3688	TA17295	50s ribosomal protein l16, putative	tann.chr04.genedb	101952	102562	-	1	Ribosomal_L16;
3689	TA14290	1-deoxy-D-xylulose 5-phosphate reducto-isomerase, putative	tann.chr02.genedb	1803206	1804767	-	5	Pox_A32;DapB_N;DXP_reductoisom;DXP_redisom_C;DUF1273;
3690	TA04760	hypothetical protein, conserved	tann.chr03.genedb	1020991	1022034	+	1	MED6;
3691	TA11205	hypothetical protein, conserved	tann.chr04.genedb	1680475	1681182	-	1	RAP;
3692	TA18725	ribose 5-phosphate epimerase, putative	tann.chr03.genedb	1381576	1382563	+	2	DeoR;Rib_5-P_isom_A;
3693	TA07740	Bis-(5' nucleosyl)-tetraphosphatase, putative	tann.chr04.genedb	608077	608776	+	1	NUDIX;
3694	TA02695	50S ribosomal protein L17, putative	tann.chr03.genedb	48428	48922	+	1	Ribosomal_L17;
3695	TA11990	hypothetical protein, conserved	tann.chr02.genedb	1520654	1521146	+	0	NONE
3696	TA06665	30S ribosomal protein S16, putative	tann.chr01.contig1.genedb	1094716	1095373	+	1	Ribosomal_S16;
3699	TA03950	50S ribosomal protein L12, putative	tann.chr03.genedb	694551	695378	+	1	Ribosomal_L12;
3700	TA07805	splicing factor, putative	tann.chr04.genedb	630154	631179	+	1	RRM_1;
3701	TA14620	hypothetical protein, conserved	tann.chr02.genedb	605092	606945	+	1	Fez1;
3703	TA08195	50S ribosomal protein L14, putative	tann.chr04.genedb	783228	783599	+	1	Ribosomal_L14;
3704	TA07855	hypothetical protein, conserved	tann.chr04.genedb	647000	648372	+	1	Ribosomal_L19;
3706	TA13730	hypothetical protein, conserved	tann.chr02.genedb	897783	898449	+	0	NONE
3708	TA14630	hypothetical protein, conserved	tann.chr02.genedb	601792	602703	-	1	BCAS2;
3709	TA19765	origin recognition complex -like protein, putative	tann.chr01.contig1.genedb	2487342	2489224	-	1	ORC2;
3710	TA15215	ATP synthase subunit C, mitochondrial, putative	tann.chr02.genedb	356966	357597	-	1	ATP-synt_C;
3711	TA07960	ubiquinol-cytochrome c reductase complex, subunit, putative	tann.chr04.genedb	692349	692819	+	1	UCR_hinge;
3712	TA02705	hypothetical protein, conserved	tann.chr03.genedb	45379	46116	-	1	DUF101;
3713	TA02795	50 ribosomal protein L17, putative	tann.chr01.contig1.genedb	1196179	1197506	-	1	Ribosomal_L17;
3714	TA10250	mitochondrial large subunit ribosomal protein, putative	tann.chr04.genedb	1442480	1442952	-	1	Img2;
3717	TA14535	50s ribosomal subunit protein L28, putative	tann.chr02.genedb	636057	637699	-	1	Ribosomal_L28;
3718	TA06415	DEAD-box family (RNA) helicase, putative	tann.chr01.contig1.genedb	648630	650363	-	4	ResIII;DEAD;SNF2_N;Helicase_C;
3719	TA19985	hypothetical protein, conserved	tann.chr01.contig1.genedb	2410677	2411504	+	0	NONE
3721	TA09970	hypothetical protein, conserved	tann.chr04.genedb	1546441	1547395	-	0	NONE
3722	TA05100	glucose-6-phosphate/phosphate translocator, putative	tann.chr03.genedb	1173085	1174137	-	6	BacA;DUF606;UAA;DUF6;TatC;TPT;
3723	TA15790	ran binding protein, putative	tann.chr02.genedb	140038	140601	+	1	zf-RanBP;
3725	TA04975	hypothetical protein, conserved	tann.chr03.genedb	238991	239264	+	1	Tbf5;
3726	TA06210	cytochrome C1 heme lyase, putative	tann.chr01.contig1.genedb	724024	724678	+	1	Cyto_heme_lyase;
3727	TA04660	hypothetical protein, conserved	tann.chr03.genedb	951280	952251	-	0	NONE
3728	TA10275	GTP-binding protein/GTPase, putative	tann.chr04.genedb	1434246	1435794	-	6	GTP_EFTU;MMR_HSR1;Miro;Dynamin_N;ATP_bind_1;FNIP;
3731	TA19475	membrane protein, putative	tann.chr01.contig1.genedb	2163866	2165315	-	5	DUF788;TPR_1;TPR_2;TPR_1;TPR_2;
3732	TA19255	hypothetical protein, conserved	tann.chr01.contig1.genedb	2233016	2233611	-	0	NONE
3733	TA14760	hypothetical protein, conserved	tann.chr02.genedb	546334	546819	+	0	NONE
3734	TA04400	mitochondrial import inner membrane translocase subunit, putative	tann.chr03.genedb	865707	866446	+	0	NONE
3735	TA09835	hypothetical protein, conserved	tann.chr04.genedb	1613989	1614635	-	0	NONE
3736	TA05955	hypothetical protein, conserved	tann.chr01.contig1.genedb	809491	810389	-	2	Syntaxin-6_N;SNARE;
3737	TA09585	hypothetical protein, conserved	tann.chr01.contig1.genedb	93453	94201	-	1	DUF1168;
3738	TA08975	prohibitin-like protein, putative	tann.chr04.genedb	1096407	1097248	+	1	Band_7;
3740	TA19805	hypothetical protein, conserved	tann.chr01.contig1.genedb	2475280	2476142	-	0	NONE
3741	TA09695	30S ribosomal protein S8, putative	tann.chr01.contig1.genedb	39215	39634	+	1	Ribosomal_S8;
3743	TA19285	30s ribosomal protein s11, putative	tann.chr01.contig1.genedb	2226087	2226791	+	2	Ribosomal_L18p;Ribosomal_S11;
3744	TA07200	hypothetical protein, conserved	tann.chr04.genedb	394701	395502	-	1	HlyIII;
3745	TA07265	hypothetical protein, conserved	tann.chr04.genedb	427396	428661	-	0	NONE
3747	TA03900	SfiI-subtelomeric fragment related protein family member, putative	tann.chr03.genedb	666726	668248	-	0	NONE
3748	TA10435	hypothetical protein	tann.chr04.genedb	1380933	1383027	-	2	BSD;SLEI_Leptospira;
3749	TA10440	hypothetical protein, conserved	tann.chr04.genedb	1378894	1380867	+	1	SART-1;
3750	TA20635	glycine cleavage complex t-protein, putative	tann.chr01.contig1.genedb	1638315	1640494	+	2	GCV_T;GCV_T_C;
3751	TA08820	hypothetical protein, conserved	tann.chr04.genedb	1034910	1036211	+	4	U-box;zf-MIZ;zf-P11;zf-C3HC4;
3752	TA08805	hypothetical protein, conserved	tann.chr04.genedb	1030060	1032312	+	1	RAP;
3753	TA06560	hypothetical protein, conserved	tann.chr01.contig1.genedb	599409	600228	+	0	NONE
3754	TA16245	hypothetical protein, conserved	tann.chr01.contig1.genedb	542043	544095	-	1	Mt_ATP-synt_B;
3755	TA19645	ABC transporter, putative	tann.chr01.contig1.genedb	2089753	2092099	+	4	ABC_membrane;UPF0079;ABC_tran;MMR_HSR1;
3756	TA07915	hypothetical protein, conserved	tann.chr04.genedb	672308	673175	+	1	MRP-L47;
3757	TA14355	hypothetical protein, conserved	tann.chr02.genedb	693405	694091	+	1	Ribosomal_L27;
3759	TA13370	hypothetical protein, conserved	tann.chr02.genedb	1041155	1042238	-	1	DUF1625;
3760	TA15245	hypothetical protein, conserved	tann.chr02.genedb	348115	350490	+	0	NONE
3762	TA12155	ATP synthase delta chain, mitochondrial	tann.chr02.genedb	1459306	1459874	-	1	ATP-synt_DE_N;
3763	TA18990	DNA-directed RNA polymerase alpha chain, putative	tann.chr01.contig1.genedb	2326222	2328827	-	2	RNA_pol_A_bac;RNA_pol_A_CTD;
3764	TA17670	lytB protein, putative	tann.chr03.genedb	1470045	1471198	-	1	LYTB;
3765	TA03645	50S ribosomal protein L2, putative	tann.chr03.genedb	561062	562452	-	2	Ribosomal_L2;Ribosomal_L2_C;
3767	TA19010	protein disulfide isomerase precursor, putative	tann.chr01.contig1.genedb	2319545	2321581	+	2	Thioredoxin;Glutaredoxin;
3768	TA18175	ribosomal protein s9, putative	tann.chr03.genedb	1666956	1668017	-	1	Ribosomal_S9;
3769	TA15573	hypothetical protein	tann.chr02.genedb	232617	233374	+	0	NONE
3771	TA15505	hypothetical protein, conserved	tann.chr02.genedb	257376	257729	+	0	NONE
3772	TA08315	hypothetical protein, conserved	tann.chr04.genedb	825435	826436	-	0	NONE
3773	TA16150	hypothetical protein, conserved	tann.chr01.contig1.genedb	344123	345118	-	2	UPF0121;SNARE_assoc;
3774	TA11215	hypothetical protein, conserved	tann.chr04.genedb	1679253	1680005	+	2	DUF947;DegQ;
3775	TA11840	bromodomain protein, putative	tann.chr02.genedb	1568214	1571059	-	1	Bromodomain;
3776	TA14725	hypothetical protein, conserved	tann.chr02.genedb	1790486	1791437	+	0	NONE
3777	TA13055	hypothetical protein, conserved	tann.chr02.genedb	1148977	1151973	-	6	Baculo_PEP_C;TPR_1;TPR_2;TPR_1;TPR_2;DnaJ;
3778	TA17780	hypothetical protein	tann.chr03.genedb	1263595	1267149	+	0	NONE
3780	TA10550	hypothetical protein, conserved	tann.chr04.genedb	1341185	1343482	+	2	RAP;efhand;
3781	TA17390	hypothetical protein, conserved	tann.chr03.genedb	1839666	1840618	-	1	TFIIF_beta;
3782	TA13835	sulfate transporter, putative	tann.chr02.genedb	871141	873724	+	10	TatC;DUF368;Competence;BacA;Xan_ur_permease;MFS_1;Cation_efflux;DUF81;Sulfate_transp;STAS;
3783	TA13530	phosphate transporter, putative	tann.chr02.genedb	986662	988896	+	20	Aa_trans;MtrD;OPT;CitMHS;PHO4;YjgP_YjgQ;Tetraspannin;Multi_Drug_Res;Cation_efflux;DUF205;MFS_1;TatC;DUF112;7TMR-DISM_7TM;7tm_1;TrbL;Mem_trans;DER1;Peptidase_M50;FtsX;
3784	TA13630	hypothetical protein	tann.chr02.genedb	1825825	1828081	-	1	FKBP_C;
3785	TA04120	mtochondrial carrier, putative	tann.chr03.genedb	753339	754499	-	1	Mito_carr;
3786	TA04570	hypothetical protein, conserved	tann.chr03.genedb	925069	925805	+	0	NONE
3787	TA04335	hypothetical protein, conserved	tann.chr03.genedb	838246	840555	+	1	Gaa1;
3788	TA20025	cytochrome c oxidase subunit 2a, putative	tann.chr01.contig1.genedb	2386811	2387599	+	0	NONE
3789	TA12515	cyclin-dependent protein kinase, PHO85 homologue, putative	tann.chr02.genedb	1329999	1331772	-	2	Pkinase;Pkinase_Tyr;
3790	TA12230	anthranilate synthase component II, putative	tann.chr02.genedb	1430318	1432468	+	4	Baculo_p33;IGPS;PcrB;His_biosynth;
3791	TA10870	hypothetical protein, conserved	tann.chr04.genedb	1225193	1226932	+	1	DUF1324;
3792	TA17460	hypothetical protein, conserved	tann.chr03.genedb	1820577	1822562	+	0	NONE
3795	TA20755	hypothetical protein, conserved	tann.chr01.contig1.genedb	1699938	1701446	-	0	NONE
3796	TA20690	hypothetical protein	tann.chr01.contig1.genedb	1659243	1661550	-	0	NONE
3797	TA15440	50S ribosomal protein l24, putative	tann.chr02.genedb	1768662	1769472	+	1	KOW;
3798	TA04700	hypothetical protein, conserved	tann.chr03.genedb	227703	231039	+	0	NONE
3799	TA04165	hypothetical protein, conserved	tann.chr03.genedb	765431	770524	+	3	Ribosomal_S6;DHC_N1;Di19;
3800	TA21155	hypothetical protein, conserved	tann.chr01.contig1.genedb	1890853	1892367	-	3	V-set_CD47;Cons_hypoth95;MTS;
3801	TA07505	rDNA dimethyladenosine transferase, putative	tann.chr04.genedb	149699	152097	-	1	RrnaAD;
3802	TA15675	hypothetical protein	tann.chr02.genedb	183734	190177	+	2	Prefoldin_2;VAR1;
3803	TA14240	leu/phe-trna protein transferase, putative	tann.chr02.genedb	730089	732014	+	1	Leu_Phe_trans;
3805	TA15030	ribosomal protein l7/l12, mitochondrial/apicoplast, putative	tann.chr02.genedb	431751	432414	+	1	Ribosomal_L12;
3806	TA11520	hypothetical protein	tann.chr02.genedb	1700840	1703639	+	2	U-box;FAST_1;
3807	TA11375	hypothetical protein	tann.chr04.genedb	1624021	1626710	+	4	DUF1610;zf-RanBP;Orthopox_C10L;zf-C2H2;
3808	TA06700	amine oxidase (flavin-containing)	tann.chr01.contig1.genedb	1073674	1081790	+	5	PHD;zf-RING-like;VAR1;Amino_oxidase;PHD;
3809	TA11355	hypothetical protein, conserved	tann.chr04.genedb	1634003	1634959	+	0	NONE
3810	TA14305	ubiquitin-conjugating enzyme E2, putative	tann.chr02.genedb	707504	708100	-	2	UQ_con;UEV;
3811	TA02545	carbamoyl phosphate synthase II, putative	tann.chr03.genedb	96264	102463	+	12	CPSase_sm_chain;Peptidase_C26;GATase;CPSase_L_chain;CPSase_L_D2;CPSase_L_D3;CPSase_L_chain;ATP-grasp;Dala_Dala_lig_C;GARS_A;DUF1786;MGS;
3812	TA03350	chaperonin CPN60 (mitochondrial precuror?), putative	tann.chr03.genedb	422406	424973	+	3	PWWP;DUF359;Cpn60_TCP1;
3813	TA16475	DNA topoisomerase II, putative	tann.chr01.contig1.genedb	234726	237872	+	4	HATPase_c;DNA_gyraseB;Toprim;DNA_gyraseB_C;
3814	TA16460	metalloprotease/cell division cycle protein (FtsH homologue), putative	tann.chr01.contig1.genedb	239830	242376	+	10	FtsH_ext;Sigma54_activat;AAA_2;IPT;AAA;AAA_3;AAA_5;ABC_tran;TIMELESS_C;Peptidase_M41;
3816	TA04515	hypothetical protein, conserved	tann.chr03.genedb	904467	905792	-	1	RBFA;
3817	TA16830	hypothetical protein, conserved	tann.chr01.contig1.genedb	475591	476972	+	5	DUF81;MtN3_slv;Zip;TatC;MtN3_slv;
3818	TA02605	hypothetical protein, conserved	tann.chr03.genedb	78780	80280	-	1	RED_N;
3819	TA15995	long-chain acyl-coa synthetase, putative	tann.chr02.genedb	1751112	1753383	-	1	AMP-binding;
3821	TA16490	ribosomal protein L23 (or L25), putative	tann.chr01.contig1.genedb	230052	230902	+	1	Ribosomal_L23;
3822	TA05170	hypothetical protein, conserved	tann.chr03.genedb	1198014	1199542	+	1	CorA;
3823	TA14985	topoisomerase IV subunit A, putative	tann.chr02.genedb	446213	450149	+	3	DNA_topoisoIV;Sedlin_N;DNA_gyraseA_C;
3824	TA02895	hypothetical protein, conserved	tann.chr01.contig1.genedb	1244039	1245179	-	1	Ribosomal_S18;
3825	TA18220	patatin-like phospholipase, putative	tann.chr03.genedb	1686866	1690318	-	2	TFIID_90kDa;Patatin;
3826	TA09750	cyclin, putative	tann.chr01.contig1.genedb	17321	18259	-	1	Cyclin_N;
3827	TA03310	DNA-directed RNA polymerase D subunit, putative	tann.chr03.genedb	401320	403720	+	2	RNA_pol_L;RNA_pol_A_bac;
3828	TA20000	rna-binding protein, putative	tann.chr01.contig1.genedb	2405035	2405980	+	2	RRM_1;WW;
3829	TA19930	hypothetical protein, conserved	tann.chr01.contig1.genedb	2432934	2433165	+	0	NONE
3830	TA03775	hypothetical protein, conserved	tann.chr03.genedb	597289	599202	-	0	NONE
3831	TA12785	hypothetical protein	tann.chr02.genedb	1247147	1247824	+	0	NONE
3832	TA11525	hypothetical protein	tann.chr02.genedb	1697693	1700515	-	1	Mic1;
3833	TA19390	hypothetical protein, conserved	tann.chr01.contig1.genedb	2535697	2537829	+	1	Pox_A6;
3834	TA11140	Rab geranylgeranyltransferase, putative	tann.chr04.genedb	1708188	1710490	-	2	PPTA;LRR_1;
3835	TA18055	hypothetical protein, conserved	tann.chr03.genedb	1272928	1273966	+	1	Porin_3;
3836	TA08635	M16 peptidase, putative	tann.chr04.genedb	952562	956728	-	0	NONE
3837	TA15105	cytochrome C-type heme lyase, putative	tann.chr02.genedb	407852	408732	-	1	Cyto_heme_lyase;
3838	TA03345	hypothetical protein, conserved	tann.chr03.genedb	419991	421939	-	3	Glyco_hydro_79n;NTP_transf_2;PAP_assoc;
3839	TA13750	isoleucyl-trna synthetase, putative	tann.chr02.genedb	892321	896166	-	4	tRNA-synt_1;tRNA-synt_1g;Anticodon_1;zf-FPG_IleRS;
3840	TA02515	hypothetical protein, conserved	tann.chr03.genedb	109935	111811	-	0	NONE
3841	TA08850	hypothetical protein, conserved	tann.chr04.genedb	1049152	1049892	+	0	NONE
3842	TA13715	5'-3' exonuclease, putative	tann.chr02.genedb	904904	906696	-	2	5_3_exonuc_N;5_3_exonuc;
3844	TA19340	peptidyl-prolyl cis-trans isomerase, putative	tann.chr01.contig1.genedb	2208675	2209484	+	1	Pro_isomerase;
3846	TA19195	seryl-trna synthetase, putative	tann.chr01.contig1.genedb	2256544	2258445	-	1	tRNA-synt_2b;
3847	TA10450	hypothetical protein, conserved	tann.chr04.genedb	1375220	1377280	-	1	Sel1;
3848	TA09985	hypothetical protein, conserved	tann.chr04.genedb	1541493	1543950	-	3	Ataxin-2_N;Krr1;PAM2;
3849	TA20470	1-deoxy-D-xylulose 5-phosphate synthase, putative	tann.chr01.contig1.genedb	1553937	1556251	-	2	Transket_pyr;Transketolase_C;
3850	TA19470	pp1-like protein serine/threonine phosphatase, putative	tann.chr01.contig1.genedb	2165344	2168591	-	9	CAP_GLY;IQ;PPP5;Metallophos;efhand;PLU-1;efhand;Glyphos_transf;efhand;
3851	TA02700	ribosomal protein L15, putative	tann.chr03.genedb	46547	48347	-	1	Ribosomal_L15;
3852	TA13160	hypothetical protein, conserved	tann.chr02.genedb	1112600	1114912	+	1	eIF2A;
3853	TA16825	actin, putative	tann.chr01.contig1.genedb	477402	478894	+	1	Actin;
3855	TA06055	ubiquinol-cytochrome C reductase complex, 14 kDa subunit homologue, putative	tann.chr01.contig1.genedb	774862	775592	-	1	UCR_14kD;
3856	TA10620	hypothetical protein, conserved	tann.chr04.genedb	1307894	1309740	+	1	UPF0027;
3857	TA13420	hypothetical protein	tann.chr02.genedb	1026918	1031336	-	1	Sterile;
3860	TA10720	heat shock protein (HSP90 homologue), putative	tann.chr04.genedb	1270350	1273416	+	2	HATPase_c;HSP90;
3861	TA05220	glucose-6-phosphate-1-dehydrogenase, putative	tann.chr03.genedb	1222049	1224973	-	3	Glucosamine_iso;G6PD_N;G6PD_C;
3864	TA13525	hypothetical protein, conserved	tann.chr02.genedb	989058	991244	-	1	KID;
3865	TA07215	hypothetical protein, conserved	tann.chr04.genedb	398727	400584	-	1	Arm;
3867	TA07225	hypothetical protein	tann.chr04.genedb	402806	405022	-	0	NONE
3868	TA05030	hypothetical protein, conserved	tann.chr03.genedb	1144470	1146083	-	0	NONE
3870	TA09650	hypothetical protein, conserved	tann.chr01.contig1.genedb	56303	57709	+	2	Pinin_SDK_memA;DUF910;
3871	TA10330	hypothetical protein, conserved	tann.chr04.genedb	1419350	1420170	-	0	NONE
3872	TA09625	hypothetical protein, conserved	tann.chr01.contig1.genedb	66971	70502	-	4	GTP_EFTU;MMR_HSR1;Miro;Ras;
3873	TA20855	hypothetical protein	tann.chr01.contig1.genedb	1772076	1773436	-	0	NONE
3874	TA20845	ribosomal protein s15, mitochondrial precursor, putative	tann.chr01.contig1.genedb	1769616	1771075	+	1	Ribosomal_S15;
3875	TA13485	hypothetical protein, conserved	tann.chr02.genedb	1004534	1005469	-	2	ATG16;Laminin_I;
3876	TA20475	endopeptidase, putative	tann.chr01.contig1.genedb	1556540	1559418	+	2	VAR1;Peptidase_M3;
3877	TA13475	hypothetical protein, conserved	tann.chr02.genedb	1008063	1009238	-	1	DUF544;
3879	TA07755	thrombospondin-related protein, putative	tann.chr04.genedb	613612	615928	+	2	VWA;TSP_1;
3880	TA12945	hypothetical protein, conserved	tann.chr02.genedb	1190258	1191345	+	1	LAG1;
3881	TA07810	hypothetical protein, conserved	tann.chr04.genedb	631355	632071	+	0	NONE
3882	TA07735	hypothetical protein, conserved	tann.chr04.genedb	606476	607849	-	1	CDC73;
3883	TA05105	hypothetical protein, conserved	tann.chr03.genedb	1175154	1176665	+	0	NONE
3885	TA19050	hypothetical protein	tann.chr01.contig1.genedb	2306824	2307623	-	0	NONE
3886	TA09640	hypothetical protein, conserved	tann.chr01.contig1.genedb	60829	64173	-	1	RCC1;
3887	TA18985	hypothetical protein, conserved	tann.chr01.contig1.genedb	2328953	2331098	+	2	Radical_SAM;Wyosine_form;
3888	TA08190	hypothetical protein, conserved	tann.chr04.genedb	782664	783197	+	0	NONE
3889	TA06160	hypothetical protein, conserved	tann.chr01.contig1.genedb	737768	740220	+	0	NONE
3890	TA02790	cytochrome C oxidase subunit II (COX2 homologue), putative	tann.chr01.contig1.genedb	1194458	1195142	-	1	COX2;
3891	TA19325	hypothetical protein, conserved	tann.chr01.contig1.genedb	2210314	2211430	+	0	NONE
3893	TA11540	pyruvate kinase, putative	tann.chr02.genedb	1693112	1695211	-	1	PK;
3894	TA21070	hypothetical protein	tann.chr01.contig1.genedb	1860278	1862215	+	1	RAP;
3895	TA10155	hypothetical protein, conserved	tann.chr04.genedb	1475733	1478870	+	3	zf-U1;WW;VAR1;
3896	TA20825	serine-threonine protein kinase, putative	tann.chr01.contig1.genedb	1753953	1758284	-	4	RWD;UEV;Pkinase;DUF567;
3897	TA12620	trna methyl transferase, putative	tann.chr02.genedb	1292545	1296083	-	7	SufE;DUF366;ThiI;tRNA_Me_trans;ATP_bind_3;ExsB;Foamy_BEL;
3898	TA07660	hypothetical protein, conserved	tann.chr04.genedb	582887	584299	+	2	SpoU_sub_bind;SpoU_methylase;
3899	TA08680	hypothetical protein, conserved	tann.chr04.genedb	978375	980099	-	0	NONE
3900	TA09370	hypothetical protein, conserved	tann.chr04.genedb	314960	317254	-	2	XPG_N;XPG_I;
3901	TA12665	ribosomal protein S9/S16, putative	tann.chr02.genedb	1283262	1285235	+	1	Ribosomal_S9;
3902	TA11255	50S ribosomal protein L21, putative	tann.chr04.genedb	1665211	1666723	-	1	Ribosomal_L21p;
3903	TA11495	hypothetical protein	tann.chr02.genedb	1710293	1711520	-	1	PGAM;
3904	TA09730	hypothetical protein, conserved	tann.chr01.contig1.genedb	26499	27412	-	1	SRP_SPB;
3905	TA03560	hypothetical protein, conserved	tann.chr03.genedb	526927	528749	-	0	NONE
3906	TA17070	hypothetical protein, conserved	tann.chr01.contig1.genedb	363932	365601	+	2	DUF1703;RAP;
3907	TA04855	cell divison cycle CDC48 homologue, putative or transitional endoplasmic reticulum ATPase, putative	tann.chr03.genedb	1076974	1080959	-	4	CDC48_N;Zot;AAA_5;AAA;
3908	TA07685	hypothetical protein, conserved	tann.chr04.genedb	589218	590396	-	1	z-alpha;
3909	TA08925	hypothetical protein, conserved	tann.chr04.genedb	1079732	1081138	-	0	NONE
3910	TA07125	hypothetical protein, conserved	tann.chr04.genedb	137284	140559	+	2	Baculo_LEF5;Ribosomal_S5;
3911	TA18315	hypothetical protein, conserved	tann.chr03.genedb	1725779	1727413	-	2	Surf_Ag_VNR;Bac_surface_Ag;
3912	TA09960	cell-cycle-related serine/threonine protein kinase, CDK homologue, putative	tann.chr04.genedb	1549672	1551513	-	2	Pkinase;Pkinase_Tyr;
3913	TA19650	hypothetical protein, conserved	tann.chr01.contig1.genedb	2086423	2089165	-	0	NONE
3914	TA08510	hypothetical protein	tann.chr04.genedb	907647	907868	+	0	NONE
3915	TA17075	hypothetical protein, conserved	tann.chr01.contig1.genedb	362289	363819	-	0	NONE
3916	TA19360	hypothetical protein, conserved	tann.chr01.contig1.genedb	2201632	2203407	+	0	NONE
3917	TA03200	hypothetical protein, conserved	tann.chr03.genedb	143322	145321	+	0	NONE
3918	TA03195	hypothetical protein, conserved	tann.chr03.genedb	142212	143060	+	0	NONE
3919	TA03185	hypothetical protein	tann.chr03.genedb	140064	140518	+	1	Alba;
3920	TA15925	hypothetical protein, conserved	tann.chr02.genedb	91595	93464	+	1	efhand;
3921	TA07640	hypothetical protein, conserved	tann.chr04.genedb	573903	575588	-	0	NONE
3922	TA12410	hypothetical protein, conserved	tann.chr02.genedb	1370211	1370974	+	0	NONE
3923	TA12870	RNA modification (pseudouridylation) protein TruB family member, putative	tann.chr02.genedb	1225553	1226169	+	1	TruB_N;
3924	TA14455	1-hydroxy-2-methyl-2-(e)-butenyl 4-diphosphate synthase, putative	tann.chr02.genedb	660978	663973	-	1	GcpE;
3925	TA09115	hypothetical protein	tann.chr04.genedb	1146378	1147825	+	0	NONE
3927	TA05735	aspartyl protease, putative	tann.chr01.contig1.genedb	906948	908534	-	1	Asp;
3928	TA04810	hypothetical protein, conserved	tann.chr03.genedb	1050423	1052229	-	0	NONE
3929	TA20205	schizont protein e	tann.chr01.contig1.genedb	1430283	1432004	-	1	RAP;
3930	TA16295	cysteine desulfurase, putative	tann.chr01.contig1.genedb	299020	300756	+	3	SHMT;Aminotran_5;Aminotran_1_2;
3931	TA21105	hypothetical protein	tann.chr01.contig1.genedb	1875648	1877790	+	0	NONE
3932	TA17770	hypothetical protein, conserved	tann.chr03.genedb	1503625	1504576	-	0	NONE
3933	TA02940	ribosomal protein L1, putative	tann.chr01.contig1.genedb	1266666	1267839	+	0	NONE
3935	TA20915	possible ribonuclease ii family protein	tann.chr01.contig1.genedb	1800868	1804056	-	2	RNB;Gly_transf_sug;
3936	TA18960	hypothetical protein	tann.chr01.contig1.genedb	2342953	2346237	+	1	Lactamase_B;
3937	TA18925	hypothetical protein	tann.chr01.contig1.genedb	2354515	2357658	-	2	RRM_1;SPOC;
3938	TA18095	clathrin adapter complex-related protein, putative	tann.chr03.genedb	1627610	1629312	+	1	Clat_adaptor_s;
3939	TA18110	hypothetical protein, conserved	tann.chr03.genedb	1633854	1634884	+	0	NONE
3940	TA12485	hypothetical protein, conserved	tann.chr02.genedb	1339876	1341855	-	1	Lys;
3942	TA19745	aspartyl/glutamyl-trna amido transferase, putative	tann.chr01.contig1.genedb	2496246	2498204	-	2	GatB_N;GatB_Yqey;
3944	TA11695	dihydroorotate dehydrogenase, mitochondrial precursor, putative	tann.chr02.genedb	1628186	1629634	+	1	DHO_dh;
3945	TA11800	hypothetical protein, conserved	tann.chr02.genedb	1581863	1582579	-	1	Acylphosphatase;
3946	TA11790	cyclin-like protein, putative	tann.chr02.genedb	1584341	1585756	-	1	Cyclin_N;
3947	TA10905	hypothetical protein, conserved	tann.chr04.genedb	1205201	1207963	-	1	Ank;
3948	TA14345	hypothetical protein, conserved	tann.chr02.genedb	698100	698842	-	1	DnaJ;
3949	TA09580	hypothetical protein, conserved	tann.chr01.contig1.genedb	94549	96701	+	2	FAD_binding_6;NAD_binding_1;
3950	TA19965	ubiquitin-related protein, putative	tann.chr01.contig1.genedb	2415551	2420951	+	2	DUF544;HECT;
3951	TA13355	hypothetical protein, conserved	tann.chr02.genedb	1043985	1045166	+	0	NONE
3952	TA13200	replication factor A-related protein, putative	tann.chr02.genedb	1104487	1106178	-	4	tRNA_anti;Rep_fac-A_C;DNA_ligase_ZBD;DUF1093;
3953	TA20525	ribosomal protein s12, putative	tann.chr01.contig1.genedb	1578760	1579626	+	1	Ribosomal_S12;
3954	TA12080	hypothetical protein, conserved	tann.chr02.genedb	1484420	1485704	+	0	NONE
3955	TA16715	hypothetical protein, conserved	tann.chr01.contig1.genedb	520396	521480	+	1	PH;
3956	TA14550	hypothetical protein, conserved	tann.chr02.genedb	631154	632078	-	0	NONE
3957	TA09495	methionine aminopeptidase, putative	tann.chr03.genedb	976189	978279	+	1	Peptidase_M24;
3958	TA08740	hypothetical protein, conserved	tann.chr04.genedb	999884	1000978	-	0	NONE
3959	TA16585	DEAD-box family helicase, putative	tann.chr01.contig1.genedb	191515	193901	+	2	DEAD;Helicase_C;
3961	TA03925	hypothetical protein, conserved	tann.chr03.genedb	679788	685881	-	4	Kinesin-related;Mer2;VAR1;DUF1657;
3962	TA18835	hypothetical protein	tann.chr03.genedb	1427037	1428426	+	2	ATP_synt_H;Alba;
3963	TA09395	small heat-shock (HSP) protein, putative	tann.chr04.genedb	328339	329309	-	1	HSP20;
3964	TA13155	histidyl-trna synthetase, putative	tann.chr02.genedb	1115278	1116815	+	1	tRNA-synt_2b;
3965	TA04980	50S ribosomal protein L3, putative	tann.chr03.genedb	1125741	1127040	-	1	Ribosomal_L3;
3966	TA13600	molecular chaperone, putative	tann.chr02.genedb	946502	947990	-	1	DnaJ;
3967	TA03435	hypothetical protein, conserved	tann.chr03.genedb	156278	159421	+	1	Oxidored_q1_N;
3968	TA17415	hypothetical protein, conserved	tann.chr03.genedb	1833202	1833910	-	0	NONE
3969	TA19160	Ubiquitin regulatory protein, putative	tann.chr01.contig1.genedb	2267133	2268322	+	1	UBX;
3970	TA16625	hypothetical protein, conserved	tann.chr01.contig1.genedb	168413	170623	+	2	VAR1;RAP;
3971	TA09685	hypothetical protein, conserved	tann.chr01.contig1.genedb	42287	43567	-	5	MPPN;RRM_1;WW;RNA_bind;RRM_1;
3973	TA10285	hypothetical protein, conserved	tann.chr04.genedb	1429628	1430893	+	3	NB-ARC;Glyphos_transf;Pox_N2L;
3976	TA19880	hypothetical protein, conserved	tann.chr01.contig1.genedb	2448633	2450223	-	0	NONE
3977	TA19210	hypothetical protein, conserved	tann.chr01.contig1.genedb	2249803	2254529	+	1	MACPF;
3978	TA14560	hypothetical protein, conserved	tann.chr02.genedb	626930	628847	-	0	NONE
3979	TA16210	hypothetical protein, conserved	tann.chr01.contig1.genedb	326392	327783	+	0	NONE
3981	TA19895	protein phosphatase 2c, putative	tann.chr01.contig1.genedb	2444947	2446172	-	1	PP2C;
3983	TA11170	hypothetical protein	tann.chr04.genedb	1689112	1693032	-	2	DHC_N1;FAST_1;
3984	TA12915	cytochrome c oxidase subunit, putative	tann.chr02.genedb	1858951	1860091	-	1	COX5B;
3985	TA06235	hypothetical protein, conserved	tann.chr01.contig1.genedb	717320	719113	+	1	Ribosomal_L4;
3986	TA19670	hypothetical protein	tann.chr01.contig1.genedb	2518636	2520274	-	0	NONE
3987	TA11105	glutamate dehydrogenase, putative	tann.chr04.genedb	1728514	1732114	-	2	ELFV_dehydrog_N;ELFV_dehydrog;
3988	TA03270	hypothetical protein, conserved	tann.chr03.genedb	148448	149167	+	0	NONE
3989	TA03430	Fumarate hydratase class I	tann.chr03.genedb	152136	155328	-	2	Fumerase;Fumerase_C;

## Sheet: Ta4
ClusterID	GeneID	Annotation	Chromosome	Start	End	Orientation	#Domain	PfamDomain
2938	TA16225	haloacid dehalogenase-like family hydrolase, putative	tann.chr01.contig1.genedb	322379	323232	-	3	S6PP;Hydrolase;Hydrolase_3;
2938	TA15560	hypothetical protein	tann.chr02.genedb	236431	237183	-	1	FAINT;
2941	TA05065	hypothetical protein	tann.chr03.genedb	1159315	1161086	-	0	NONE
2941	TA05070	ATP-dependent Clp protease proteolytic subunit, putative	tann.chr03.genedb	1161103	1162181	-	1	CLP_protease;
2981	TA04050	hypothetical protein, conserved	tann.chr03.genedb	731384	732967	-	2	Bowman-Birk_leg;DUF676;
2981	TA13245	hypothetical protein	tann.chr02.genedb	1844890	1850539	-	0	NONE
3016	TA10800	hypothetical protein, conserved	tann.chr04.genedb	1247375	1248559	+	1	PAP2;
3615	TA19065	chromatin assembly factor 1 protein, putative	tann.chr01.contig1.genedb	2302782	2304406	-	1	WD40;
3636	TA20783	cysteine repeat modular protein homologue, putative	tann.chr01.contig1.genedb	1726361	1734434	+	8	VAR1;GCC2_GCC3;TIL;TNFR_c6;GCC2_GCC3;PAN_2;GCC2_GCC3;TatC;
3715	TA18460	hypothetical protein	tann.chr03.genedb	1807042	1811584	-	0	NONE
3804	TA20680	integral membrane protein, rhomboid family	tann.chr01.contig1.genedb	1656786	1658418	-	2	Rhomboid;DUF962;
3862	TA05930	hypothetical protein, conserved	tann.chr01.contig1.genedb	817494	821541	+	2	tRNA_int_endo;VAR1;
4785	TA11885	human hepatopoietin-like protein, putative	tann.chr02.genedb	1557117	1557576	+	1	Evr1_Alr;
4788	TA06020	hypothetical protein, conserved	tann.chr01.contig1.genedb	784939	785872	-	0	NONE
4789	TA20600	hypothetical protein, conserved	tann.chr01.contig1.genedb	1608756	1610581	+	0	NONE
4790	TA14230	hypothetical protein, conserved	tann.chr02.genedb	732165	732816	+	1	ABM;
4791	TA06515	hypothetical protein, conserved	tann.chr01.contig1.genedb	613074	613624	-	1	LSM;
4792	TA14330	hypothetical protein, conserved	tann.chr02.genedb	701439	702655	-	0	NONE
4793	TA13770	small GTPase, putative	tann.chr02.genedb	887029	887659	+	1	Ras;
4794	TA13070	clathrin-coat assembly protein, putative	tann.chr02.genedb	1146624	1147120	+	1	Clat_adaptor_s;
4799	TA10680	hypothetical protein, conserved	tann.chr04.genedb	1287039	1287404	+	0	NONE
4800	TA21180	hypothetical protein	tann.chr01.contig1.genedb	1899327	1901109	+	1	TB2_DP1_HVA22;
4801	TA20030	hypothetical protein	tann.chr01.contig1.genedb	2385809	2386327	-	1	DUF528;
4803	TA09335	hypothetical protein, conserved	tann.chr04.genedb	301392	303409	+	0	NONE
4807	TA05995	DNA repair protein (RAD2 nuclease homologue), putative	tann.chr01.contig1.genedb	794019	795262	+	3	XPG_N;XPG_I;5_3_exonuc;
4809	TA17995	small zinc finger protein Tim10 homologue, putative	tann.chr03.genedb	1570755	1571077	+	1	zf-Tim10_DDP;
4810	TA15580	hypothetical protein	tann.chr02.genedb	224757	231186	-	1	VAR1;
4812	TA06150	hypothetical protein, conserved	tann.chr01.contig1.genedb	741764	742856	+	0	NONE
4813	TA15735	hypothetical protein	tann.chr02.genedb	157857	158559	-	0	NONE
4815	TA04965	(Zn) transporter protein, putative	tann.chr03.genedb	1124142	1125397	-	2	Zip;MFS_Mycoplasma;
4817	TA10540	triosephosphate isomerase, putative	tann.chr04.genedb	1344356	1345660	+	1	TIM;
4818	TA19495	Ahp/TSA family-related protein, putative	tann.chr01.contig1.genedb	2158057	2158720	+	2	AhpC-TSA;Redoxin;
4819	TA20800	hypothetical protein	tann.chr01.contig1.genedb	1742511	1747667	+	1	FliD_C;
4820	TA19605	mrna capping enzyme subunit, putative	tann.chr01.contig1.genedb	2103152	2104496	-	1	mRNA_triPase;
4821	TA09660	vesicle transport protein, putative	tann.chr01.contig1.genedb	52787	54043	-	1	EMP24_GP25L;
4822	TA19575	hypothetical protein, conserved	tann.chr01.contig1.genedb	2118880	2120700	-	0	NONE
4823	TA15360	hypothetical protein	tann.chr02.genedb	314180	315180	-	0	NONE
4824	TA08475	hypothetical protein, conserved	tann.chr04.genedb	897604	898356	-	1	zf-CCCH;
4826	TA09290	hypothetical protein	tann.chr04.genedb	267767	268879	+	0	NONE
4827	TA03035	elongation factor (prokaryotic EFP homologue), putative	tann.chr01.contig1.genedb	1316645	1317349	-	2	EFP_N;EFP;
4829	TA20695	hypothetical protein, conserved	tann.chr01.contig1.genedb	1662177	1663376	+	0	NONE
4833	TA12365	thioredoxin, putative	tann.chr02.genedb	1880689	1881138	-	3	Thioredoxin;DUF953;Glutaredoxin;
4835	TA02915	hypothetical protein, conserved	tann.chr01.contig1.genedb	1254087	1255133	+	1	GDPD;
4836	TA15225	hypothetical protein, conserved	tann.chr02.genedb	356010	356636	-	1	Psf1;
4837	TA21220	hypothetical protein, conserved	tann.chr01.contig1.genedb	1910298	1912749	+	2	DUF477;UPF0054;
4838	TA04425	ribosomal protein L18, putative	tann.chr03.genedb	210165	211313	+	1	Ribosomal_L18p;
4840	TA14065	RNA and export factor binding protein, putative	tann.chr02.genedb	1815086	1815854	+	3	DUF1333;RRM_3;RRM_1;
4841	TA07415	peptide chain release factor, putative	tann.chr04.genedb	486228	487453	+	2	PCRF;RF-1;
4843	TA04830	hypothetical protein, conserved	tann.chr03.genedb	1067609	1069071	-	0	NONE
4845	TA19905	50s ribosomal protein l33, putative	tann.chr01.contig1.genedb	2442099	2442436	-	1	Ribosomal_L33;
4847	TA20745	hypothetical protein, conserved	tann.chr01.contig1.genedb	1697767	1698454	+	1	RRM_1;
4848	TA10265	hypothetical protein, conserved	tann.chr04.genedb	1437038	1438455	-	0	NONE
4849	TA11080	hypothetical protein, conserved	tann.chr04.genedb	1746437	1747096	-	1	Fasciclin;
4851	TA16445	chloroplast ribosomal protein L1 or 50S ribosomal protein L10, putative	tann.chr01.contig1.genedb	247130	248286	-	1	Ribosomal_L1;
4852	TA09830	hypothetical protein, conserved	tann.chr04.genedb	1614722	1616398	+	0	NONE
4854	TA20425	hypothetical protein, conserved	tann.chr01.contig1.genedb	1539077	1539912	+	1	CDC37_N;
4855	TA20410	hypothetical protein	tann.chr01.contig1.genedb	1533832	1534719	+	1	zf-MIZ;
4857	TA16270	hypothetical protein, conserved	tann.chr01.contig1.genedb	308456	310156	-	0	NONE
4858	TA19850	hypothetical protein, conserved	tann.chr01.contig1.genedb	2461259	2461744	+	1	OPA3;
4859	TA19610	hypothetical protein, conserved	tann.chr01.contig1.genedb	2101219	2103110	+	5	EzrA;BRE1;Filament;Prefoldin_2;PspA_IM30;
4860	TA08825	hypothetical protein, conserved	tann.chr04.genedb	206829	207255	-	0	NONE
4861	TA19440	Dead/deah box RNA helicase, putative	tann.chr01.contig1.genedb	2177003	2180196	+	7	ydhR;RF-1;BOP1NT;PLC-beta_C;ResIII;DEAD;Helicase_C;
4864	TA12355	hypothetical protein, conserved	tann.chr02.genedb	1385900	1386391	+	1	IPP-2;
4865	TA19520	hypothetical protein	tann.chr01.contig1.genedb	2136895	2138978	+	0	NONE
4866	TA12330	RNA helicase, putative	tann.chr02.genedb	1393139	1395076	+	3	ResIII;DEAD;Helicase_C;
4867	TA02990	hypothetical protein, conserved	tann.chr01.contig1.genedb	1287241	1289357	+	0	NONE
4868	TA19595	damage-specific DNA binding protein 1, putative	tann.chr01.contig1.genedb	2105937	2110596	-	3	Myosin_TH1;Citrus_P18;CPSF_A;
4871	TA07425	hypothetical protein	tann.chr04.genedb	489175	490732	-	1	zf-primase;
4872	TA14855	hypothetical protein, conserved	tann.chr02.genedb	509790	510584	-	1	OTU;
4873	TA11225	30S ribosomal protein S10-like protein, putative	tann.chr04.genedb	1675385	1676671	-	1	Ribosomal_S10;
4875	TA08890	hypothetical protein, conserved	tann.chr04.genedb	1065979	1068498	+	0	NONE
4879	TA12220	hypothetical protein, conserved	tann.chr02.genedb	1434384	1437904	+	3	aPHC;Toxin_R_bind_C;DUF900;
4881	TA16315	cyclophilin, putative	tann.chr01.contig1.genedb	290834	291819	-	1	Pro_isomerase;
4882	TA05725	hypothetical protein, conserved	tann.chr01.contig1.genedb	910210	912201	+	1	FAST_1;
4883	TA13090	hypothetical protein	tann.chr02.genedb	1135044	1136825	+	1	DUF501;
4884	TA18370	hypothetical protein	tann.chr03.genedb	1751363	1754178	-	1	Toxin_trans;
4885	TA16835	hypothetical protein, conserved	tann.chr01.contig1.genedb	474348	475301	-	0	NONE
4886	TA08375	hypothetical protein, conserved	tann.chr04.genedb	857816	859152	-	0	NONE
4887	TA20560	hypothetical protein	tann.chr01.contig1.genedb	1590974	1592554	+	0	NONE
4888	TA17060	ms1orf2 protein, putative	tann.chr01.contig1.genedb	368770	370403	+	0	NONE
4889	TA14270	50S ribosomal protein L22, putative	tann.chr02.genedb	720025	720737	+	1	Ribosomal_L22;
4890	TA04295	hypothetical protein, conserved	tann.chr03.genedb	820883	821932	+	0	NONE
4891	TA15160	hypothetical protein, conserved	tann.chr02.genedb	388644	389735	+	1	VHS;
4893	TA20670	hypothetical protein	tann.chr01.contig1.genedb	1654948	1655641	+	0	NONE
4894	TA20725	hypothetical protein	tann.chr01.contig1.genedb	1679089	1683757	+	2	VAR1;MAP7;
4895	TA14720	hypothetical protein, conserved	tann.chr02.genedb	555135	557118	+	2	IP_trans;PH;
4896	TA14745	NA	tann.chr02.genedb	550668	551840	+	0	NONE
4897	TA07145	hypothetical protein, conserved	tann.chr04.genedb	365769	370153	+	1	VAR1;
4901	TA11555	hypothetical protein	tann.chr02.genedb	1688821	1690125	+	0	NONE
4902	TA15775	DNA binding protein, putative	tann.chr02.genedb	1756506	1757362	-	1	3_5_exonuc;
4903	TA02625	hypothetical protein, conserved	tann.chr03.genedb	72104	73351	-	0	NONE
4904	TA21025	hypothetical protein	tann.chr01.contig1.genedb	1849276	1850995	+	1	LTV;
4905	TA12415	hypothetical protein, conserved	tann.chr02.genedb	1367457	1369840	+	0	NONE
4906	TA16755	hypothetical protein, conserved	tann.chr01.contig1.genedb	507421	509309	+	1	TBPIP;
4907	TA05135	hypothetical protein, conserved	tann.chr03.genedb	240287	242416	-	4	Aa_trans;MFS_1;Nucleos_tra2_C;HlyIII;
4908	TA02575	hypothetical protein, conserved	tann.chr03.genedb	86798	88488	+	0	NONE
4910	TA16485	hypothetical protein, conserved	tann.chr01.contig1.genedb	231843	233504	+	1	ERM;
4911	TA09325	hypothetical protein	tann.chr04.genedb	295998	297857	+	0	NONE
4913	TA20280	serine-rich hypothetical protein	tann.chr01.contig1.genedb	1473424	1474977	+	1	ENTH;
4914	TA14235	hypothetical protein	tann.chr02.genedb	1805435	1807050	-	1	RXT2_N;
4916	TA11490	hypothetical protein	tann.chr02.genedb	1712987	1714258	+	0	NONE
4917	TA09165	serine/threonine protein kinase, putative	tann.chr04.genedb	223963	225570	-	4	Pkinase;Pkinase_Tyr;APH;RIO1;
4918	TA10390	DEAD-box family helicase, putative	tann.chr04.genedb	1402050	1403963	+	4	ResIII;DEAD;IncFII_repA;Helicase_C;
4919	TA02675	hypothetical protein, conserved	tann.chr03.genedb	55085	57166	+	2	DNA_RNApol_7kD;Geminin;
4920	TA02660	endonuclease, putative	tann.chr03.genedb	59818	62337	-	1	Exo_endo_phos;
4921	TA14395	hypothetical protein, conserved	tann.chr02.genedb	1801468	1803139	+	0	NONE
4923	TA03005	hypothetical protein, conserved	tann.chr01.contig1.genedb	1300385	1302719	+	1	DUF1948;
4925	TA20890	hypothetical protein, conserved	tann.chr01.contig1.genedb	1791581	1793176	+	1	LON;
4927	TA10520	centrosome protein (centrin), putative	tann.chr04.genedb	1349049	1349758	-	2	efhand;efhand_like;
4928	TA05680	hypothetical protein, conserved	tann.chr01.contig1.genedb	929706	931136	+	0	NONE
4930	TA05935	5'-3' exoribonuclease (XRN2, DHM1 homologue), putative	tann.chr01.contig1.genedb	814746	817297	+	1	XRN_N;
4931	TA04985	RNA-binding protein, putative	tann.chr03.genedb	1127296	1128755	-	1	RRM_1;
4932	TA10335	hypothetical protein, conserved	tann.chr04.genedb	1418378	1419310	+	0	NONE
4933	TA18305	hypothetical protein	tann.chr03.genedb	1723042	1724600	-	0	NONE
4934	TA04135	hypothetical protein	tann.chr03.genedb	760641	761625	+	1	PilO;
4935	TA05210	hypothetical protein, conserved	tann.chr03.genedb	1212527	1216391	-	0	NONE
4936	TA18500	hypothetical protein, conserved	tann.chr03.genedb	1303918	1304360	+	0	NONE
4937	TA09905	hypothetical protein, conserved	tann.chr04.genedb	1568988	1570737	-	1	PPR;
4938	TA07185	hypothetical protein, conserved	tann.chr04.genedb	389904	392201	-	2	VAR1;WD40;
4939	TA16065	hypothetical protein	tann.chr02.genedb	1745741	1748732	+	2	DUF1168;DUF1754;
4942	TA18720	hypothetical protein	tann.chr03.genedb	1379876	1381373	-	1	IPK;
4943	TA10080	hypothetical protein, conserved	tann.chr04.genedb	1503159	1504623	+	0	NONE
4944	TA12035	hypothetical protein	tann.chr02.genedb	1892670	1897435	-	1	DHC_N1;
4946	TA11625	hypothetical protein	tann.chr02.genedb	1663354	1664626	+	0	NONE
4947	TA07950	hypothetical protein, conserved	tann.chr04.genedb	689085	691131	+	1	RAP;
4948	TA07605	GTPase-activity protein, or translation initiation factor IF-2 mitochondrial precursor, putative	tann.chr04.genedb	561910	564042	-	6	GTP_EFTU;MMR_HSR1;Miro;Dynamin_N;Ras;GTP_EFTU_D2;
4949	TA19040	hypothetical protein, conserved	tann.chr01.contig1.genedb	2308634	2309671	+	0	NONE
4950	TA11680	hypothetical membrane protein, conserved	tann.chr02.genedb	1636554	1639240	+	3	Mpp10;SDA1;MACPF;
4952	TA02760	hypothetical protein	tann.chr01.contig1.genedb	1176417	1178595	-	1	VAR1;
4953	TA09035	hypothetical protein	tann.chr04.genedb	1119228	1120022	-	1	SGS;
4954	TA15910	hypothetical protein, conserved	tann.chr02.genedb	97366	101701	+	2	DER1;Rhomboid;
4955	TA10225	hypothetical protein, conserved	tann.chr04.genedb	1456922	1458590	-	0	NONE
4957	TA21340	GTP-binding protein, putative	tann.chr01.contig1.genedb	1960829	1962932	+	5	GTP1_OBG;MMR_HSR1;Dynamin_N;NOG1;DUF1967;
4958	TA03910	hypothetical protein, conserved	tann.chr03.genedb	671140	677563	+	2	VAR1;Aldo_ket_red;
4960	TA14175	hypothetical protein	tann.chr02.genedb	1809897	1813497	+	12	VAR1;ATG16;TPR_MLP1_2;ERM;Filament;DUF1664;Phage_GP20;HALZ;Pox_A_type_inc;Apolipoprotein;CHASE3;Pox_A_type_inc;
4961	TA15060	Zinc finger-like regulatory protein, putative	tann.chr02.genedb	1775903	1778029	-	2	VAR1;zf-CCCH;
4962	TA12380	hypothetical protein, conserved	tann.chr02.genedb	1378173	1380162	-	0	NONE
4963	TA08620	lysyl t-RNA synthetase, putative	tann.chr04.genedb	946301	948402	-	4	tRNA_anti;tRNA-synt_2;tRNA-synt_2d;tRNA-synt_2b;
4964	TA12865	calcium-dependent protein phosphatase, putative	tann.chr02.genedb	1226621	1229818	-	1	efhand;
4965	TA11500	hypothetical protein, conserved	tann.chr02.genedb	1708043	1710227	+	0	NONE
4966	TA09725	hypothetical protein, conserved	tann.chr01.contig1.genedb	27626	29456	-	1	Mito_carr;
4967	TA16170	transcription factor TFIIE, putative	tann.chr01.contig1.genedb	337279	338534	-	2	TFIIE_alpha;HTH_5;
4970	TA03565	hypothetical protein, conserved	tann.chr03.genedb	529085	531268	+	2	ResIII;DEAD;
4971	TA17190	superoxide dismutase [mn/fe]	tann.chr04.genedb	62430	63312	-	2	Sod_Fe_N;Sod_Fe_C;
4972	TA14555	CDC6-like ATPase, putative	tann.chr02.genedb	629187	630847	+	4	NB-ARC;DEAD;AAA;CS;
4973	TA07760	hypothetical protein, conserved	tann.chr04.genedb	615976	617045	+	0	NONE
4974	TA09340	hypothetical protein, conserved	tann.chr04.genedb	303427	306036	-	5	DUF258;AIG1;MMR_HSR1;Miro;Dynamin_N;
4975	TA10105	hypothetical protein, conserved	tann.chr04.genedb	1497443	1498466	-	1	DUF155;
4976	TA05840	hypothetical protein, conserved	tann.chr01.contig1.genedb	861192	862082	-	0	NONE
4978	TA14900	CPSF (cleavage and polyadenylation specific factor), subunit A, putative	tann.chr02.genedb	493920	499052	-	1	CPSF_A;
4981	TA11065	glutamyl-tRNA amidotransferase, subunit, putative	tann.chr04.genedb	1750631	1752440	+	1	Amidase;
4983	TA04835	hypothetical protein, conserved	tann.chr03.genedb	1069377	1070555	-	0	NONE
4984	TA20935	hypothetical protein	tann.chr01.contig1.genedb	1810428	1812490	+	1	TFIIS;
4985	TA10955	papain-family cysteine protease, putative	tann.chr04.genedb	1188020	1190106	-	1	Peptidase_C1;
4986	TA11115	N-acetylglucosaminyl transferase, putative	tann.chr04.genedb	1724820	1726806	+	2	DEK_C;Gpi1;
4988	TA10655	hypothetical protein, conserved	tann.chr04.genedb	1293200	1295863	+	2	Sre;DUF1600;
4989	TA04380	hypothetical protein, conserved	tann.chr03.genedb	857662	859075	-	1	60KD_IMP;
4990	TA08455	hypothetical protein, conserved	tann.chr04.genedb	889037	890308	-	0	NONE
4992	TA11665	hypothetical protein	tann.chr02.genedb	1647078	1649432	-	0	NONE
4993	TA15450	hypothetical protein, conserved	tann.chr02.genedb	283517	285085	+	1	MMR_HSR1;
4995	TA21020	hypothetical protein, conserved	tann.chr01.contig1.genedb	1847776	1849132	+	0	NONE
4997	TA07315	hypothetical protein, conserved	tann.chr04.genedb	446040	447911	+	1	WD40;
4998	TA02870	hypothetical protein, conserved	tann.chr01.contig1.genedb	1232088	1233475	-	0	NONE
4999	TA16660	hypothetical protein, conserved	tann.chr01.contig1.genedb	151238	156544	-	3	MAP7;Vicilin_N;CHCH;
5000	TA11515	hypothetical protein, conserved	tann.chr02.genedb	1704140	1704544	+	0	NONE
5003	TA03985	lipoate protein ligase, putative	tann.chr03.genedb	180883	182083	+	0	NONE
5004	TA15590	hypothetical protein, conserved	tann.chr02.genedb	217303	222231	-	1	T4_gp9_10;
5005	TA16300	hypothetical protein, conserved	tann.chr01.contig1.genedb	296878	298722	-	0	NONE
5007	TA03650	hypothetical protein	tann.chr03.genedb	163140	166386	-	2	GILT;GP38;
5009	TA12750	hypothetical protein, conserved	tann.chr02.genedb	1863660	1865264	-	0	NONE
5010	TA16905	hypothetical protein, conserved	tann.chr01.contig1.genedb	443557	444793	+	0	NONE
5012	TA05985	hypothetical protein, conserved	tann.chr01.contig1.genedb	796174	798279	-	1	mTERF;
5013	TA06320	hypothetical protein, conserved	tann.chr01.contig1.genedb	685501	687540	+	2	GRP;Cyclin_N;
5014	TA16850	hypothetical protein, conserved	tann.chr01.contig1.genedb	466633	468985	-	2	FH2;DnaJ;
5015	TA12695	prolyl-t-RNA synthase, putative	tann.chr02.genedb	1865660	1867588	-	2	tRNA-synt_2b;HGTP_anticodon;

## Sheet: Ta5
ClusterID	GeneID	Annotation	Chromosome	Start	End	Orientation	#Domain	PfamDomain
20	TA06970	Tpr-related protein family member, putative	tann.chr01.contig1.genedb	961240	962685	-	0	NONE
20	TA04235	Tpr-related protein family member, putative	tann.chr03.genedb	801801	803156	-	1	ER_lumen_recept;
20	TA16790	Tpr-related protein family member, putative	tann.chr01.contig1.genedb	490820	493423	-	1	HlyIII;
20	TA18655	Theileria-specific intergral membrane protein	tann.chr03.genedb	1356447	1358177	-	0	NONE
20	TA05780	Tpr-related protein family member, putative	tann.chr01.contig1.genedb	887562	889784	-	4	OPT;Rer1;Cas1p;MARVEL;
20	TA04970	Tpr-related protein family member, putative	tann.chr03.genedb	236908	238338	-	0	NONE
20	TA05960	Tpr-related protein family member, putative	tann.chr01.contig1.genedb	807545	809257	-	5	MFS_1;DctM;HlyIII;DUF1290;7tm_4;
20	TA10865	Tpr-related protein family member, putative	tann.chr04.genedb	1227087	1228826	-	1	DUF1328;
20	TA04240	Tpr-related protein family member, putative	tann.chr03.genedb	803354	805534	-	1	HlyIII;
20	TA16280	Tpr-related protein family member, putative	tann.chr01.contig1.genedb	304080	306779	+	3	ApoLp-III;PspA_IM30;TatC;
20	TA06265	Tpr-related protein family member, putative	tann.chr01.contig1.genedb	708388	710247	+	1	HlyIII;
20	TA06975	Tpr-related protein family member, putative	tann.chr01.contig1.genedb	958790	961042	-	0	NONE
20	TA06880	Tpr-related protein family member, putative	tann.chr01.contig1.genedb	999156	1000460	-	1	Srg;
20	TA05970	Tpr-related protein family member, putative	tann.chr01.contig1.genedb	802428	805352	-	6	TolA;V_ATPase_I;FH2;SRR;Cas1p;MASE1;
20	TA07765	Tpr-related protein family member, putative	tann.chr04.genedb	617134	619386	-	1	MFS_1;
20	TA08285	Tpr-related protein family member, putative	tann.chr04.genedb	809567	811396	-	3	Rer1;MARVEL;MFS_1;
20	TA05775	Tpr-related protein family member, putative	tann.chr01.contig1.genedb	889907	891889	-	1	MFS_1;
20	TA07720	Tpr-related protein family member, putative	tann.chr04.genedb	601769	603265	+	2	OPT;7TMR-DISM_7TM;
20	TA06895	Tpr-related protein family member, putative	tann.chr01.contig1.genedb	993322	994827	+	2	YIF1;Na_H_antiport_1;
20	TA05965	Tpr-related protein family member, putative	tann.chr01.contig1.genedb	805475	807289	-	0	NONE
20	TA17585	Theileria-specific sub-telomeric protein	tann.chr03.genedb	1246625	1248340	-	2	MFS_1;MucBP;
20	TA06980	Tpr-related protein family member, putative	tann.chr01.contig1.genedb	957073	958587	-	3	MVIN;MFS_1;DUF1304;
20	TA07730	Tpr-related protein family member, putative	tann.chr04.genedb	603409	605280	+	4	DctM;DUF872;Rer1;Cas1p;
20	TA06095	Tpr-related protein family member, putative	tann.chr01.contig1.genedb	761465	764143	+	3	WXG100;Pex19;CHAD;
20	TA14645	Tpr-related protein family member, putative	tann.chr02.genedb	597170	599065	+	0	NONE
20	TA06070	Tpr-related protein family member, putative	tann.chr01.contig1.genedb	769457	771247	+	2	MFS_1;DUF805;
20	TA06580	Tpr-related protein family member, putative	tann.chr01.contig1.genedb	1098412	1099746	+	1	MFS_1;
20	TA16550	Tpr-related protein family member, putative	tann.chr01.contig1.genedb	202420	203847	+	0	NONE
20	TA06635	Tpr-related protein family member, putative	tann.chr01.contig1.genedb	1095634	1098153	+	1	HATPase_c;
20	TA04465	Tpr-related protein family member, putative	tann.chr03.genedb	882649	884223	+	2	FecCD;Chromate_transp;
20	TA06900	Tpr-related protein family member, putative	tann.chr01.contig1.genedb	990940	993207	+	2	Glyco_transf_22;MSG;
20	TA16875	Tpr-related protein family member, putative	tann.chr01.contig1.genedb	454442	455776	+	1	MFS_1;
20	TA07770	Tpr-related protein family member, putative	tann.chr04.genedb	619556	621646	-	4	PspA_IM30;SRR;DNA_pack_N;SRR;
20	TA06745	Tpr-related protein family member, putative	tann.chr01.contig1.genedb	1055026	1057029	-	1	DUF291;
20	TA16870	Tpr-related protein family member, putative	tann.chr01.contig1.genedb	455911	458193	+	1	HlyIII;
20	TA06005	Tpr-related protein family member, putative	tann.chr01.contig1.genedb	790347	792200	+	2	C4dic_mal_tran;Serinc;
20	TA16285	Tpr-related protein family member, putative	tann.chr01.contig1.genedb	302569	303957	+	0	NONE
20	TA04915	Tpr-related protein family member, putative	tann.chr03.genedb	234837	236783	-	0	NONE
20	TA10165	Tpr-related protein family member, putative	tann.chr04.genedb	1471871	1474624	+	0	NONE
20	TA05770	Tpr-related protein family member, putative	tann.chr01.contig1.genedb	892105	894243	-	1	Endomucin;
20	TA14540	Tpr-related protein family member, putative	tann.chr02.genedb	633634	635874	-	2	Rhomboid;DctM;
20	TA06090	Tpr-related protein family member, putative	tann.chr01.contig1.genedb	764308	765825	+	3	Cas1p;MFS_1;ALG3;
20	TA17015	Tpr-related protein family member, putative	tann.chr01.contig1.genedb	387115	388746	-	3	MFS_1;C4dic_mal_tran;DUF475;
20	TA13430	Tpr-related protein family member, putative	tann.chr02.genedb	1017777	1019273	-	1	ER_lumen_recept;
20	TA11000	Tpr-related protein family member, putative	tann.chr04.genedb	1169895	1172831	-	8	OmpH;SRR;Prefoldin_2;Syntaxin;SRR;Cas1p;MARVEL;MFS_1;
20	TA06740	Tpr-related protein family member, putative	tann.chr01.contig1.genedb	1057252	1058778	-	2	Mem_trans;DUF81;
20	TA16895	Tpr-related protein family member, putative	tann.chr01.contig1.genedb	447130	448863	-	3	MFS_1;SRR;C4dic_mal_tran;
20	TA06330	Tpr-related protein family member, putative	tann.chr01.contig1.genedb	681731	684061	+	0	NONE
20	TA06025	Tpr-related protein family member, putative	tann.chr01.contig1.genedb	782217	784463	+	2	PspA_IM30;ABC-3;
20	TA18675	Theileria-specific intergral membrane protein	tann.chr03.genedb	1363498	1365291	-	2	MFS_1;Glyco_transf_22;
20	TA06360	Tpr-related protein family member, putative	tann.chr01.contig1.genedb	673518	675194	-	2	MFS_1;MucBP;
20	TA08535	Tpr-related protein family member, putative	tann.chr04.genedb	918637	920463	-	2	DctM;DUF340;
20	TA06955	Tpr-related protein family member, putative	tann.chr01.contig1.genedb	973702	975354	-	5	MVIN;Mem_trans;Pex24p;HlyIII;Tetraspannin;
20	TA16765	Tpr-related protein family member, putative	tann.chr01.contig1.genedb	503205	504563	-	2	ER_lumen_recept;Bac_export_1;
20	TA06370	Tpr-related protein family member, putative	tann.chr01.contig1.genedb	670430	673390	-	4	SBP_bac_7;SRR;V_ATPase_I;SRR;
217	TA09470	hypothetical protein	tann.chr03.genedb	963923	965491	-	0	NONE
217	TA04695	hypothetical protein	tann.chr03.genedb	990842	992407	-	0	NONE
217	TA09460	hypothetical protein	tann.chr03.genedb	959197	960765	-	0	NONE
217	TA04690	hypothetical protein	tann.chr03.genedb	988334	989905	-	0	NONE
217	TA09480	hypothetical protein	tann.chr03.genedb	968936	970504	-	0	NONE
217	TA09465	hypothetical protein	tann.chr03.genedb	961704	963269	-	1	LEM;
217	TA09490	hypothetical protein	tann.chr03.genedb	973942	975504	-	0	NONE
217	TA04685	hypothetical protein	tann.chr03.genedb	985825	987399	-	0	NONE
217	TA09475	hypothetical protein	tann.chr03.genedb	966430	967995	-	0	NONE
217	TA09485	hypothetical protein	tann.chr03.genedb	971444	973000	-	0	NONE
217	TA04680	Tash1 weakly related protein, putative	tann.chr03.genedb	983319	984890	-	0	NONE
217	TA04670	hypothetical protein	tann.chr03.genedb	956974	958545	-	0	NONE
217	TA09500	hypothetical protein	tann.chr03.genedb	978449	980023	-	0	NONE
239	TA03870	hypothetical protein	tann.chr03.genedb	647147	647746	-	0	NONE
239	TA05615	hypothetical protein	tann.chr01.contig1.genedb	1155914	1156504	+	0	NONE
239	TA15570	hypothetical protein	tann.chr02.genedb	233994	234593	-	0	NONE
239	TA05015	hypothetical protein	tann.chr03.genedb	1139515	1140090	-	0	NONE
239	TA21045	hypothetical protein	tann.chr01.contig1.genedb	1854098	1854703	-	1	FAINT;
239	TA20315	Theileria-specific hypothetical protein	tann.chr01.contig1.genedb	1491401	1491985	+	1	FAINT;
239	TA07130	hypothetical protein	tann.chr04.genedb	356318	356911	-	1	FAINT;
239	TA03540	hypothetical protein	tann.chr03.genedb	159457	160047	-	1	FAINT;
239	TA13885	hypothetical protein	tann.chr02.genedb	852106	852696	+	0	NONE
239	TA05025	hypothetical protein	tann.chr03.genedb	1142860	1144183	-	1	FAINT;
239	TA09365	hypothetical protein	tann.chr04.genedb	313974	314570	+	0	NONE
239	TA09050	hypothetical protein	tann.chr04.genedb	213514	214101	+	0	NONE
239	TA09675	hypothetical protein	tann.chr01.contig1.genedb	48407	49027	+	0	NONE
422	TA17358	Theileria-specific hypothetical telomeric sfii fragment-related protein, putative	tann.chr01.contig3.genedb	3423	10436	-	3	FAINT;EMA;FAINT;
422	TA05530	SfiI-subtelomeric fragment related protein family member, putative	tann.chr03.genedb	1886184	1895141	+	3	FAINT;EMA;FAINT;
422	TA17115	SfiI-subtelomeric fragment related protein family member, putative	tann.chr04.genedb	9751	24408	-	5	FAINT;Orn_DAP_Arg_deC;FAINT;LACT;FAINT;
422	TA09450	SfiI-subtelomeric fragment related protein family member, putative	tann.chr02.genedb	1967600	1976875	+	4	FAINT;Baculo_LEF-11;EMA;FAINT;
422	TA03521	Theileria-specific hypothetical telomeric sfii fragment-related protein	tann.chr03.genedb	500770	513651	-	6	FAINT;Baculo_LEF-11;EMA;FAINT;CS;FAINT;
422	TA18855	SfiI-subtelomeric fragment related protein family member, putative	tann.chr01.contig1.genedb	2582678	2589937	+	3	FAINT;EMA;FAINT;
422	TA16050	SfiI-subtelomeric fragment related protein family member, putative	tann.chr02.genedb	8106	23891	-	5	FAINT;EMA;FAINT;IF4E;FAINT;
422	TA19665	SfiI-subtelomeric fragment related protein family member, putative	tann.chr01.contig1.genedb	2068135	2076450	+	10	IF_tail;FAINT;NAF;FAINT;PQQ;FAINT;EMA;FAINT;PQQ;FAINT;
422	TA09780	SfiI-subtelomeric fragment related protein family member, putative	tann.chr04.genedb	1824870	1830224	+	1	FAINT;
422	TA19660	SfiI-subtelomeric fragment related protein family member, putative	tann.chr01.contig1.genedb	2077383	2084795	+	2	IF_tail;FAINT;
422	TA02845	SfiI-subtelomeric fragment related protein family member, putative	tann.chr01.contig1.genedb	1217435	1225972	+	3	FAINT;Vicilin_N;FAINT;
423	TA17550	Theileria-specific sub-telomeric protein, SVSP family	tann.chr03.genedb	11545	13278	+	3	Extensin_2;Tash_PEST;FAINT;
423	TA09810	Theileria-specific sub-telomeric protein, SVSP family	tann.chr04.genedb	1810696	1812141	+	0	NONE
423	TA09430	Theileria-specific sub-telomeric protein, SVSP family, putative	tann.chr02.genedb	1950994	1952640	+	3	Cytadhesin_P30;Tash_PEST;FAINT;
423	TA05560	Theileria-specific sub-telomeric protein, SVSP family	tann.chr03.genedb	1876431	1877759	+	2	Extensin_2;Apidaecin;
423	TA05555	Theileria-specific sub-telomeric protein, SVSP family	tann.chr03.genedb	1878017	1879282	+	0	NONE
423	TA09805	Theileria-specific sub-telomeric protein, SVSP family	tann.chr04.genedb	1812413	1814080	+	3	Extensin_2;Tash_PEST;FAINT;
423	TA18885	conserved Theileria-specific sub-telomeric protein, SVSP family	tann.chr01.contig1.genedb	2566702	2568492	+	0	NONE
423	TA09425	Theileria-specific sub-telomeric protein, SVSP family, putative	tann.chr02.genedb	1949082	1950743	+	1	FAINT;
423	TA19005	conserved Theileria-specific sub-telomeric protein, SVSP family	tann.chr01.contig1.genedb	2559353	2561176	+	2	Extensin_2;FAINT;
423	TA05545	Theileria-specific sub-telomeric protein, SVSP family	tann.chr03.genedb	1881087	1882382	+	3	PT;Tash_PEST;FAINT;
597	TA03160	Tash1-like protein, putative	tann.chr01.contig1.genedb	1361311	1362822	-	4	FAINT;Tash_PEST;Dehydrin;Tash_PEST;
597	TA03145	Tash1-like protein, putative	tann.chr01.contig1.genedb	1356648	1357784	-	2	FAINT;Tash_PEST;
597	TA03130	Tash(AT)-like protein, putative	tann.chr01.contig1.genedb	1350792	1352081	-	3	FAINT;AT_hook;Tash_PEST;
597	TA03150	Tash1-like protein, putative	tann.chr01.contig1.genedb	1358162	1359373	-	2	FAINT;Tash_PEST;
597	TA03140	Tash1-or TashAT-like protein, putative	tann.chr01.contig1.genedb	1354992	1356164	-	3	FAINT;AT_hook;Tash_PEST;
597	TA03165	Tash1-like protein, putative	tann.chr01.contig1.genedb	1363371	1364450	-	2	FAINT;Tash_PEST;
597	TA03125	Tash1-like protein, putative	tann.chr01.contig1.genedb	1348922	1350172	-	4	FAINT;Tash_PEST;MSG;Tash_PEST;
597	TA03155	Tash1-like protein, putative	tann.chr01.contig1.genedb	1359971	1360876	-	2	FAINT;Tash_PEST;
1374	TA18210	integral membrane protein, putative	tann.chr03.genedb	1680643	1686669	+	11	Glyco_transf_22;MFS_1;TatC;Peptidase_A24;Oxidored_q3;Oxidored_q2;Glycos_transf_4;PEARLI-4;COG4;Pox_G5;Pex2_Pex12;
1374	TA18070	hypothetical protein	tann.chr03.genedb	1608424	1613928	+	4	MFS_1;TatC;Oxidored_q3;DUF1753;
1374	TA21515	hypothetical protein	tann.chr01.contig1.genedb	2035828	2043045	+	7	MFS_1;TatC;Peptidase_A24;Oxidored_q3;Oxidored_q2;VAR1;DUF1096;
1374	TA21510	hypothetical protein	tann.chr01.contig1.genedb	2026512	2033729	-	7	MFS_1;TatC;Peptidase_A24;Oxidored_q3;Oxidored_q2;VAR1;DUF1096;
1374	TA18060	hypothetical protein	tann.chr03.genedb	1599066	1606340	-	5	MFS_1;TatC;Oxidored_q3;DUF1753;DHC_N1;
1736	TA04015	integral membrane protein family I	tann.chr03.genedb	714790	716424	+	5	OATP;Sugar_tr;MFS_1;DUF368;PqiA;
1736	TA04017	integral membrane protein family I	tann.chr03.genedb	718772	720427	+	5	OATP;Sugar_tr;DUF895;MFS_1;DUF368;
1736	TA04016	integral membrane protein family I	tann.chr03.genedb	716781	718415	+	7	Sugar_tr;DUF895;MFS_1;DUF368;PqiA;BCHF;TatC;
1736	TA04018	integral membrane protein family I	tann.chr03.genedb	720805	722439	+	5	OATP;Sugar_tr;MFS_1;DUF368;PqiA;
1736	TA04010	integral membrane protein family I	tann.chr03.genedb	712718	714412	+	4	OATP;Sugar_tr;MFS_1;DUF368;
2127	TA13130	hypothetical protein	tann.chr02.genedb	1853338	1855158	+	1	FAINT;
3418	TA17555	Theileria-specific sub-telomeric protein, SVSP family	tann.chr03.genedb	9537	11222	+	0	NONE
3418	TA17485	conserved Theileria-specific sub-telomeric protein, SVSP family, putative	tann.chr01.contig4.genedb	6210	7442	+	1	FAINT;
3418	TA18865	conserved Theileria-specific sub-telomeric protein, SVSP family	tann.chr01.contig1.genedb	2577067	2578575	+	1	Extensin_2;
3418	TA17480	conserved Theileria-specific sub-telomeric protein, SVSP family, putative	tann.chr01.contig4.genedb	7729	9285	+	0	NONE
4619	TA12265	SfiI-subtelomeric fragment related protein family member, putative	tann.chr02.genedb	1420308	1422278	+	0	NONE
4619	TA12455	hypothetical protein	tann.chr02.genedb	1352848	1354824	-	0	NONE
4619	TA12275	SfiI-subtelomeric fragment related protein family member, putative	tann.chr02.genedb	1415720	1417690	+	0	NONE
4621	TA12635	Theileria-specific hypothetical protein family member, putative	tann.chr02.genedb	1870307	1872346	+	1	FAINT;
4621	TA12580	Theileria-specific hypothetical protein family member, putative	tann.chr02.genedb	1873761	1875611	+	1	FAINT;
4621	TA12525	Theileria-specific hypothetical protein family member, putative	tann.chr02.genedb	1877026	1878984	+	1	FAINT;
4622	TA02865	Tpr-related protein family member, putative	tann.chr01.contig1.genedb	1230500	1231906	+	6	Sugar_tr;MFS_1;7TMR-DISM_7TM;Na_H_antiport_1;BacA;CD20;
4622	TA15445	Tpr-related protein family member, putative	tann.chr02.genedb	288091	289464	-	2	MFS_1;Multi_Drug_Res;
4622	TA20150	Theileria-specific hypothetical protein	tann.chr01.contig1.genedb	1398861	1400261	+	3	MFS_1;Polysacc_synt;7TMR-DISM_7TM;
4622	TA07025	Tpr-related protein family member, putative	tann.chr04.genedb	120669	122045	-	2	DUF300;MFS_1;
4623	TA16010	hypothetical protein	tann.chr02.genedb	43190	46132	-	1	T4_gp9_10;
4623	TA19170	hypothetical protein	tann.chr01.contig1.genedb	2546359	2549297	+	0	NONE
4623	TA02725	hypothetical protein	tann.chr03.genedb	29567	32503	-	1	T4_gp9_10;
4623	TA11420	hypothetical protein	tann.chr02.genedb	1928676	1931633	+	0	NONE
6218	TA15895	metallo-protease, putative	tann.chr02.genedb	104652	106197	-	1	Peptidase_M48;
6218	TA15870	metallo-protease, putative	tann.chr02.genedb	109869	111446	-	2	DUF1600;Peptidase_M48;
6219	TA14665	hypothetical protein	tann.chr02.genedb	578923	590685	+	19	FlaF_arch;Extensin_2;DUF1098;TolA;DHC_N1;Dor1;M;FIVAR;M;Paramyxo_NS_C;Halo_GVPC;DUF199;Phage_tail_2;FIVAR;DUF601;FCH;Rapamycin_bind;M;LEM;
6219	TA14680	hypothetical protein	tann.chr02.genedb	566479	576060	-	1	HELP;
6220	TA20082	Tashat3 protein	tann.chr01.contig1.genedb	1364948	1367932	-	5	FAINT;Tash_PEST;AT_hook;FAINT;Tash_PEST;
6220	TA20095	Tashat2 protein	tann.chr01.contig1.genedb	1373140	1376631	-	10	FAINT;Tash_PEST;AT_hook;FAINT;Tash_PEST;APC_15aa;Tash_PEST;APC_15aa;Tash_PEST;FAINT;
6220	TA20085	Tashat1 protein	tann.chr01.contig1.genedb	1369836	1371233	-	3	FAINT;Tash_PEST;AT_hook;
6221	TA05570	Theileria-specific sub-telomeric protein, SVSP family	tann.chr03.genedb	1872648	1874264	+	3	Cytadhesin_P30;NC;DUF1421;
6221	TA16030	Theileria-specific sub-telomeric protein, SVSP family, putative	tann.chr02.genedb	31417	33132	-	1	FAINT;
6222	TA09870	hypothetical product	tann.chr04.genedb	1591983	1595051	+	7	MFS_1;COX2_TM;DUF112;HlyIII;Spore_permease;Glycos_transf_4;SecG;
6222	TA07985	hypothetical protein	tann.chr04.genedb	698660	701659	-	5	MFS_1;COX2_TM;HlyIII;Glycos_transf_4;UbiA;
6222	TA20630	integral membrane protein, putative	tann.chr01.contig1.genedb	1634910	1637945	-	3	MFS_1;Sugar_tr;HlyIII;
6225	TA14955	hypothetical protein	tann.chr02.genedb	460695	478121	+	6	FAINT;Nebulin;FAINT;Ribosomal_L28e;Pox_G5;FAINT;
6227	TA12450	hypothetical protein	tann.chr02.genedb	1355335	1356378	-	0	NONE
6227	TA12270	hypothetical protein	tann.chr02.genedb	1418755	1419795	+	0	NONE
6227	TA12260	hypothetical protein	tann.chr02.genedb	1423449	1424489	+	0	NONE
8691	TA19115	SfiI-subtelomeric fragment related protein family member, putative	tann.chr01.contig1.genedb	2550478	2557515	+	3	FAINT;EMA;FAINT;
8691	TA02995	SfiI-subtelomeric fragment related protein family member, putative	tann.chr01.contig1.genedb	1290014	1294966	+	5	EMA;FAINT;Str_synth;FAINT;Meleagrin;
8693	TA14205	hypothetical protein	tann.chr02.genedb	742730	745062	+	1	FAINT;
8694	TA20083	schizont-host nuclear protein	tann.chr01.contig1.genedb	1368397	1369395	-	2	FAINT;Tash_PEST;
8694	TA20090	schizont-host nuclear protein	tann.chr01.contig1.genedb	1371701	1372699	-	2	FAINT;Tash_PEST;
8700	TA16190	haloacid dehalogenase-like family hydrolase, putative	tann.chr01.contig1.genedb	330967	331877	-	2	S6PP;Hydrolase_3;
8700	TA16185	haloacid dehalogenase-like family hydrolase, putative	tann.chr01.contig1.genedb	332132	333027	-	3	S6PP;Hydrolase;Hydrolase_3;
8701	TA20310	Theileria-specific hypothetical protein	tann.chr01.contig1.genedb	1487624	1490434	+	1	FAINT;
8702	TA13235	hypothetical protein	tann.chr02.genedb	1092748	1094909	-	2	DUF1409;CDT1;
8702	TA13255	hypothetical protein	tann.chr02.genedb	1084881	1087042	-	2	DUF1409;CDT1;
8709	TA16735	hypothetical protein	tann.chr01.contig1.genedb	513907	517137	+	4	DsbD;MFS_1;UPF0057;Tetraspannin;
8713	TA04005	integral membrane protein family I	tann.chr03.genedb	710627	712303	+	4	Sugar_tr;MFS_1;DUF368;MSG;
8717	TA14025	hypothetical protein	tann.chr02.genedb	792617	796123	+	2	MFS_1;Keratin_B2;
8724	TA11910	hypothetical protein	tann.chr02.genedb	1550712	1551473	+	0	NONE
8724	TA11900	hypothetical protein	tann.chr02.genedb	1552730	1553491	+	1	FAINT;
8725	TA15715	cysteine protease, putative	tann.chr02.genedb	1759574	1761384	+	4	Extensin_2;Amelogenin;Inhibitor_I29;Peptidase_C1;
8727	TA03290	hypothetical protein	tann.chr03.genedb	391205	392170	-	1	FAINT;
8728	TA16195	haloacid dehalogenase-like family hydrolase, putative	tann.chr01.contig1.genedb	329799	330712	-	3	S6PP;Hydrolase;Hydrolase_3;
8735	TA15810	hypothetical protein	tann.chr02.genedb	135560	136195	-	1	DnaJ;
8738	TA15805	hypothetical protein	tann.chr02.genedb	136173	136709	-	1	DUF896;
15801	TA20245	hypothetical protein	tann.chr01.contig1.genedb	1458500	1459136	-	0	NONE
15802	TA20275	hypothetical protein	tann.chr01.contig1.genedb	1472416	1472892	+	1	DUF1777;
15803	TA07310	lipid-binding/transfer protein, putative	tann.chr04.genedb	444153	445469	-	1	START;
15804	TA06390	hypothetical protein	tann.chr01.contig1.genedb	665367	666578	-	0	NONE
15805	TA05160	hypothetical protein, conserved	tann.chr03.genedb	1194660	1196423	+	1	MFS_1;
15806	TA09105	valyl-tRNA synthetase, putative	tann.chr04.genedb	1139079	1141435	-	6	tRNA-synt_1;tRNA-synt_1d;tRNA-synt_1g;VAR1;Anticodon_1;E2_bind;
15807	TA13705	hypothetical protein	tann.chr02.genedb	909289	910296	-	0	NONE
15808	TA17215	hypothetical protein	tann.chr04.genedb	74866	76893	+	3	FAINT;KAR9;FAINT;
15809	TA11095	hypothetical protein	tann.chr04.genedb	1738307	1739494	+	1	UPF0259;
15810	TA15350	hypothetical protein	tann.chr02.genedb	316449	317029	-	0	NONE
15811	TA13505	hypothetical protein	tann.chr02.genedb	998737	999396	-	0	NONE
15812	TA18295	Theileria-specific hypothetical protein	tann.chr03.genedb	1721160	1722140	+	0	NONE
15813	TA06985	hypothetical protein, conserved	tann.chr01.contig1.genedb	953364	956265	+	1	VAR1;
15814	TA10715	hypothetical protein	tann.chr04.genedb	1273675	1276074	+	0	NONE
15815	TA06905	hypothetical protein	tann.chr01.contig1.genedb	988146	990740	+	0	NONE
15816	TA18080	Possible rhomboid family protein	tann.chr03.genedb	1622365	1623633	+	1	Rhomboid;
15817	TA11455	hypothetical protein, conserved	tann.chr02.genedb	1721440	1722544	-	1	zf-CCCH;
15818	TA19270	2-cys peroxiredoxin, putative	tann.chr01.contig1.genedb	2229928	2230713	-	2	Redoxin;AhpC-TSA;
15819	TA13690	hypothetical protein	tann.chr02.genedb	913250	914152	+	0	NONE
15820	TA15795	hypothetical protein	tann.chr02.genedb	138816	139678	+	0	NONE
15821	TA20830	hypothetical protein	tann.chr01.contig1.genedb	1758913	1762032	+	0	NONE
15822	TA12250	hypothetical protein	tann.chr02.genedb	1887087	1889033	+	1	FAINT;
15823	TA16125	hypothetical protein	tann.chr01.contig1.genedb	553131	554123	+	1	FAINT;
15824	TA17865	Theileria-specific integral membrane protein, putative	tann.chr03.genedb	1534630	1536159	+	13	Sugar_tr;MFS_1;Acyl_transf_3;CitMHS;Mem_trans;C4dic_mal_tran;Ammonium_transp;BPD_transp_1;Oxidored_q1;MASE1;HlyIII;PTS_EIIC;PMP22_Claudin;
15825	TA18755	Theileria-specific conserved protein	tann.chr03.genedb	1389799	1390749	-	0	NONE
15826	TA08275	hypothetical protein	tann.chr04.genedb	186288	186935	-	0	NONE
15827	TA14335	hypothetical protein	tann.chr02.genedb	700391	701285	-	0	NONE
15828	TA18900	hypothetical protein	tann.chr01.contig1.genedb	2363813	2365539	+	0	NONE
15829	TA14095	hypothetical protein, conserved	tann.chr02.genedb	770462	772646	+	3	DUF1703;DUF258;MMR_HSR1;
15830	TA21240	tubulin alpha chain, putative	tann.chr01.contig1.genedb	1925852	1927551	+	2	Tubulin;Tubulin_C;
15831	TA07146	hypothetical protein	tann.chr04.genedb	371066	373798	-	0	NONE
15832	TA08600	hypothetical protein	tann.chr04.genedb	941261	941735	-	0	NONE
15833	TA19875	hypothetical protein	tann.chr01.contig1.genedb	2450418	2453747	+	6	TPR_2;TPR_1;TPR_2;TPR_1;TPR_2;Peptidase_C16;
15834	TA14710	hypothetical protein	tann.chr02.genedb	557829	559579	-	0	NONE
15835	TA18385	hypothetical protein	tann.chr03.genedb	1285214	1286110	+	1	Brix;
15836	TA16770	hypothetical protein, conserved	tann.chr01.contig1.genedb	501040	503046	+	3	FbpA;DUF814;DUF1200;
15837	TA20385	transmembrane protein, conserved	tann.chr01.contig1.genedb	1523672	1524708	+	1	UPF0005;
15838	TA04185	hypothetical protein, conserved	tann.chr03.genedb	775873	776560	-	1	DUF1000;
15839	TA12200	hypothetical protein	tann.chr02.genedb	1440792	1443668	+	0	NONE
15840	TA09015	hypothetical protein, conserved	tann.chr04.genedb	1107881	1109577	-	6	zf-MIZ;PHD;zf-C3HC4;VAR1;HALZ;SKI;
15841	TA05055	hypothetical product	tann.chr03.genedb	1152302	1154557	+	0	NONE
15842	TA09760	phosphatidylserine decarboxylase, putative	tann.chr01.contig1.genedb	14409	15083	-	1	PS_Dcarbxylase;
15843	TA10895	hypothetical protein, conserved	tann.chr04.genedb	1209112	1210841	-	1	Nop52;
15844	TA15410	adp-ribosylation factor, putative	tann.chr02.genedb	298611	299588	+	2	Arf;MMR_HSR1;
15845	TA17845	hypothetical protein	tann.chr03.genedb	1527460	1529191	-	0	NONE
15846	TA06585	hypothetical protein, conserved	tann.chr01.contig1.genedb	592386	595640	-	0	NONE
15847	TA11335	hypothetical protein	tann.chr04.genedb	1639545	1639937	-	0	NONE
15848	TA15635	hypothetical protein	tann.chr02.genedb	199420	201373	+	2	MMR_HSR1;Miro;
15849	TA19795	hypothetical protein	tann.chr01.contig1.genedb	2478107	2479559	+	0	NONE
15850	TA05145	hypothetical protein, conserved	tann.chr03.genedb	1187193	1189155	+	5	MFS_1;Sugar_tr;DUF112;UPF0259;DUF1361;
15851	TA16220	hypothetical protein, conserved	tann.chr01.contig1.genedb	323701	324692	-	2	Hydrolase;Hydrolase_3;
15852	TA09560	hypothetical protein, conserved	tann.chr01.contig1.genedb	102295	112476	+	2	eIF-5_eIF-2B;Sar8_2;
15853	TA04285	hypothetical protein	tann.chr03.genedb	818896	819840	+	1	TBPIP;
15854	TA05910	hypothetical protein, conserved	tann.chr01.contig1.genedb	824654	827860	-	1	zf-C2H2;
15855	TA06775	hypothetical protein, conserved	tann.chr01.contig1.genedb	1042746	1044615	-	11	DUF874;TPR_MLP1_2;M;Prefoldin_2;M;Osmo_CC;M;Osmo_CC;M;Osmo_CC;M;
15856	TA17745	hypothetical protein	tann.chr03.genedb	1493503	1494395	+	1	TatC;
15857	TA10360	hypothetical protein	tann.chr04.genedb	1409999	1410696	-	0	NONE
15858	TA13140	hypothetical protein	tann.chr02.genedb	1119518	1120698	-	0	NONE
15859	TA09210	Pumilio-family RNA-binding protein, putative	tann.chr04.genedb	239945	241551	-	1	PUF;
15860	TA06120	hypothetical protein	tann.chr01.contig1.genedb	749379	750786	-	0	NONE
15861	TA20790	hypothetical protein	tann.chr01.contig1.genedb	1735524	1737143	+	0	NONE
15862	TA07220	hypothetical protein	tann.chr04.genedb	400862	402736	+	0	NONE
15863	TA18950	conserved Theileria-specific sub-telomeric protein, SVSP family	tann.chr01.contig1.genedb	2561444	2563261	+	1	Tash_PEST;
15864	TA16390	hypothetical protein	tann.chr01.contig1.genedb	263040	264069	-	0	NONE
15865	TA19825	hypothetical protein	tann.chr01.contig1.genedb	2469812	2470514	+	0	NONE
15866	TA17730	vacuolar ATP synthase subunit g, putative	tann.chr03.genedb	1488548	1489135	+	1	V-ATPase_G;
15867	TA03995	hypothetical protein	tann.chr03.genedb	703611	707347	-	0	NONE
15868	TA08460	hypothetical protein	tann.chr04.genedb	890775	892304	+	0	NONE
15869	TA14655	hypothetical protein, conserved	tann.chr02.genedb	591735	593756	+	7	TatC;YibE_F;CitMHS;7TMR-DISM_7TM;DUF1634;Peptidase_A24;CTP_transf_1;
15870	TA21290	hypothetical protein	tann.chr01.contig1.genedb	1943871	1944296	+	1	ELM2;
15871	TA06460	hypothetical protein, conserved	tann.chr01.contig1.genedb	636050	638473	-	0	NONE
15872	TA10805	hypothetical protein	tann.chr04.genedb	1245694	1246722	-	1	Mito_carr;
15873	TA06940	hypothetical protein	tann.chr01.contig1.genedb	978189	980465	+	0	NONE
15874	TA04905	hypothetical protein	tann.chr03.genedb	1107360	1108683	+	1	RTBV_P12;
15875	TA11940	hypothetical protein	tann.chr02.genedb	1546201	1546989	+	1	FAINT;
15876	TA05815	hypothetical protein, conserved	tann.chr01.contig1.genedb	1126651	1128534	-	2	RAP-1;Toxin_9;
15877	TA03250	hypothetical protein, conserved	tann.chr03.genedb	383444	384841	-	1	Mpp10;
15878	TA13755	hypothetical protein	tann.chr02.genedb	890339	891790	+	0	NONE
15879	TA19235	integral membrane protein, putative	tann.chr01.contig1.genedb	2237020	2241345	-	2	Phosphodiest;TFIIS_M;
15880	TA10755	hypothetical protein, conserved	tann.chr04.genedb	1260610	1261926	-	0	NONE
15881	TA07430	hypothetical protein	tann.chr04.genedb	491747	494563	+	0	NONE
15882	TA09360	hypothetical protein, conserved	tann.chr04.genedb	311387	313234	+	1	Tash_PEST;
15883	TA11020	hypothetical protein	tann.chr04.genedb	1161926	1162219	+	0	NONE
15884	TA12940	hypothetical protein, conserved	tann.chr02.genedb	1191397	1192197	-	1	ubiquitin;
15885	TA18275	hypothetical protein	tann.chr03.genedb	1279552	1284240	+	11	DUF795;PspA_IM30;Myosin_tail_1;Prefoldin_2;Pox_A_type_inc;DUF904;SRR;DUF465;Cortex-I_coil;SRR;Pox_A_type_inc;
15886	TA14370	hypothetical protein	tann.chr02.genedb	689455	690334	-	0	NONE
15887	TA07645	hypothetical protein, conserved	tann.chr04.genedb	575996	579620	+	3	RPAP1_N;RPAP1_C;Pkip-1;
15888	TA13545	hypothetical protein	tann.chr02.genedb	973907	977247	+	2	HSA;Fork_head_N;
15889	TA19375	hypothetical protein	tann.chr01.contig1.genedb	2197671	2198175	+	0	NONE
15890	TA03810	hypothetical protein, conserved	tann.chr03.genedb	623704	624339	-	2	SEP;UBX;
15891	TA19045	hypothetical protein	tann.chr01.contig1.genedb	2307991	2308543	+	1	Ribosomal_L32p;
15892	TA18920	hypothetical protein	tann.chr01.contig1.genedb	2358117	2359437	+	0	NONE
15893	TA08140	hypothetical protein	tann.chr04.genedb	766278	767561	+	0	NONE
15894	TA15950	hypothetical protein	tann.chr02.genedb	69133	70176	+	1	FAINT;
15895	TA07180	nucleosome/chromatin assembly factor, putative	tann.chr04.genedb	388871	389764	-	0	NONE
15896	TA02495	hypothetical protein	tann.chr03.genedb	118251	121631	+	1	zf-CW;
15897	TA16040	Theileria-specific sub-telomeric protein, SVSP family, putative	tann.chr02.genedb	27623	29470	-	4	Extensin_2;Tryp_FSAP;PT;Tash_PEST;
15898	TA06115	hypothetical protein	tann.chr01.contig1.genedb	751162	751988	+	0	NONE
15899	TA10960	HesB-family member protein, putative	tann.chr04.genedb	1186776	1188018	+	2	VAR1;Fe-S_biosyn;
15900	TA03825	hypothetical protein	tann.chr03.genedb	627893	628840	+	0	NONE
15901	TA05820	hypothetical protein, conserved	tann.chr01.contig1.genedb	868951	870183	-	7	DUF81;Na_H_antiport_1;7tm_4;Cytochrom_C_asm;DUF554;DUF368;DUF1279;
15902	TA12505	hypothetical protein, conserved	tann.chr02.genedb	1333219	1335255	+	0	NONE
15903	TA16370	hypothetical protein	tann.chr01.contig1.genedb	270921	273932	-	2	DUF1634;DUF929;
15904	TA16575	hypothetical protein	tann.chr01.contig1.genedb	529833	531232	-	1	TSP_1;
15905	TA06030	hypothetical protein	tann.chr01.contig1.genedb	780767	781784	+	0	NONE
15906	TA21465	hypothetical protein	tann.chr01.contig1.genedb	2011250	2012647	+	1	Calpain_inhib;
15907	TA06480	hypothetical protein, conserved	tann.chr01.contig1.genedb	627446	628637	-	2	Fumble;VAR1;
15908	TA06280	hypothetical protein	tann.chr01.contig1.genedb	703049	705658	-	1	DUF1716;
15909	TA19030	hypothetical protein	tann.chr01.contig1.genedb	2311390	2312043	+	0	NONE
15910	TA15165	hypothetical protein	tann.chr02.genedb	385943	388437	-	0	NONE
15911	TA16495	hypothetical protein	tann.chr01.contig1.genedb	228010	230013	+	0	NONE
15912	TA13385	Tpr-related protein family member, putative	tann.chr02.genedb	1034650	1035990	-	6	MFS_1;Competence;TatC;DUF420;PDR_assoc;SNARE_assoc;
15913	TA14940	hypothetical protein	tann.chr02.genedb	483065	484356	+	0	NONE
15914	TA13445	hypothetical protein	tann.chr02.genedb	1014954	1015841	-	0	NONE
15915	TA08125	hypothetical protein	tann.chr04.genedb	762653	763268	+	2	Histone;CBFD_NFYB_HMF;
15916	TA18120	hypothetical protein	tann.chr03.genedb	1636593	1643810	-	2	tRNA-Thr_ED;DHC_N1;
15917	TA16570	calmodulin-domain protein kinase, putative	tann.chr01.contig1.genedb	531525	533515	+	5	Kdo;Pkinase;Pkinase_Tyr;APH;efhand;
15918	TA14740	hypothetical protein	tann.chr02.genedb	551973	552830	-	0	NONE
15919	TA08695	hypothetical protein, conserved	tann.chr04.genedb	987405	989251	+	0	NONE
15921	TA04500	phosphatidylinositol-4-phosphate (PIP) 5-kinase, putative	tann.chr03.genedb	901081	902826	+	1	MORN;
15922	TA07370	Spm1 homologue, putative	tann.chr04.genedb	472628	473680	+	0	NONE
15923	TA03570	hypothetical protein	tann.chr03.genedb	531443	533974	-	1	TBP;
15924	TA20595	hypothetical protein	tann.chr01.contig1.genedb	1605861	1608115	-	0	NONE
15925	TA08105	hypothetical protein, conserved	tann.chr04.genedb	752049	753874	+	0	NONE
15926	TA05895	hypothetical protein, conserved	tann.chr01.contig1.genedb	841791	842061	-	0	NONE
15927	TA08885	hypothetical protein	tann.chr04.genedb	208437	209748	+	1	CTP_transf_2;
15928	TA14490	hypothetical protein, conserved	tann.chr02.genedb	649000	650705	-	2	MFS_1;MreD;
15929	TA21200	hypothetical protein	tann.chr01.contig1.genedb	1906554	1907112	+	0	NONE
15930	TA16380	hypothetical protein, conserved	tann.chr01.contig1.genedb	266913	267855	-	1	zf-C3HC4;
15931	TA14100	hypothetical protein	tann.chr02.genedb	769265	770439	-	0	NONE
15932	TA09655	hypothetical protein	tann.chr01.contig1.genedb	54191	54915	+	0	NONE
15933	TA03220	hypothetical protein	tann.chr03.genedb	368895	370564	-	1	Clc-like;
15934	TA10785	hypothetical protein	tann.chr04.genedb	1253419	1254210	-	1	DUF981;
15935	TA15705	hypothetical protein	tann.chr02.genedb	173922	174929	-	1	Collagen;
15936	TA12570	ubiquitin-activating enzyme, putative	tann.chr02.genedb	1307563	1311040	+	5	Shikimate_DH;CBS;ThiF;Rep_Org_C;UBACT;
15937	TA03955	hypothetical protein	tann.chr03.genedb	695589	696644	+	1	SURF6;
15938	TA02830	hypothetical protein	tann.chr01.contig1.genedb	1211674	1213537	-	1	DUF773;
15940	TA02530	hypothetical protein	tann.chr03.genedb	105224	105843	-	1	Osmo_CC;
15941	TA15110	hypothetical protein	tann.chr02.genedb	405559	407643	-	2	Fb_signal;FAINT;
15942	TA08490	pantothenate kinase, putative	tann.chr04.genedb	904130	905911	+	2	Fumble;Muskelin_N;
15943	TA07750	cell surface/extracellular protein, putative	tann.chr04.genedb	609950	613075	+	2	VWA;TSP_1;
15944	TA14265	hypothetical protein	tann.chr02.genedb	720916	721897	-	0	NONE
15945	TA08545	spindle pole body/centrosome component, putative	tann.chr04.genedb	923320	925542	-	1	Spc97_Spc98;
15946	TA17005	hypothetical protein	tann.chr01.contig1.genedb	390530	392536	-	0	NONE
15947	TA17140	Theileria-specific sub-telomeric protein, SVSP family	tann.chr04.genedb	32357	33427	-	0	NONE
15948	TA11950	hypothetical P-, Q-rich protein family protein, putative	tann.chr02.genedb	1540144	1544022	+	2	SDA1;Prefoldin_2;
15949	TA07210	hypothetical protein, conserved	tann.chr04.genedb	397726	398472	-	2	HlyIII;Got1;
15950	TA20465	hypothetical protein	tann.chr01.contig1.genedb	1553161	1553800	+	1	zf-C2HC5;
15951	TA04555	hypothetical protein	tann.chr03.genedb	920631	922732	+	1	HSCB_C;
15952	TA05380	hypothetical protein	tann.chr03.genedb	299442	301118	+	1	FAINT;
15953	TA13665	hypothetical protein	tann.chr02.genedb	921279	922017	+	0	NONE
15954	TA16095	hypothetical protein, conserved	tann.chr01.contig1.genedb	559382	560890	-	2	S-antigen;Collagen;
15955	TA08540	Tpr-related protein family member, putative	tann.chr04.genedb	920643	923177	-	3	SRR;PEX11;SRR;
15956	TA03545	hypothetical protein, conserved	tann.chr03.genedb	521248	523368	-	1	MAP7;
15957	TA16920	protein kinase, putative	tann.chr01.contig1.genedb	438037	439555	-	2	Pkinase;Pkinase_Tyr;
15958	TA04715	hypothetical protein	tann.chr03.genedb	997247	999896	-	0	NONE
15959	TA04880	hypothetical protein	tann.chr03.genedb	1098638	1099303	+	0	NONE
15960	TA08430	hypothetical protein, conserved	tann.chr04.genedb	879397	881282	-	1	Phlebovirus_NSM;
15961	TA05940	hypothetical protein	tann.chr01.contig1.genedb	813495	814145	-	0	NONE
15962	TA02755	hypothetical protein	tann.chr01.contig1.genedb	1171727	1173966	+	0	NONE
15963	TA08910	hypothetical protein	tann.chr04.genedb	1073001	1073399	+	0	NONE
15964	TA16960	hypothetical protein	tann.chr01.contig1.genedb	422554	424027	+	2	DUF1777;FlaG;
15965	TA17055	hypothetical protein	tann.chr01.contig1.genedb	370622	371227	+	0	NONE
15966	TA03080	hypothetical protein, conserved	tann.chr01.contig1.genedb	1330942	1335044	+	1	MIF4G;
15967	TA15800	hypothetical protein	tann.chr02.genedb	137294	138166	-	1	RNase_P_p30;
15968	TA18455	hypothetical protein	tann.chr03.genedb	1805867	1806763	-	0	NONE
15969	TA06930	hypothetical protein	tann.chr01.contig1.genedb	981583	982225	-	0	NONE
15970	TA15535	hypothetical protein	tann.chr02.genedb	244364	246031	+	0	NONE
15971	TA13620	hypothetical protein	tann.chr02.genedb	937654	939615	+	0	NONE
15972	TA09065	hypothetical protein, conserved	tann.chr04.genedb	1128315	1129481	+	1	HABP4_PAI-RBP1;
15973	TA17375	polymorphic antigen precursor, putative	tann.chr03.genedb	1843219	1847235	-	5	FAINT;Abhydro_lipase;FAINT;Pox_RNA_Pol_19;FAINT;
15974	TA10375	hypothetical protein	tann.chr04.genedb	1405706	1406902	-	0	NONE
15975	TA14885	hypothetical protein	tann.chr02.genedb	500033	501613	+	1	GAF;
15976	TA18935	hypothetical protein	tann.chr01.contig1.genedb	2350375	2350837	+	0	NONE
15977	TA07905	MAC/perforin, putative	tann.chr04.genedb	667450	669164	+	1	MACPF;
15978	TA16515	hypothetical protein	tann.chr01.contig1.genedb	215248	217821	+	0	NONE
15979	TA03945	hypothetical protein, conserved	tann.chr03.genedb	692575	694351	+	1	Flavodoxin_NdrI;
15980	TA05155	hypothetical protein, conserved	tann.chr03.genedb	1192467	1194379	+	8	MFS_1;DctM;Na_H_antiport_1;DUF1538;ABG_transport;FA_desaturase;DUF81;CTP_transf_1;
15981	TA07880	hypothetical protein	tann.chr04.genedb	658470	660864	-	2	tRNA-synt_1g;Microtub_assoc;
15982	TA04355	hypothetical protein	tann.chr03.genedb	845076	848108	-	0	NONE
15983	TA16435	hypothetical protein	tann.chr01.contig1.genedb	252654	253728	+	1	SH3_2;
15984	TA05280	hypothetical protein	tann.chr03.genedb	254269	254833	-	0	NONE
15985	TA13555	hypothetical protein, conserved	tann.chr02.genedb	964437	971852	+	3	FBA_2;TAS2R;Not1;
15986	TA14845	hypothetical protein	tann.chr02.genedb	512869	513597	+	0	NONE
15987	TA03795	hypothetical protein	tann.chr03.genedb	613053	614940	+	0	NONE
15988	TA07890	hypothetical protein	tann.chr04.genedb	168755	170029	-	0	NONE
15989	TA13330	hypothetical protein	tann.chr02.genedb	1049396	1051599	+	1	YtxC;
15990	TA12195	subtelomeric sfi-fragment-related protein family member, putative	tann.chr02.genedb	1889214	1890680	+	4	FAINT;VAR1;FAINT;Attractin;
15991	TA07775	hypothetical protein, conserved	tann.chr04.genedb	621817	622391	-	0	NONE
15992	TA11985	hypothetical protein	tann.chr02.genedb	1521220	1523780	-	0	NONE
15993	TA08875	hypothetical protein	tann.chr04.genedb	1062928	1063878	+	0	NONE
15994	TA04230	hypothetical protein, conserved	tann.chr03.genedb	796581	801582	+	0	NONE
15995	TA13400	hypothetical protein	tann.chr02.genedb	1031953	1032993	-	0	NONE
15996	TA20395	hypothetical protein	tann.chr01.contig1.genedb	1528233	1529171	+	0	NONE
15997	TA19885	Nifu-like protein, putative	tann.chr01.contig1.genedb	2448095	2448582	+	1	NifU;
15998	TA11830	hypothetical protein	tann.chr02.genedb	1574522	1575790	-	1	PDCD2_C;
15999	TA12175	falcilysin-related protein, putative	tann.chr02.genedb	1453503	1456862	+	4	Peptidase_M16;Peptidase_M16_C;CAT_RBD;M16C_assoc;
16000	TA21050	hypothetical protein	tann.chr01.contig1.genedb	1855365	1856399	-	0	NONE
16001	TA16415	hypothetical protein, conserved	tann.chr01.contig1.genedb	257355	259346	-	1	DUF408;
16002	TA06915	hypothetical protein, conserved	tann.chr01.contig1.genedb	986013	987335	+	1	DUF1371;
16003	TA04995	hypothetical protein, conserved	tann.chr03.genedb	1129935	1132664	+	1	DUF1703;
16004	TA15095	Tpr-related protein family member, putative	tann.chr02.genedb	409569	410723	-	6	MCPsignal;Not3;DUF827;SRR;DivIVA;SRR;
16005	TA11180	hypothetical protein	tann.chr04.genedb	1686027	1686656	-	1	Prefoldin_2;
16006	TA12725	hypothetical protein	tann.chr02.genedb	1265796	1266474	+	0	NONE
16007	TA07480	hypothetical protein	tann.chr04.genedb	509924	511396	-	0	NONE
16008	TA17000	hypothetical protein	tann.chr01.contig1.genedb	392914	393558	+	0	NONE
16009	TA07470	hypothetical protein	tann.chr04.genedb	506602	507555	+	1	Thioredoxin;
16010	TA12140	subtelomeric sfi-fragment-related protein family member, putative	tann.chr02.genedb	1890941	1892560	+	1	FAINT;
16011	TA02680	hypothetical protein, conserved	tann.chr03.genedb	53488	55015	-	2	RNA_pol_Rpa2_4;FlaC_arch;
16012	TA07870	hypothetical protein	tann.chr04.genedb	652132	656167	-	0	NONE
16013	TA17705	hypothetical protein	tann.chr03.genedb	1482682	1484775	+	2	Adenyl_transf;DUF1978;
16014	TA04300	hypothetical protein	tann.chr03.genedb	822352	823886	+	0	NONE
16015	TA19775	hypothetical protein	tann.chr01.contig1.genedb	2483342	2484718	-	0	NONE
16016	TA05415	hypothetical protein, conserved	tann.chr03.genedb	309465	311581	+	1	GWT1;
16017	TA11710	Spm2 protein	tann.chr02.genedb	1622189	1625225	+	0	NONE
16018	TA13345	hypothetical protein	tann.chr02.genedb	1045229	1046038	-	0	NONE
16019	TA03770	hypothetical protein, conserved	tann.chr03.genedb	596200	597142	-	0	NONE
16020	TA19185	hypothetical protein	tann.chr01.contig1.genedb	2260513	2261270	-	0	NONE
16021	TA19095	hypothetical protein, conserved	tann.chr01.contig1.genedb	2289267	2289983	-	2	FSH1;Abhydrolase_2;
16022	TA14340	hypothetical protein, conserved	tann.chr02.genedb	698985	700137	-	1	DUF1279;
16023	TA10970	hypothetical protein	tann.chr04.genedb	1759224	1761753	-	3	DUF535;AAA;NACHT;
16024	TA15525	SfiI-subtelomeric fragment related protein family member, putative	tann.chr02.genedb	248012	250699	+	1	FAINT;
16025	TA17405	hypothetical protein	tann.chr03.genedb	1834921	1836501	-	0	NONE
16026	TA08785	protein kinase, putative	tann.chr04.genedb	1016596	1019423	+	3	Pkinase;Pkinase_Tyr;Pkip-1;
16027	TA07270	proton translocating inorganic pyrophosphatase, putative	tann.chr04.genedb	429141	433234	+	30	H_PPase;ALG3;Serpentine_recp;MFS_1;HlyIII;Glyco_transf_22;DUF1753;OPT;BPD_transp_1;Branch_AA_trans;7tm_4;PMP22_Claudin;Aa_trans;7tm_1;Sdh_cyt;ABC-3;CitMHS;Cyto_ox_2;Mem_trans;7TMR-DISM_7TM;C4dic_mal_tran;DUF981;NADH5_C;BacA;DUF6;DUF1538;LrgB;PRA1;Peptidase_A24;DUF167;
16028	TA16470	hypothetical protein	tann.chr01.contig1.genedb	237934	239253	-	0	NONE
16029	TA03885	hypothetical protein, conserved	tann.chr03.genedb	649917	651084	-	3	FAINT;YL1_C;FAINT;
16030	TA16815	hypothetical protein	tann.chr01.contig1.genedb	480869	483026	-	1	DUF654;
16031	TA20615	hypothetical protein	tann.chr01.contig1.genedb	1614983	1616455	-	0	NONE
16032	TA19410	hypothetical protein	tann.chr01.contig1.genedb	2188586	2189896	+	0	NONE
16033	TA15000	hypothetical protein	tann.chr02.genedb	1781355	1782271	+	0	NONE
16034	TA19070	hypothetical protein	tann.chr01.contig1.genedb	2300059	2302491	+	1	UCR_TM;
16035	TA08605	hypothetical protein	tann.chr04.genedb	941978	945536	+	0	NONE
16036	TA11620	hypothetical protein	tann.chr02.genedb	1664815	1667631	+	1	VAR1;
16037	TA15295	hypothetical protein	tann.chr02.genedb	336327	337289	+	0	NONE
16038	TA18635	hypothetical protein	tann.chr03.genedb	1349402	1350325	-	0	NONE
16039	TA02715	hypothetical protein	tann.chr03.genedb	40013	42766	-	1	Form-deh_trans;
16040	TA18215	hypothetical protein	tann.chr03.genedb	1275442	1275910	-	0	NONE
16041	TA20260	hypothetical protein	tann.chr01.contig1.genedb	1465373	1468348	-	6	SLEI_Leptospira;Fib_alpha;Plasmodium_Vir;RNA_pol_Rpb2_1;Phage_T7_tail;SLEI_Leptospira;
16042	TA05860	hypothetical protein	tann.chr01.contig1.genedb	851783	852944	-	0	NONE
16043	TA03580	hypothetical protein	tann.chr03.genedb	536204	537485	-	0	NONE
16044	TA11395	Theileria-specific sub-telomeric protein, SVSP family, putative	tann.chr02.genedb	1941191	1942687	+	1	Tash_PEST;
16045	TA06240	protein-transport (SEC61 homologue), beta subunit, putative	tann.chr01.contig1.genedb	716747	717049	+	1	Sec61_beta;
16046	TA05580	Theileria-specific sub-telomeric protein, SVSP family	tann.chr03.genedb	1869491	1870594	+	1	Tash_PEST;
16047	TA02620	hypothetical protein	tann.chr03.genedb	74708	75481	+	0	NONE
16048	TA14500	hypothetical protein	tann.chr02.genedb	644074	647117	+	2	Spc97_Spc98;Glyphos_transf;
16049	TA04635	hypothetical protein	tann.chr03.genedb	946050	947437	-	0	NONE
16050	TA12150	hypothetical protein	tann.chr02.genedb	1460129	1461351	+	0	NONE
16051	TA20930	hypothetical protein	tann.chr01.contig1.genedb	1809490	1810137	+	0	NONE
16052	TA11785	hypothetical protein	tann.chr02.genedb	1586356	1587496	+	1	DUF335;
16053	TA11980	hypothetical protein, conserved	tann.chr02.genedb	1897610	1898159	-	0	NONE
16054	TA10890	translation elongation factor 1-alpha, putative	tann.chr04.genedb	1211408	1213227	+	5	GTP_EFTU;MMR_HSR1;Miro;Dynamin_N;ATP_bind_1;
16055	TA05425	hypothetical protein	tann.chr03.genedb	313474	314850	-	1	TrkA_C;
16056	TA13535	hypothetical protein	tann.chr02.genedb	985552	986382	-	2	DUF972;DUF1506;
16058	TA03700	hypothetical protein, conserved	tann.chr03.genedb	573070	573694	-	0	NONE
16059	TA12050	hypothetical prptein	tann.chr02.genedb	1494004	1500483	+	2	CRAL_TRIO;DUF643;
16060	TA08965	hypothetical protein, conserved	tann.chr04.genedb	1091824	1095115	-	1	VAR1;
16061	TA16805	hypothetical protein, conserved	tann.chr01.contig1.genedb	484916	486829	+	1	DWNN;
16062	TA21270	ribosomal protein L10, putative	tann.chr01.contig1.genedb	1935387	1936130	+	1	Ribosomal_L10;
16063	TA09990	hypothetical protein	tann.chr04.genedb	1539629	1540780	-	0	NONE
16064	TA05315	hypothetical protein	tann.chr03.genedb	267811	268383	+	0	NONE
16065	TA06595	hypothetical protein	tann.chr01.contig1.genedb	589190	590229	-	1	RPAP1_N;
16066	TA10180	hypothetical protein, conserved	tann.chr04.genedb	1467328	1467662	-	1	PPI_Ypi1;
16067	TA18765	Theileria-specific conserved protein	tann.chr03.genedb	1391881	1392618	-	0	NONE
16068	TA17320	hypothetical protein	tann.chr04.genedb	108731	109196	+	0	NONE
16069	TA19845	hypothetical protein	tann.chr01.contig1.genedb	2461794	2463745	-	1	zf-C2H2;
16070	TA04255	hypothetical protein, conserved	tann.chr03.genedb	810266	811111	-	0	NONE
16071	TA04245	syntaxin, putative	tann.chr03.genedb	805705	806938	-	1	SNARE;
16072	TA21140	hypothetical protein	tann.chr01.contig1.genedb	1885716	1887106	+	1	Uteroglobin;
16073	TA05350	hypothetical protein	tann.chr03.genedb	280467	282734	+	2	FH2;LAGLIDADG_1;
16074	TA12115	hypothetical protein	tann.chr02.genedb	1472820	1473665	-	0	NONE
16075	TA07665	hypothetical protein	tann.chr04.genedb	584388	585119	-	0	NONE
16076	TA11435	hypothetical protein, conserved	tann.chr02.genedb	1734397	1734842	+	0	NONE
16077	TA06305	hypothetical protein	tann.chr01.contig1.genedb	691084	694130	+	1	CHCH;
16078	TA10835	tubulin binding cofactor, putative	tann.chr04.genedb	1236851	1237268	-	1	TBCA;
16079	TA18850	hypothetical protein	tann.chr03.genedb	1432751	1433356	-	3	DUF1777;SPT2;zf-RanBP;
16080	TA07360	hypothetical protein	tann.chr04.genedb	468355	471149	+	0	NONE
16081	TA08930	hypothetical protein, conserved	tann.chr04.genedb	1081677	1082847	+	2	zf-MIZ;zf-C3HC4;
16082	TA14180	hypothetical protein	tann.chr02.genedb	1807249	1808205	-	0	NONE
16083	TA08165	hypothetical protein	tann.chr04.genedb	182018	183653	-	0	NONE
16084	TA06680	hypothetical protein	tann.chr01.contig1.genedb	1090862	1091974	+	0	NONE
16085	TA13080	hypothetical protein	tann.chr02.genedb	1142830	1145027	-	0	NONE
16086	TA11530	hypothetical protein	tann.chr02.genedb	1696257	1697608	+	1	VAR1;
16087	TA12820	hypothetical protein, conserved	tann.chr02.genedb	1240394	1240795	-	1	UMP1;
16088	TA08000	hypothetical protein	tann.chr04.genedb	171335	172336	-	0	NONE
16089	TA14285	SfiI-subtelomeric fragment related protein family member, putative	tann.chr02.genedb	712273	714393	-	2	TP2;FAINT;
16090	TA14910	hypothetical protein	tann.chr02.genedb	491316	491669	-	0	NONE
16091	TA18000	RNA-binding protein, putative	tann.chr03.genedb	1571269	1574148	+	1	RRM_1;
16092	TA07990	hypothetical protein	tann.chr04.genedb	702210	703643	-	0	NONE
16093	TA17210	hypothetical protein	tann.chr04.genedb	71518	73245	+	2	FAINT;PWWP;
16094	TA06510	hypothetical protein	tann.chr01.contig1.genedb	613796	614731	-	1	Prefoldin_2;
16095	TA18125	hypothetical protein	tann.chr03.genedb	1644158	1645092	-	0	NONE
16096	TA19075	hypothetical protein	tann.chr01.contig1.genedb	2296012	2299650	+	0	NONE
16097	TA10090	hypothetical protein, conserved	tann.chr04.genedb	1793440	1794505	-	1	WD40;
16098	TA15020	hypothetical protein	tann.chr02.genedb	433250	435954	+	6	zf-HYPF;DUF1610;DUF1771;SRR;DUF1079;SRR;
16099	TA08260	hypothetical protein	tann.chr04.genedb	804920	805570	-	0	NONE
16100	TA17180	hypothetical protein	tann.chr04.genedb	58998	61010	-	1	FAINT;
16101	TA16230	hypothetical protein	tann.chr01.contig1.genedb	319687	322212	-	1	LST;
16102	TA13920	hypothetical protein	tann.chr02.genedb	838034	838453	+	0	NONE
16104	TA12020	hypothetical protein with WD40 domain, putative	tann.chr02.genedb	1509700	1510983	+	1	WD40;
16105	TA13020	SfiI-subtelomeric fragment related protein family member, putative	tann.chr02.genedb	1163815	1164540	+	1	FAINT;
16106	TA19165	hypothetical protein	tann.chr01.contig1.genedb	2263603	2266146	-	1	VAR1;
16107	TA13490	hypothetical protein, conserved	tann.chr02.genedb	1003252	1004436	+	0	NONE
16108	TA07035	hypothetical protein	tann.chr04.genedb	124925	125432	-	1	Auto_anti-p27;
16109	TA15150	hypothetical protein	tann.chr02.genedb	391394	391615	+	0	NONE
16111	TA16720	hypothetical protein, conserved	tann.chr01.contig1.genedb	518832	519845	-	0	NONE
16112	TA20070	ATP-dependent RNA helicase-related protein, putative	tann.chr01.contig1.genedb	2368501	2371006	-	2	HA2;DUF1605;
16113	TA21160	hypothetical protein	tann.chr01.contig1.genedb	1892418	1897647	-	1	VAR1;
16114	TA08670	hypothetical protein	tann.chr04.genedb	973089	974923	+	0	NONE
16115	TA14110	hypothetical protein	tann.chr02.genedb	766731	767078	+	0	NONE
16116	TA03215	hypothetical protein, conserved	tann.chr03.genedb	366301	368630	-	1	FAINT;
16117	TA03675	hypothetical protein	tann.chr03.genedb	566721	567748	-	0	NONE
16118	TA19945	hypothetical protein	tann.chr01.contig1.genedb	2425160	2427892	-	0	NONE
16119	TA18200	hypothetical protein	tann.chr03.genedb	1674351	1675670	+	0	NONE
16120	TA19960	hypothetical protein	tann.chr01.contig1.genedb	2421125	2421795	-	0	NONE
16121	TA19275	hypothetical protein	tann.chr01.contig1.genedb	2226919	2229303	-	1	FAINT;
16122	TA15860	hypothetical protein	tann.chr02.genedb	114556	116643	-	3	IMS;Brevenin;Hormone_2;
16123	TA06615	hypothetical protein, conserved	tann.chr01.contig1.genedb	578500	581557	+	1	PLU-1;
16124	TA10190	hypothetical protein	tann.chr04.genedb	1463422	1465410	-	1	Clat_adaptor_s;
16125	TA19615	hypothetical protein	tann.chr01.contig1.genedb	2520454	2521731	-	1	DUF1090;
16126	TA03115	Tash-like protein, putative	tann.chr01.contig1.genedb	1343582	1346899	-	4	FAINT;Tash_PEST;FAINT;Tash_PEST;
16127	TA19215	integral membrane protein, putative	tann.chr01.contig1.genedb	2247489	2249520	-	1	Mem_trans;
16128	TA13980	hypothetical protein, conserved	tann.chr02.genedb	811911	816454	-	0	NONE
16129	TA13170	purine nucleoside phosphorylase, putative	tann.chr02.genedb	1109947	1110717	-	1	PNP_UDP_1;
16130	TA10570	hypothetical protein, conserved	tann.chr04.genedb	1336134	1337473	-	1	DUF1682;
16131	TA10490	hypothetical protein	tann.chr04.genedb	1359613	1361192	+	0	NONE
16132	TA14315	hypothetical protein	tann.chr02.genedb	706339	706727	-	0	NONE
16133	TA08580	hypothetical protein	tann.chr04.genedb	933144	935199	-	1	Rad21_Rec8;
16134	TA13065	hypothetical protein	tann.chr02.genedb	1147441	1148076	-	0	NONE
16135	TA10770	hypothetical protein, conserved	tann.chr04.genedb	1255944	1257546	-	2	NTP_transf_2;D123;
16136	TA08360	hypothetical protein, conserved	tann.chr04.genedb	850041	851333	-	1	FAINT;
16137	TA12160	hypothetical protein	tann.chr02.genedb	1458801	1459283	+	0	NONE
16138	TA02805	hypothetical protein	tann.chr01.contig1.genedb	1201366	1203305	-	0	NONE
16139	TA03665	hypothetical protein	tann.chr03.genedb	565013	565840	-	0	NONE
16140	TA21310	hypothetical protein, conserved	tann.chr01.contig1.genedb	1947737	1952412	-	1	DUF1157;
16141	TA16120	hypothetical protein, conserved	tann.chr01.contig1.genedb	554255	555115	-	0	NONE
16142	TA03640	hypothetical protein	tann.chr03.genedb	557464	560904	-	1	s48_45;
16143	TA19420	hypothetical protein	tann.chr01.contig1.genedb	2186771	2187649	+	0	NONE
16144	TA14755	hypothetical protein	tann.chr02.genedb	546909	548762	-	0	NONE
16145	TA18105	hypothetical protein	tann.chr03.genedb	1631208	1633484	-	0	NONE
16146	TA06385	hypothetical protein, conserved	tann.chr01.contig1.genedb	666874	667278	-	1	Rpr2;
16147	TA14705	hypothetical protein	tann.chr02.genedb	560109	561023	+	2	YMF19;RRF;
16148	TA14960	hypothetical protein, conserved	tann.chr02.genedb	458320	459934	+	0	NONE
16149	TA15935	hypothetical protein	tann.chr02.genedb	87035	87910	+	1	ATP12;
16150	TA16910	hypothetical protein	tann.chr01.contig1.genedb	441971	443258	-	1	VAR1;
16151	TA08385	hypothetical protein	tann.chr04.genedb	861552	862579	+	1	NOC3p;
16152	TA08485	hypothetical protein	tann.chr04.genedb	902636	903947	+	0	NONE
16153	TA18435	hypothetical protein	tann.chr03.genedb	1786610	1790465	+	1	LAG1;
16154	TA13965	hypothetical protein	tann.chr02.genedb	823238	824494	-	1	FAINT;
16155	TA10320	hypothetical protein, conserved	tann.chr04.genedb	1422181	1422595	+	1	RRM_1;
16156	TA21065	gmp reductase, putative	tann.chr01.contig1.genedb	1858951	1859943	-	1	IMPDH;
16157	TA17260	hypothetical protein	tann.chr04.genedb	88777	89734	-	0	NONE
16158	TA03630	hypothetical protein	tann.chr03.genedb	554842	556521	+	1	CKS;
16159	TA05330	hypothetical protein, conserved	tann.chr03.genedb	272891	274999	+	1	ART;
16160	TA16950	hypothetical protein	tann.chr01.contig1.genedb	424537	426314	-	2	VAR1;RAP;
16161	TA11935	hypothetical protein	tann.chr02.genedb	1547350	1548102	+	0	NONE
16162	TA06620	hypothetical protein, conserved	tann.chr01.contig1.genedb	576821	578239	+	6	Transp_Tc5_C;EGF;EB;Bowman-Birk_leg;Bacteriocin_II;EGF;
16163	TA05700	hypothetical protein	tann.chr01.contig1.genedb	919808	921763	-	1	CRT-like;
16164	TA17885	hypothetical protein	tann.chr03.genedb	1267623	1270094	-	0	NONE
16165	TA10940	hypothetical protein	tann.chr04.genedb	1193613	1194803	-	0	NONE
16166	TA19725	hypothetical protein	tann.chr01.contig1.genedb	2503329	2505533	-	0	NONE
16167	TA07305	hypothetical protein	tann.chr04.genedb	443508	444026	-	0	NONE
16168	TA11575	ubiquitin,putative	tann.chr02.genedb	1682637	1683416	-	1	ubiquitin;
16169	TA11670	hypothetical protein	tann.chr02.genedb	1644324	1646945	-	0	NONE
16170	TA05290	hypothetical protein	tann.chr03.genedb	256918	257421	+	0	NONE
16171	TA10735	GATA-specific transcription factor, putative	tann.chr04.genedb	1263634	1265628	-	1	GATA;
16172	TA06590	hypothetical protein	tann.chr01.contig1.genedb	590280	592197	-	1	PhyH;
16173	TA20015	polynucleotide kinase 3'-phosphatase-like protein, putative	tann.chr01.contig1.genedb	2396802	2398575	-	1	PNK3P;
16174	TA09095	hypothetical protein, conserved	tann.chr04.genedb	1135879	1136181	+	0	NONE
16175	TA16465	hypothetical protein	tann.chr01.contig1.genedb	533577	536501	-	0	NONE
16176	TA10115	hypothetical protein	tann.chr04.genedb	1495111	1495921	-	0	NONE
16177	TA12240	hypothetical protein	tann.chr02.genedb	1426558	1427350	+	1	Ribosomal_L9_N;
16178	TA16650	hypothetical protein, conserved	tann.chr01.contig1.genedb	159178	160965	+	1	VAR1;
16179	TA19310	hypothetical protein	tann.chr01.contig1.genedb	2213941	2217134	+	2	TPR_2;SRP72;
16180	TA12840	hypothetical protein	tann.chr02.genedb	1235905	1237040	+	1	DUF23;
16181	TA20805	hypothetical protein	tann.chr01.contig1.genedb	1747712	1749482	+	2	UvrD-helicase;ASFV_360;
16182	TA06200	hypothetical protein, conserved	tann.chr01.contig1.genedb	726320	729412	-	4	Pox_A32;FTH;Rad17;BTB;
16183	TA03355	hypothetical protein	tann.chr03.genedb	425106	426539	-	1	VAR1;
16184	TA05825	asparaginyl-tRNA synthetase (chloroplast/mitochondrial precursor), putative	tann.chr01.contig1.genedb	866563	868653	-	3	tRNA_anti;tRNA-synt_2;tRNA-synt_2b;
16185	TA18785	hypothetical protein, conserved	tann.chr03.genedb	1398044	1398790	+	1	DUF827;
16186	TA13115	hypothetical protein	tann.chr02.genedb	1127929	1128742	-	0	NONE
16187	TA15460	hypothetical protein	tann.chr02.genedb	279928	280860	+	0	NONE
16188	TA06000	hypothetical protein	tann.chr01.contig1.genedb	792229	793248	-	1	KH_1;
16189	TA15725	hypothetical protein	tann.chr02.genedb	163826	166807	+	3	DHC_N1;ColicinD;Vps54;
16190	TA12135	hypothetical protein	tann.chr02.genedb	1464574	1466245	-	4	GBP_C;Rop;Sec2p;Rab5-bind;
16191	TA16250	hypothetical protein	tann.chr01.contig1.genedb	317286	318007	-	0	NONE
16192	TA15400	hypothetical protein	tann.chr02.genedb	300593	300955	+	0	NONE
16193	TA04895	hypothetical protein, conserved	tann.chr03.genedb	1104039	1105520	+	0	NONE
16194	TA14950	hypothetical protein	tann.chr02.genedb	478628	480322	+	2	MFS_1;COX4_pro;
16195	TA17355	SfiI-subtelomeric fragment related protein family member, putative	tann.chr01.contig2.genedb	5889	11789	-	3	FAINT;Aldose_epim;FAINT;
16196	TA12440	hypothetical protein	tann.chr02.genedb	1360106	1362496	+	1	MAP1B_neuraxin;
16197	TA04480	hypothetical protein	tann.chr03.genedb	211671	214340	+	1	VAR1;
16198	TA09755	hypothetical protein	tann.chr01.contig1.genedb	16715	17212	+	1	FAINT;
16199	TA09615	hypothetical protein	tann.chr01.contig1.genedb	75362	79330	-	1	FAINT;
16200	TA08370	hypothetical protein, conserved	tann.chr04.genedb	854690	857293	-	1	FAINT;
16201	TA15610	hypothetical protein, conserved	tann.chr02.genedb	213707	214649	+	0	NONE
16202	TA17450	hypothetical protein	tann.chr03.genedb	1824293	1825882	+	0	NONE
16203	TA10935	hypothetical protein	tann.chr04.genedb	1195725	1196914	+	0	NONE
16204	TA17910	hypothetical protein	tann.chr03.genedb	1547230	1547815	+	1	Mago-bind;
16205	TA03085	hypothetical protein	tann.chr01.contig1.genedb	1335076	1336738	-	0	NONE
16206	TA19465	hypothetical protein	tann.chr01.contig1.genedb	2168992	2172291	-	0	NONE
16207	TA18165	hypothetical protein	tann.chr03.genedb	1662284	1664653	+	0	NONE
16208	TA20325	integral membrane protein, putative	tann.chr01.contig1.genedb	1494758	1496176	-	6	DUF975;DUF887;Ion_trans;7TMR-DISM_7TM;Oxidored_q3;dUTPase_2;
16209	TA09110	hypothetical protein, conserved	tann.chr04.genedb	1141475	1145764	-	10	C1_3;C1_2;C1_3;C1_2;C1_3;PHD;zf-C3HC4;zf-RING-like;C1_3;C1_2;
16210	TA13840	hypothetical protein	tann.chr02.genedb	869509	870166	-	0	NONE
16211	TA08715	bacterial histone-like protein, putative	tann.chr04.genedb	203314	204032	-	1	Bac_DNA_binding;
16212	TA14215	hypothetical protein	tann.chr02.genedb	736468	741343	+	3	DUF1273;TSP_1;GLF;
16213	TA11720	protein kinase, putative	tann.chr02.genedb	1613289	1615822	-	2	Pkinase;Pkinase_Tyr;
16214	TA03420	hypothetical protein	tann.chr03.genedb	458892	460296	+	0	NONE
16215	TA07930	hypothetical protein	tann.chr04.genedb	680052	680765	+	0	NONE
16216	TA05265	hypothetical protein	tann.chr03.genedb	246455	248591	-	0	NONE
16217	TA16685	polymorphic antigen precursor-like protein, putative	tann.chr01.contig1.genedb	524200	527136	-	2	FAINT;MAP7;
16218	TA08135	hypothetical protein	tann.chr04.genedb	764749	766227	+	1	AAA;
16219	TA20435	hypothetical protein	tann.chr01.contig1.genedb	1541335	1542173	-	1	Baculo_LEF-10;
16220	TA15415	hypothetical protein	tann.chr02.genedb	297331	298186	-	1	SSB;
16221	TA13105	hypothetical protein	tann.chr02.genedb	1129406	1131082	-	0	NONE
16223	TA03265	extensin (proline-rich protein), putative	tann.chr03.genedb	147302	148257	-	0	NONE
16224	TA20350	membrane protein, putative	tann.chr01.contig1.genedb	1510972	1512354	+	2	Vicilin_N;GLE1;
16225	TA06935	hypothetical protein	tann.chr01.contig1.genedb	980580	981179	-	0	NONE
16226	TA05505	hypothetical protein	tann.chr03.genedb	359299	360461	-	1	SAP;
16227	TA14765	hypothetical protein	tann.chr02.genedb	545584	546201	+	0	NONE
16228	TA16140	hypothetical protein	tann.chr01.contig1.genedb	347517	349695	+	1	RasGAP_C;
16229	TA11765	hypothetical protein	tann.chr02.genedb	1593799	1595336	-	1	Phage_T4_Gp30_7;
16230	TA11015	hypothetical protein, conserved	tann.chr04.genedb	1162530	1165873	+	2	S1;zf-AD;
16231	TA20965	rhomboid family integral membrane protein, putative	tann.chr01.contig1.genedb	1826909	1828320	+	1	Rhomboid;
16232	TA19145	hypothetical protein	tann.chr01.contig1.genedb	2275304	2278098	-	8	EzrA;Myosin_tail_1;ERM;DUF593;Filament;KID;ATG16;HALZ;
16233	TA11550	hypothetical protein	tann.chr02.genedb	1690809	1691653	-	0	NONE
16234	TA13915	hypothetical protein	tann.chr02.genedb	838599	840539	-	0	NONE
16235	TA10580	hypothetical protein	tann.chr04.genedb	1332805	1334373	-	1	KH_1;
16236	TA18770	Theileria-specific conserved protein	tann.chr03.genedb	1392969	1393859	-	0	NONE
16237	TA20035	hypothetical protein	tann.chr01.contig1.genedb	2383714	2385650	+	1	FAINT;
16238	TA12290	hypothetical protein	tann.chr02.genedb	1404340	1405979	+	0	NONE
16239	TA05490	hypothetical protein, conserved	tann.chr03.genedb	355193	356338	-	0	NONE
16240	TA14015	hypothetical protein	tann.chr02.genedb	797914	801569	+	0	NONE
16241	TA08920	hypothetical protein	tann.chr04.genedb	1076563	1079565	+	2	DUF1056;SAPS;
16242	TA18690	hypothetical protein	tann.chr03.genedb	1368708	1373412	-	3	SOH1;VAR1;DHC_N1;
16243	TA10000	hypothetical protein	tann.chr04.genedb	1531327	1536111	-	2	TPR_1;TPR_2;
16244	TA06365	hypothetical protein	tann.chr01.contig1.genedb	1101752	1103878	-	1	VAR1;
16245	TA19240	type ii proteins geranylgeranyltransferase beta subunit, putative	tann.chr01.contig1.genedb	2235657	2236942	+	1	Prenyltrans;
16246	TA14220	hypothetical protein, conserved	tann.chr02.genedb	735068	736241	-	0	NONE
16247	TA13450	hypothetical protein	tann.chr02.genedb	1013344	1014874	+	1	RAP;
16248	TA04305	hypothetical protein, conserved	tann.chr03.genedb	823961	828265	-	2	VAR1;Mak16;
16249	TA13990	hypothetical protein	tann.chr02.genedb	806156	809385	+	1	Spc97_Spc98;
16250	TA19530	hypothetical protein	tann.chr01.contig1.genedb	2131950	2133331	-	1	ATP-synt_E_2;
16251	TA05005	hypothetical protein	tann.chr03.genedb	1134054	1135700	+	0	NONE
16252	TA06945	hypothetical protein	tann.chr01.contig1.genedb	977210	977797	-	0	NONE
16253	TA09975	hypothetical protein	tann.chr04.genedb	1802691	1804019	+	1	VAR1;
16254	TA07920	hypothetical protein	tann.chr04.genedb	673211	675033	-	0	NONE
16255	TA19460	hypothetical protein	tann.chr01.contig1.genedb	2172434	2175501	-	2	FBA_2;Pkinase;
16256	TA06135	hypothetical protein	tann.chr01.contig1.genedb	742943	745537	-	4	DUF104;HTH_3;Ribosomal_S4e;KH_1;
16257	TA02670	hypothetical protein	tann.chr03.genedb	57250	58284	-	1	VAR1;
16258	TA09330	hypothetical protein	tann.chr04.genedb	298311	300791	+	2	Anticodon_1;HSBP1;
16259	TA21500	prefoldin subunit (KE2 homologue), putative	tann.chr01.contig1.genedb	2021796	2022277	+	1	Prefoldin_2;
16260	TA15695	hypothetical protein	tann.chr02.genedb	176980	177507	-	0	NONE
16261	TA14995	hypothetical protein	tann.chr02.genedb	440812	441330	+	0	NONE
16262	TA18415	hypothetical protein	tann.chr03.genedb	1779425	1780705	-	0	NONE
16263	TA06230	hypothetical protein	tann.chr01.contig1.genedb	719507	719954	-	0	NONE
16264	TA18195	hypothetical protein	tann.chr03.genedb	1673016	1673939	-	1	Spc24;
16265	TA21130	hypothetical protein	tann.chr01.contig1.genedb	1883176	1883919	-	0	NONE
16266	TA11945	hypothetical protein	tann.chr02.genedb	1545190	1545984	+	1	FAINT;
16267	TA13740	hypothetical protein	tann.chr02.genedb	1821366	1824138	-	0	NONE
16268	TA03840	hypothetical protein	tann.chr03.genedb	631827	634205	+	2	CBM_25;Rubredoxin;
16269	TA03210	hypothetical protein	tann.chr03.genedb	146638	147216	+	0	NONE
16270	TA09520	hypothetical protein, conserved	tann.chr01.contig1.genedb	128076	128330	-	0	NONE
16271	TA06780	hypothetical protein	tann.chr01.contig1.genedb	1041347	1042678	+	0	NONE
16272	TA05320	hypothetical protein	tann.chr03.genedb	268939	269502	+	0	NONE
16273	TA14010	hypothetical protein	tann.chr02.genedb	802152	802681	-	0	NONE
16274	TA08855	hypothetical protein, conserved	tann.chr04.genedb	1050117	1057516	-	3	tRNA_synt_1c_R1;VAR1;Tombus_P19;
16275	TA05420	hypothetical protein	tann.chr03.genedb	311828	313255	-	0	NONE
16276	TA20870	hypothetical protein	tann.chr01.contig1.genedb	1775618	1778395	-	3	FAINT;CDC37_C;FAINT;
16277	TA13405	Phosphatidylinositol-4-phosphate 5-Kinase, putative	tann.chr02.genedb	1837415	1842611	+	1	PIP5K;
16278	TA05020	hypothetical protein, conserved	tann.chr03.genedb	1140342	1142746	-	1	Rad4;
16279	TA18570	hypothtical protein	tann.chr03.genedb	1325797	1326641	+	0	NONE
16280	TA10700	30S ribosomal protein S15, putative	tann.chr04.genedb	1283836	1284876	+	1	Ribosomal_S15;
16281	TA21410	hypothetical protein	tann.chr01.contig1.genedb	1983694	1987349	+	2	RNaseH_C;UPF0185;
16282	TA04435	hypothetical protein	tann.chr03.genedb	874040	875677	+	0	NONE
16283	TA20320	integral membrane protein, putative	tann.chr01.contig1.genedb	1492470	1494095	-	1	TatC;
16284	TA12130	hypothetical protein	tann.chr02.genedb	1466476	1467666	-	3	LRR_1;DNA_methylase;LRR_1;
16285	TA10395	hypothetical protein, conserved	tann.chr04.genedb	1397976	1401257	+	5	DUF1514;DUF361;DUF948;Prion;Peptidase_A24;
16286	TA13810	ts-chitose type 23 kDa piroplasm surface-like protein, putative	tann.chr02.genedb	877952	878641	+	0	NONE
16287	TA15980	hypothetical protein	tann.chr02.genedb	51506	53120	-	1	Thioredoxin;
16288	TA17315	surface protein precursor (TaSP)	tann.chr04.genedb	107488	108552	+	1	Ctr;
16289	TA20490	integral membrane protein, putative	tann.chr01.contig1.genedb	1562526	1563164	+	1	TatC;
16290	TA03300	hypothetical protein	tann.chr03.genedb	395860	397872	-	2	VAR1;FAINT;
16291	TA07055	hypothetical protein	tann.chr04.genedb	129394	130865	+	0	NONE
16292	TA13440	hypothetical protein	tann.chr02.genedb	1016042	1016944	+	0	NONE
16293	TA09040	hypothetical protein	tann.chr04.genedb	1120814	1122001	+	0	NONE
16294	TA06220	hypothetical protein	tann.chr01.contig1.genedb	721785	722321	-	0	NONE
16295	TA20120	hypothetical protein	tann.chr01.contig1.genedb	1384847	1386139	-	0	NONE
16296	TA16760	hypothetical protein, conserved	tann.chr01.contig1.genedb	504832	506976	-	0	NONE
16297	TA03070	hypothetical protein, conserved	tann.chr01.contig1.genedb	1326857	1328682	-	1	RbsD_FucU;
16298	TA09525	hypothetical protein	tann.chr01.contig1.genedb	126549	127562	-	0	NONE
16299	TA05270	hypothetical protein	tann.chr03.genedb	248678	250166	+	0	NONE
16300	TA02570	hypothetical protein, conserved	tann.chr03.genedb	88623	89386	-	0	NONE
16301	TA15465	hypothetical protein	tann.chr02.genedb	278483	279739	-	0	NONE
16302	TA07910	MAC/perforin, putative	tann.chr04.genedb	669641	671755	-	1	MACPF;
16303	TA20860	hypothetical protein, conserved	tann.chr01.contig1.genedb	1773640	1774075	-	0	NONE
16304	TA08880	hypothetical protein	tann.chr04.genedb	1064456	1065726	+	0	NONE
16305	TA11405	subtelomeric sfi-fragment-related protein family member, putative	tann.chr02.genedb	1936306	1937631	+	1	FAINT;
16306	TA14690	acyl carrier protein, apicoplast, putative	tann.chr02.genedb	564287	564764	+	1	PP-binding;
16307	TA07405	hypothetical protein	tann.chr04.genedb	480145	481189	+	1	MHC_I_C;
16308	TA09315	hypothetical protein, conserved	tann.chr04.genedb	279206	292942	+	5	S-antigen;Mer2;MpPF2;Prefoldin_2;DUF1103;
16309	TA12670	hypothetical protein	tann.chr02.genedb	1281756	1282625	-	2	TIP120;HALZ;
16310	TA05010	telomerase reverse transcriptase, putative	tann.chr03.genedb	1135737	1139345	+	1	RVT_1;
16311	TA17330	hypothetical protein	tann.chr04.genedb	110490	112292	-	3	Rtt106;DUF755;CBF;
16312	TA15265	hypothetical protein	tann.chr02.genedb	341038	342780	+	1	efhand;
16313	TA06800	hypothetical protein	tann.chr01.contig1.genedb	1032789	1033111	-	0	NONE
16314	TA20895	hypothetical protein	tann.chr01.contig1.genedb	1793278	1794892	+	0	NONE
16315	TA21250	hypothetical protein	tann.chr01.contig1.genedb	1928453	1928900	-	0	NONE
16316	TA07585	hypothetical protein	tann.chr04.genedb	548490	557220	-	4	BUD22;DUF1978;3H;HPC2;
16317	TA08245	hypothetical protein, conserved	tann.chr04.genedb	800168	801575	+	1	TP6A_N;
16318	TA06170	hypothetical protein	tann.chr01.contig1.genedb	735356	736195	+	0	NONE
16319	TA17435	hypothetical protein, conserved	tann.chr03.genedb	1828606	1829509	-	3	DUF1461;DUF1886;Spindle_Spc25;
16320	TA03960	hypothetical protein, conserved	tann.chr03.genedb	697042	698442	+	1	RNA_pol_Rpb1_1;
16321	TA10695	hypothetical protein	tann.chr04.genedb	1284967	1285951	+	0	NONE
16322	TA02905	hypothetical protein	tann.chr01.contig1.genedb	1249395	1251276	-	0	NONE
16323	TA04870	hypothetical protein, conserved	tann.chr03.genedb	1085657	1092625	+	2	DHC_N1;NTase_sub_bind;
16324	TA16665	hypothetical protein	tann.chr01.contig1.genedb	149660	151048	+	1	GATase;
16325	TA17045	hypothetical protein	tann.chr01.contig1.genedb	372803	374354	+	3	Ribonuc_P_40;tRNA_synt_1c_R1;DUF19;
16326	TA21280	hypothetical protein, conserved	tann.chr01.contig1.genedb	1939402	1940571	+	1	ubiquitin;
16327	TA06405	hypothetical protein	tann.chr01.contig1.genedb	655724	657283	-	1	Duffy_binding;
16328	TA10810	hypothetical protein, conserved	tann.chr04.genedb	1244634	1245328	-	0	NONE
16329	TA10010	hypothetical protein, conserved	tann.chr04.genedb	1527620	1529776	-	5	Filament;Prefoldin_2;VAR1;Phage_GP20;Spectrin;
16330	TA08395	hypothetical protein, conserved	tann.chr04.genedb	862616	865691	+	8	DUF1682;CBF;DUF827;Prefoldin_2;DUF904;TPR_MLP1_2;DASH_Duo1;PPI_Ypi1;
16331	TA09070	hypothetical protein	tann.chr04.genedb	1129520	1130484	-	2	Cornifin;SPOC;
16332	TA10950	hypothetical protein	tann.chr04.genedb	1190211	1192403	-	1	RICH;
16333	TA20660	hypothetical protein	tann.chr01.contig1.genedb	1651055	1653771	+	0	NONE
16334	TA04095	hypothetical protein	tann.chr03.genedb	746827	748603	+	1	FAE1_CUT1_RppA;
16335	TA18715	hypothetical protein	tann.chr03.genedb	1377731	1379635	+	1	Agglutinin;
16336	TA09205	leucine carboxyl methyltransferase, putative	tann.chr04.genedb	238393	239903	+	1	LCM;
16337	TA11035	hypothetical protein	tann.chr04.genedb	1156787	1157159	-	0	NONE
16338	TA07120	transporter, putative	tann.chr04.genedb	354355	355935	+	1	MFS_1;
16339	TA05190	hypothetical protein	tann.chr03.genedb	1206156	1210602	+	3	zf-C3HC4;VAR1;SET;
16340	TA03365	hypothetical protein, conserved	tann.chr03.genedb	427864	429092	+	0	NONE
16341	TA21495	hypothetical protein	tann.chr01.contig1.genedb	2021206	2021606	+	0	NONE
16342	TA04290	hypothetical protein	tann.chr03.genedb	819911	820599	-	0	NONE
16343	TA04410	hypothetical protein	tann.chr03.genedb	868009	869565	-	1	ubiquitin;
16344	TA05405	hypothetical protein	tann.chr03.genedb	307610	308177	+	0	NONE
16345	TA16930	hypothetical protein, conserved	tann.chr01.contig1.genedb	430953	432266	-	1	AAR2;
16346	TA16890	arginyl-tRNA synthetase, putative	tann.chr01.contig1.genedb	449015	451137	-	3	tRNA-synt_1d;DNA_pol_B_3;DALR_1;
16347	TA08185	hypothetical protein	tann.chr04.genedb	781527	782290	-	0	NONE
16348	TA12255	hypothetical protein	tann.chr02.genedb	1425113	1425769	-	0	NONE
16349	TA13435	hypothetical protein	tann.chr02.genedb	1017257	1017523	-	0	NONE
16350	TA06670	hypothetical protein	tann.chr01.contig1.genedb	1093083	1094627	+	2	G-patch;GSHPx;
16351	TA10860	hypothetical protein	tann.chr04.genedb	1763581	1764615	-	1	Yip1;
16352	TA19755	hypothetical protein	tann.chr01.contig1.genedb	2491298	2493976	+	0	NONE
16353	TA07465	translation elongation factor, putative	tann.chr04.genedb	504755	506362	-	2	UBA;EF_TS;
16354	TA18425	hypothetical protein, conserved	tann.chr03.genedb	1783899	1784537	-	1	Polyketide_cyc;
16355	TA18540	hypothetical protein	tann.chr03.genedb	1313640	1314569	+	1	FAINT;
16356	TA19675	hypothetical protein	tann.chr01.contig1.genedb	2065652	2067055	+	0	NONE
16357	TA19200	hypothetical protein	tann.chr01.contig1.genedb	2255389	2256312	-	0	NONE
16358	TA09080	hypothetical protein	tann.chr04.genedb	1131998	1132576	-	0	NONE
16359	TA04565	hypothetical protein	tann.chr03.genedb	923424	924743	+	5	Per1;MASE1;YibE_F;MFS_1;Oxidored_q3;
16360	TA11650	hypothetical protein	tann.chr02.genedb	1909986	1911362	-	2	tRNA_anti;RPA_C;
16361	TA21005	hypothetical protein	tann.chr01.contig1.genedb	1840114	1841707	-	0	NONE
16362	TA20045	hypothetical protein	tann.chr01.contig1.genedb	2380263	2382629	+	1	Drf_FH1;
16363	TA20210	RNA-binding protein, putative	tann.chr01.contig1.genedb	1432313	1435691	+	2	RRM_1;Amelogenin;
16364	TA07260	hypothetical protein	tann.chr04.genedb	423278	427264	+	2	STAG;VAR1;
16365	TA14325	hypothetical protein	tann.chr02.genedb	703080	704138	-	0	NONE
16366	TA18010	integral membrane protein, putative	tann.chr03.genedb	1577541	1579043	+	5	MFS_1;YibE_F;MASE1;COX3;MpPF26;
16367	TA08270	hypothetical protein	tann.chr04.genedb	807090	809401	+	0	NONE
16368	TA09620	hypothetical protein, conserved	tann.chr01.contig1.genedb	70615	74154	-	2	zf-B_box;PH;
16369	TA04125	hypothetical protein, conserved	tann.chr03.genedb	755017	759066	+	0	NONE
16370	TA20740	hypothetical protein	tann.chr01.contig1.genedb	1695726	1697608	-	1	VAR1;
16371	TA09945	hypothetical protein	tann.chr04.genedb	1554848	1555750	+	2	Prefoldin_2;SNARE;
16372	TA12055	hypothetical protein	tann.chr02.genedb	1493055	1493579	+	1	GCV_H;
16373	TA17410	hypothetical protein	tann.chr03.genedb	1834110	1834670	-	0	NONE
16374	TA16820	hypothetical protein	tann.chr01.contig1.genedb	479050	480120	-	0	NONE
16375	TA12520	hypothetical protein	tann.chr02.genedb	1328016	1329776	-	1	zf-piccolo;
16376	TA04225	hypothetical protein	tann.chr03.genedb	793578	796334	-	0	NONE
16377	TA05045	hypothetical protein	tann.chr03.genedb	1148396	1150410	-	0	NONE
16378	TA06805	hypothetical protein	tann.chr01.contig1.genedb	1031624	1032355	+	0	NONE
16379	TA15540	hypothetical protein	tann.chr02.genedb	243145	244146	+	1	DUF1538;
16380	TA09635	hypothetical protein, conserved	tann.chr01.contig1.genedb	64296	65903	+	5	FF;DUF1777;Vicilin_N;Krr1;FlaG;
16381	TA14250	hypothetical protein	tann.chr02.genedb	725171	727324	+	1	s48_45;
16382	TA05195	hypothetical protein	tann.chr03.genedb	243336	245777	+	2	Srg;VAR1;
16383	TA06080	hypothetical protein	tann.chr01.contig1.genedb	765919	767347	-	0	NONE
16384	TA15965	hypothetical protein	tann.chr02.genedb	58880	60252	+	2	MFS_1;Oxidored_q1;
16385	TA11645	hypothetical protein	tann.chr02.genedb	1911594	1912784	+	0	NONE
16386	TA14190	hypothetical protein	tann.chr02.genedb	750312	750622	+	0	NONE
16387	TA09150	hypothetical protein	tann.chr04.genedb	217608	218604	+	0	NONE
16388	TA13110	hypothetical protein	tann.chr02.genedb	1128983	1129369	+	0	NONE
16389	TA08330	hypothetical protein	tann.chr04.genedb	835935	838625	-	2	Vicilin_N;CheY-binding;
16390	TA12320	hypothetical protein	tann.chr02.genedb	1397532	1399706	-	0	NONE
16391	TA13350	hypothetical protein	tann.chr02.genedb	1842856	1844706	+	1	FAINT;
16392	TA04390	hypothetical protein, conserved	tann.chr03.genedb	861911	863315	+	1	WD40;
16393	TA06355	hypothetical protein	tann.chr01.contig1.genedb	675572	675949	-	0	NONE
16394	TA07945	hypothetical protein, conserved	tann.chr04.genedb	684699	688886	+	10	Myosin_tail_1;Prefoldin_2;Pox_A_type_inc;Filament;Rab5-bind;TPR_MLP1_2;Pox_A_type_inc;VAR1;Mod_r;CENP-B_N;
16396	TA08025	hypothetical protein	tann.chr04.genedb	716381	719548	+	0	NONE
16398	TA10325	hypothetical protein	tann.chr04.genedb	1420609	1421886	+	0	NONE
16399	TA12285	hypothetical protein	tann.chr02.genedb	1406340	1412763	+	1	Merozoite_SPAM;
16400	TA15730	hypothetical protein, conserved	tann.chr02.genedb	158684	163117	-	0	NONE
16401	TA18550	hypothetical protein	tann.chr03.genedb	1316740	1318719	-	2	NuA4;CHCH;
16402	TA21475	hypothetical protein	tann.chr01.contig1.genedb	2015689	2016497	-	1	CGI-121;
16403	TA09170	hypothetical protein	tann.chr04.genedb	226198	228009	-	0	NONE
16404	TA03390	hypothetical protein, conserved	tann.chr03.genedb	447466	448564	-	0	NONE
16405	TA18330	Hypothetoical protein, Theileria-specific	tann.chr03.genedb	1730209	1732143	+	2	3_5_exonuc;FAST_1;
16406	TA11635	rna binding protein, putative	tann.chr02.genedb	1657455	1658055	+	1	RRM_1;
16407	TA10410	hypothetical protein	tann.chr04.genedb	1387173	1392505	+	2	TrmB;VAR1;
16408	TA06325	exosome complex exonuclease (Rrp46 homologue), putative	tann.chr01.contig1.genedb	684172	685058	+	1	RNase_PH;
16409	TA15720	hypothetical protein	tann.chr02.genedb	167581	172189	+	3	Oxidored_q5_N;TatC;MpPF26;
16410	TA10505	hypothetical protein	tann.chr04.genedb	1353000	1355120	-	2	HlyIII;DUF827;
16411	TA17445	hypothetical protein	tann.chr03.genedb	1826267	1827931	-	1	DUF361;
16412	TA04545	hypothetical protein	tann.chr03.genedb	915609	916214	-	0	NONE
16413	TA13935	hypothetical protein	tann.chr02.genedb	835719	836341	-	0	NONE
16414	TA18505	hypothetical protein, conserved	tann.chr03.genedb	1304598	1305098	+	0	NONE
16415	TA18085	hypothetical protein	tann.chr03.genedb	1623713	1626278	-	1	VAR1;
16416	TA20360	Phosphoinositide 3-kinase-like protein, putative	tann.chr01.contig1.genedb	1514463	1518368	-	0	NONE
16417	TA10740	hypothetical protein	tann.chr04.genedb	1262018	1263067	-	0	NONE
16418	TA12995	hypothetical protein	tann.chr02.genedb	1173968	1175815	+	1	Myb_DNA-binding;
16419	TA07450	hypothetical protein	tann.chr04.genedb	148489	149559	-	1	Fork_head_N;
16420	TA09815	SfiI-subtelomeric fragment related protein family member, putative	tann.chr04.genedb	1619432	1621108	-	1	FAINT;
16421	TA18780	hypothetical protein	tann.chr03.genedb	1396777	1397737	-	0	NONE
16422	TA04470	hypothetical protein	tann.chr03.genedb	884293	885693	-	1	FAINT;
16423	TA17100	hypothetical protein	tann.chr01.contig1.genedb	349697	350907	-	0	NONE
16424	TA03585	hypothetical protein	tann.chr03.genedb	537693	539198	-	2	NTF2;RRM_1;
16425	TA17135	Theileria-specific sub-telomeric protein, SVSP family	tann.chr04.genedb	30808	31968	-	0	NONE
16426	TA15880	hypothetical protein	tann.chr02.genedb	1754976	1756430	+	0	NONE
16427	TA13040	hypothetical protein	tann.chr02.genedb	1157370	1160247	-	1	VAR1;
16428	TA14495	hypothetical protein, conserved	tann.chr02.genedb	647253	648578	-	6	Na_sulph_symp;MFS_1;Sugar_tr;YibE_F;Branch_AA_trans;Ribonuclease_BN;
16429	TA15005	hypothetical protein, conserved	tann.chr02.genedb	1778782	1781000	-	1	Las1;
16430	TA13195	hypothetical protein	tann.chr02.genedb	1106550	1107331	+	0	NONE
16431	TA19245	hypothetical protein	tann.chr01.contig1.genedb	2234911	2235516	-	0	NONE
16432	TA09140	SfiI-subtelomeric fragment related protein family member, putative	tann.chr04.genedb	214504	215571	-	1	FAINT;
16433	TA14485	hypothetical protein, conserved	tann.chr02.genedb	650957	652522	-	4	MFS_1;Sugar_tr;HlyIII;YjgP_YjgQ;
16434	TA03245	hypothetical protein	tann.chr03.genedb	382781	383301	-	2	LAGLIDADG_1;Swi5;
16435	TA16345	hypothetical protein	tann.chr01.contig1.genedb	282009	283472	+	1	Pkinase;
16436	TA19290	hypothetical protein	tann.chr01.contig1.genedb	2224793	2225978	+	1	NUC189;
16437	TA17830	hypothetical protein	tann.chr03.genedb	1521055	1523256	+	1	VAR1;
16438	TA11235	hypothetical protein	tann.chr04.genedb	1671876	1673118	-	0	NONE
16439	TA21485	hypothetical protein, conserved	tann.chr01.contig1.genedb	2018758	2019374	+	0	NONE
16440	TA18700	NEW1 domain containing protein isoform, putative	tann.chr03.genedb	1374749	1375636	+	1	zf-DHHC;
16441	TA09670	hypothetical protein	tann.chr01.contig1.genedb	49214	50032	-	0	NONE
16442	TA08935	hypothetical protein	tann.chr04.genedb	1082960	1083354	-	1	DPM3;
16443	TA17050	merozoite-piroplasm surface antigen Tams1	tann.chr01.contig1.genedb	371415	372260	-	1	EMA;
16444	TA13970	hypothetical protein, conserved	tann.chr02.genedb	818823	822884	-	1	Rota_NS53;
16445	TA08120	hypothetical protein, conserved	tann.chr04.genedb	756673	761808	-	4	WD40;VAR1;WD40;Dynein_light;
16446	TA16940	hypothetical protein, conserved	tann.chr01.contig1.genedb	427727	429980	-	1	BRE1;
16447	TA08425	Theileria parva microneme-rhoptry antigen, putative	tann.chr04.genedb	876415	879096	+	3	FAINT;DUF1168;RNA_pol_Rpb1_R;
16448	TA11145	hypothetical protein	tann.chr04.genedb	1704930	1706666	-	0	NONE
16449	TA03655	hypothetical protein	tann.chr03.genedb	562575	564349	+	0	NONE
16450	TA18845	hypothetical protein	tann.chr03.genedb	1430044	1432680	-	0	NONE
16451	TA20430	hypothetical protein	tann.chr01.contig1.genedb	1539972	1541023	-	0	NONE
16452	TA15155	hypothetical protein	tann.chr02.genedb	390118	391194	+	0	NONE
16453	TA07780	hypothetical protein	tann.chr04.genedb	161059	164745	-	0	NONE
16454	TA04675	hypothetical protein	tann.chr03.genedb	980905	982481	-	0	NONE
16455	TA02580	hypothetical protein	tann.chr03.genedb	84821	85885	-	0	NONE
16456	TA11920	hypothetical protein	tann.chr02.genedb	1899572	1900803	+	0	NONE
16457	TA05400	hypothetical protein	tann.chr03.genedb	305050	307350	+	1	Vicilin_N;
16458	TA06855	hypothetical protein	tann.chr01.contig1.genedb	1013005	1015042	+	0	NONE
16459	TA17125	Theileria-specific sub-telomeric protein, SVSP family	tann.chr04.genedb	27601	28653	-	1	FAINT;
16460	TA16965	hypothetical protein	tann.chr01.contig1.genedb	417432	422543	-	1	AHSP;
16461	TA18705	hypothetical protein	tann.chr03.genedb	1375718	1376704	-	0	NONE
16462	TA07165	hypothetical protein	tann.chr04.genedb	385188	385871	+	0	NONE
16463	TA19920	hypothetical protein	tann.chr01.contig1.genedb	2437801	2440293	-	0	NONE
16464	TA17340	hypothetical protein	tann.chr04.genedb	114031	114593	+	0	NONE
16465	TA05260	hypothetical protein	tann.chr03.genedb	245823	246224	-	1	zf-HIT;
16466	TA19150	hypothetical protein	tann.chr01.contig1.genedb	2272399	2274966	-	3	Spc97_Spc98;Pigment_DH;Ins_allergen_rp;
16467	TA19020	hypothetical protein	tann.chr01.contig1.genedb	2314438	2315706	+	0	NONE
16468	TA20782	cysteine repeat modular protein homologue, putative	tann.chr01.contig1.genedb	1719243	1723344	+	6	GCC2_GCC3;PAN_1;GCC2_GCC3;NCD3G;GCC2_GCC3;Oxidored_q5_N;
16469	TA06110	hypothetical protein	tann.chr01.contig1.genedb	752116	752631	-	0	NONE
16470	TA03180	hypothetical protein	tann.chr03.genedb	137845	139725	+	0	NONE
16471	TA11590	hypothetical protein	tann.chr02.genedb	1913058	1915361	+	1	BRAP2;
16472	TA04085	hypothetical protein	tann.chr03.genedb	742014	745361	-	0	NONE
16473	TA09435	Theileria-specific sub-telomeric protein, SVSP family, putative	tann.chr02.genedb	1953343	1954290	+	1	FAINT;
16474	TA07230	hypothetical protein	tann.chr04.genedb	141035	141972	-	0	NONE
16475	TA18980	hypothetical protein	tann.chr01.contig1.genedb	2332293	2333561	+	0	NONE
16476	TA17370	hypothetical protein	tann.chr03.genedb	1847684	1852228	-	1	Branch_AA_trans;
16477	TA05870	rhoptry-associated protein, putative	tann.chr01.contig1.genedb	1123466	1126027	-	1	RAP-1;
16478	TA14040	hypothetical protein	tann.chr02.genedb	783910	787153	+	2	UPF0122;RAP;
16479	TA20540	riboflavin kinase / fad synthase family protein, putative	tann.chr01.contig1.genedb	1583415	1584981	+	1	Flavokinase;
16480	TA18750	Theileria-specific hypothetical protein	tann.chr03.genedb	1389168	1389590	-	0	NONE
16481	TA17220	hypothetical protein	tann.chr04.genedb	77324	78931	+	1	FAINT;
16482	TA12065	hypothetical protein	tann.chr02.genedb	1490424	1492302	+	1	PFEMP;
16483	TA14545	4-diphosphocytidyl-2c-methyl-D-erythritol kinase, putative	tann.chr02.genedb	632176	633521	+	1	GHMP_kinases_N;
16484	TA13955	hypothetical protein	tann.chr02.genedb	1817518	1818321	+	0	NONE
16485	TA11005	hypothetical protein	tann.chr04.genedb	1168895	1169893	+	1	DUF1056;
16486	TA21185	hypothetical protein	tann.chr01.contig1.genedb	1901239	1901822	-	0	NONE
16487	TA07195	hypothetical protein, conserved	tann.chr04.genedb	393723	394466	+	0	NONE
16488	TA03550	hypothetical protein	tann.chr03.genedb	523728	525256	-	0	NONE
16489	TA04150	hypothetical protein	tann.chr03.genedb	192204	193041	+	0	NONE
16490	TA08230	hypothetical protein	tann.chr04.genedb	791470	795802	-	2	Sec7;Arch_ATPase;
16491	TA11297	hypothetical protein	tann.chr04.genedb	1653826	1654296	+	0	NONE
16492	TA12660	hypothetical protein	tann.chr02.genedb	1285342	1286559	+	2	Nop53;Nucleoplasmin;
16493	TA17145	hypothetical telomeric protein, conserved	tann.chr04.genedb	34223	36040	-	1	FAINT;
16494	TA02820	hypothetical protein, conserved	tann.chr01.contig1.genedb	1209208	1210319	-	2	SF-assemblin;Baculo_PEP_C;
16495	TA07955	hypothetical protein	tann.chr04.genedb	691184	691957	-	0	NONE
16496	TA08660	hypothetical protein	tann.chr04.genedb	968427	971143	-	0	NONE
16497	TA12045	membrane protein family member, putative	tann.chr02.genedb	1500672	1502366	-	3	MFS_1;C4dic_mal_tran;Cation_ATPase_C;
16498	TA02520	hypothetical protein	tann.chr03.genedb	108128	109809	-	0	NONE
16499	TA17810	possible protein kinase	tann.chr03.genedb	1514802	1516685	-	1	Pkinase;
16500	TA20665	hypothetical protein	tann.chr01.contig1.genedb	1653810	1654779	+	0	NONE
16501	TA07245	hypothetical protein	tann.chr04.genedb	413274	414645	+	0	NONE
16502	TA09160	hypothetical protein, conserved	tann.chr04.genedb	223311	223887	-	0	NONE
16503	TA17285	lysophospholipase-like protein, putative	tann.chr04.genedb	97790	100762	-	3	FAINT;Phage_Lacto_M3;DUF1495;
16504	TA07830	hypothetical protein, conserved	tann.chr04.genedb	637557	639357	-	4	RRM_1;SNF5;DUF1081;PWI;
16505	TA09090	hypothetical protein, conserved	tann.chr04.genedb	1134161	1135525	+	0	NONE
16506	TA12015	hypothetical protein	tann.chr02.genedb	1511139	1512142	-	0	NONE
16507	TA19750	hypothetical protein	tann.chr01.contig1.genedb	2494523	2496121	+	0	NONE
16508	TA03680	hypothetical protein	tann.chr03.genedb	567794	568436	-	0	NONE
16509	TA09720	hypothetical protein	tann.chr01.contig1.genedb	29587	31299	+	0	NONE
16510	TA12960	hypothetical protein, conserved	tann.chr02.genedb	1185789	1186883	-	1	UBA;
16511	TA06540	hypothetical protein, conserved	tann.chr01.contig1.genedb	605787	606937	+	1	PLC-beta_C;
16512	TA02505	2-C-methyl-D-erythritol 4-phosphate cytidylyltransferase, putative	tann.chr03.genedb	115036	116355	+	1	IspD;
16513	TA17270	hypothetical protein, conserved	tann.chr04.genedb	93638	94627	+	0	NONE
16514	TA05705	rhoptry-associated protein, putative	tann.chr01.contig1.genedb	1131774	1133951	-	1	RAP-1;
16515	TA06675	hypothetical protein	tann.chr01.contig1.genedb	1092166	1092960	-	0	NONE
16516	TA10315	sodium transporter, putative	tann.chr04.genedb	1422781	1424172	-	1	SDF;
16517	TA20770	hypothetical protein	tann.chr01.contig1.genedb	1703509	1711455	+	4	HEAT;DUF303;VHS;HEAT;
16518	TA08860	hypothetical protein	tann.chr04.genedb	1057825	1060288	+	1	SecA_PP_bind;
16519	TA07795	hypothetical protein	tann.chr04.genedb	623694	625303	-	0	NONE
16520	TA14870	hypothetical protein	tann.chr02.genedb	505174	506184	-	0	NONE
16521	TA09845	hypothetical protein	tann.chr04.genedb	1603114	1603939	+	1	YHS;
16522	TA08035	hypothetical protein, conserved	tann.chr04.genedb	721322	722685	-	0	NONE
16523	TA09756	hypothetical protein	tann.chr01.contig1.genedb	15519	16016	+	0	NONE
16524	TA19630	hypothetical protein	tann.chr01.contig1.genedb	2095818	2097163	+	0	NONE
16525	TA08440	hypothetical protein, conserved	tann.chr04.genedb	883613	885844	+	4	DHC_N1;Myco_haema;SlyX;ELK;
16526	TA07162	hypothetical protein	tann.chr04.genedb	383759	384425	+	0	NONE
16527	TA20010	hypothetical protein	tann.chr01.contig1.genedb	2398834	2401427	+	3	Dor1;RIH_assoc;YebG;
16528	TA20110	hypothetical protein	tann.chr01.contig1.genedb	1381792	1382746	-	1	zf-C2H2;
16529	TA15195	hypothetical protein	tann.chr02.genedb	366344	367394	-	0	NONE
16530	TA06035	RNA binding protein, putative	tann.chr01.contig1.genedb	779425	780441	+	1	G-patch;
16531	TA17945	60S ribosomal protein l28, putative	tann.chr03.genedb	1271088	1271673	+	1	Ribosomal_L28e;
16532	TA02655	hypothetical protein, conserved	tann.chr03.genedb	62756	63745	+	1	U3_assoc_6;
16533	TA08290	SfiI-subtelomeric fragment related protein family member, putative	tann.chr04.genedb	811648	813898	-	3	FAINT;VAR1;FAINT;
16534	TA15145	hypothetical protein	tann.chr02.genedb	392090	393576	-	0	NONE
16535	TA14580	hypothetical protein	tann.chr02.genedb	621945	622916	-	0	NONE
16536	TA02975	hypothetical protein, conserved	tann.chr01.contig1.genedb	1280029	1281446	-	0	NONE
16537	TA17695	Theileria-specific hypothetical protein	tann.chr03.genedb	1479952	1480584	-	0	NONE
16538	TA03890	chromosome segregation (SMC) protein, putative	tann.chr03.genedb	652254	663629	+	12	SMC_N;Tektin;KID;FliD_C;FH2;DHC_N1;KID;SMC_hinge;Pentapeptide_2;KID;Sec34;ABC_tran;
16539	TA05715	hypothetical protein	tann.chr01.contig1.genedb	912839	913910	-	0	NONE
16540	TA13510	hypothetical protein, conserved	tann.chr02.genedb	997778	998520	+	0	NONE
16541	TA04925	hypothetical protein	tann.chr03.genedb	1111507	1112121	+	2	CemA;YGGT;
16542	TA03475	hypothetical protein	tann.chr03.genedb	473716	474459	-	0	NONE
16543	TA16945	hypothetical protein	tann.chr01.contig1.genedb	426463	427665	+	2	Myb_DNA-binding;Cullin;
16544	TA19230	hypothetical protein	tann.chr01.contig1.genedb	2241573	2242015	+	0	NONE
16545	TA05180	hypothetical protein	tann.chr03.genedb	1203426	1204680	-	0	NONE
16546	TA13820	hypothetical Theileria piroplasm protein	tann.chr02.genedb	876151	876750	+	0	NONE
16547	TA19355	actin-related protein, putative	tann.chr01.contig1.genedb	2203791	2205407	+	1	Actin;
16548	TA16060	hypothetical protein	tann.chr02.genedb	1748768	1750932	+	1	DUF1108;
16549	TA17955	hypothetical protein	tann.chr03.genedb	1559349	1559747	+	0	NONE
16550	TA14245	hypothetical protein	tann.chr02.genedb	727311	729905	-	0	NONE
16551	TA16535	hypothetical protein, conserved	tann.chr01.contig1.genedb	207047	209146	+	0	NONE
16552	TA11210	hypothetical protein, conserved	tann.chr04.genedb	1680110	1680433	+	0	NONE
16553	TA08995	hypothetical protein	tann.chr04.genedb	211722	212879	+	0	NONE
16554	TA03095	hypothetical protein, conserved	tann.chr01.contig1.genedb	1338579	1338896	+	0	NONE
16555	TA10645	hypothetical protein	tann.chr04.genedb	1298178	1299725	+	1	MFS_1;
16556	TA20160	hypothetical protein	tann.chr01.contig1.genedb	1404482	1406589	+	0	NONE
16557	TA05635	hypothetical protein	tann.chr01.contig1.genedb	1144122	1144613	+	0	NONE
16558	TA05460	hypothetical protein	tann.chr03.genedb	330660	331287	+	0	NONE
16559	TA07560	hypothetical protein, conserved	tann.chr04.genedb	152122	154613	-	2	Merozoite_SPAM;Glyco_hydro_32C;
16560	TA18361	hypothetical protein	tann.chr03.genedb	1745526	1746437	+	0	NONE
16561	TA13390	hypothetical protein	tann.chr02.genedb	1033920	1034428	+	0	NONE
16562	TA18800	hypothetical protein	tann.chr03.genedb	1405833	1407839	-	0	NONE
16563	TA16740	hypothetical protein, conserved	tann.chr01.contig1.genedb	512534	513265	+	0	NONE
16564	TA11430	hypothetical protein	tann.chr02.genedb	1734878	1737139	-	2	VAR1;LAGLIDADG_1;
16565	TA05470	hypothetical protein	tann.chr03.genedb	340098	340817	+	0	NONE
16566	TA19835	hypothetical protein	tann.chr01.contig1.genedb	2465691	2467574	+	1	Sin_N;
16567	TA04720	hypothetical protein, conserved	tann.chr03.genedb	999959	1005658	-	1	VAR1;
16568	TA17930	hypothetical protein	tann.chr03.genedb	1553640	1554914	-	0	NONE
16569	TA20040	hypothetical protein	tann.chr01.contig1.genedb	2382698	2383452	+	0	NONE
16570	TA20875	hypothetical protein	tann.chr01.contig1.genedb	1779255	1784849	-	3	DUF1174;Uso1_p115_head;LCM;
16571	TA11310	hypothetical protein	tann.chr04.genedb	1647717	1650032	+	1	KH_1;
16572	TA13595	hypothetical protein	tann.chr02.genedb	949438	950629	+	0	NONE
16573	TA19975	integral membrane protein, putative	tann.chr01.contig1.genedb	2412782	2413873	+	0	NONE
16574	TA05975	hypothetical protein, conserved	tann.chr01.contig1.genedb	798410	802334	+	2	DUF645;C1_1;
16575	TA18535	hypothetical protein	tann.chr03.genedb	1312476	1313426	+	1	HD-ZIP_N;
16576	TA10415	hypothetical protein	tann.chr04.genedb	1386119	1386919	+	0	NONE
16577	TA15260	hypothetical protein	tann.chr02.genedb	343138	343658	+	0	NONE
16578	TA20255	hypothetical protein	tann.chr01.contig1.genedb	1463699	1464390	-	0	NONE
16579	TA03615	hypothetical protein	tann.chr03.genedb	548618	550957	+	1	FAINT;
16580	TA04930	hypothetical protein	tann.chr03.genedb	1112219	1113003	-	1	ESCRT-II;
16581	TA20505	hypothetical protein	tann.chr01.contig1.genedb	1571187	1573320	+	1	Nicastrin;
16582	TA20195	hypothetical protein	tann.chr01.contig1.genedb	1426079	1428763	-	0	NONE
16583	TA07550	hypothetical protein, conserved	tann.chr04.genedb	540305	541930	-	0	NONE
16584	TA10150	nucleoside diphosphate hydrolase, putative	tann.chr04.genedb	1479097	1480022	-	1	NUDIX;
16585	TA10530	hypothetical protein	tann.chr04.genedb	1777877	1780777	-	5	Cytochrom_C_asm;Inhibitor_I29;DHC_N1;FH2;eIF-5a;
16586	TA15885	integral membrane protein, putative	tann.chr02.genedb	1753962	1754882	-	2	Yip1;DUF1523;
16587	TA12740	Spm1 (nucleoporin) protein	tann.chr02.genedb	1260360	1263108	-	1	Nsp1_C;
16588	TA21125	hypothetical protein	tann.chr01.contig1.genedb	1881317	1883036	-	2	DUF1395;RAP;
16589	TA14945	hypothetical protein	tann.chr02.genedb	480869	482779	+	1	FAINT;
16590	TA05760	rhoptry-associated protein, putative	tann.chr01.contig1.genedb	1129286	1131043	-	1	RAP-1;
16591	TA04655	hypothetical protein	tann.chr03.genedb	949516	951138	+	0	NONE
16592	TA09575	hypothetical protein	tann.chr01.contig1.genedb	97516	99618	-	1	Ste50p-SAM;
16593	TA13800	hypothetical protein	tann.chr02.genedb	882073	882888	+	0	NONE
16594	TA08345	hypothetical protein	tann.chr04.genedb	840299	841619	-	0	NONE
16595	TA05390	hypothetical protein	tann.chr03.genedb	302764	303315	+	0	NONE
16596	TA17790	hypothetical protein	tann.chr03.genedb	1505712	1510970	-	0	NONE
16597	TA05360	synaptobrevin, putative	tann.chr03.genedb	288555	289346	+	1	Synaptobrevin;
16598	TA02565	transport protein (SEC13 homologue), putative	tann.chr03.genedb	89617	90573	-	3	WD40;SmpA_OmlA;WD40;
16599	TA03595	hypothetical protein	tann.chr03.genedb	160786	161310	-	0	NONE
16600	TA11810	hypothetical protein	tann.chr02.genedb	1577699	1579066	-	0	NONE
16601	TA20185	hypothetical protein	tann.chr01.contig1.genedb	1422055	1423557	-	0	NONE
16602	TA21505	hypothetical protein	tann.chr01.contig1.genedb	2022283	2024390	-	0	NONE
16603	TA18360	hypothetical protein, conserved	tann.chr03.genedb	1743976	1745200	+	2	DUF1754;DUF1604;
16604	TA09130	hypothetical protein	tann.chr04.genedb	1150985	1152548	+	0	NONE
16605	TA14915	hypothetical protein	tann.chr02.genedb	489700	491271	-	0	NONE
16606	TA12875	hypothetical protein	tann.chr02.genedb	1224860	1225445	+	0	NONE
16607	TA07235	hypothetical protein	tann.chr04.genedb	405222	405812	-	1	DUF741;
16608	TA04815	hypothetical protein, conserved	tann.chr03.genedb	1052813	1061159	+	1	BamHI;
16609	TA17230	60S ribosomal protein l7-a	tann.chr04.genedb	80857	81889	+	1	Ribosomal_L30;
16610	TA19640	hypothetical protein	tann.chr01.contig1.genedb	2092215	2094130	+	0	NONE
16611	TA06925	hypothetical protein, conserved	tann.chr01.contig1.genedb	982408	984217	-	0	NONE
16612	TA18145	hypothetical protein	tann.chr03.genedb	1658386	1659741	-	2	Dor1;RasGEF_N;
16613	TA21295	molecular chaperone (DnaJ-like), putative	tann.chr01.contig1.genedb	1944597	1945879	-	1	DnaJ;
16614	TA11100	hypothetical protein	tann.chr04.genedb	1733167	1737728	+	1	DUF1683;
16615	TA15280	hypothetical protein	tann.chr02.genedb	1771148	1772157	-	1	WW;
16616	TA18575	hypothetical protein	tann.chr03.genedb	1328334	1328723	+	0	NONE
16617	TA08585	hypothetical protein, conserved	tann.chr04.genedb	936096	938135	-	1	VQ;
16618	TA10555	hypothetical protein	tann.chr04.genedb	1339507	1341098	+	0	NONE
16619	TA11050	hypothetical protein	tann.chr04.genedb	1754257	1756010	-	0	NONE
16620	TA18450	integral membrane protein	tann.chr03.genedb	1801009	1805797	+	0	NONE
16622	TA20440	hypothetical membrane protein, putative	tann.chr01.contig1.genedb	1542891	1543750	+	1	Rhomboid;
16623	TA18760	Theileria-specific conserved protein	tann.chr03.genedb	1390957	1391700	-	0	NONE
16624	TA09300	hypothetical protein, conserved	tann.chr04.genedb	271886	273546	+	0	NONE
16625	TA18710	DnaJ protein, putative	tann.chr03.genedb	1377177	1377583	+	1	DnaJ;
16626	TA16750	hypothetical protein	tann.chr01.contig1.genedb	509875	510890	-	0	NONE
16627	TA07670	hypothetical protein	tann.chr04.genedb	156643	160017	-	2	FNIP;WD40;
16628	TA14700	hypothetical protein	tann.chr02.genedb	561134	562014	-	1	RNA_pol_Rpb7_N;
16630	TA20365	hypothetical protein	tann.chr01.contig1.genedb	1518657	1519364	-	0	NONE
16631	TA07150	RNA-binding protein, putative	tann.chr04.genedb	374854	380148	-	3	CemA;Apolipoprotein;Mod_r;
16632	TA11165	hypothetical protein	tann.chr04.genedb	1693263	1693781	+	0	NONE
16633	TA16655	hypothetical protein	tann.chr01.contig1.genedb	157317	159016	+	0	NONE
16634	TA21425	hypothetical protein	tann.chr01.contig1.genedb	1993216	1995288	-	1	VAR1;
16635	TA02630	hypothetical protein	tann.chr03.genedb	68495	71968	+	0	NONE
16636	TA08280	hypothetical protein	tann.chr04.genedb	187093	187884	+	0	NONE
16637	TA15455	hypothetical protein	tann.chr02.genedb	280944	283220	-	0	NONE
16638	TA07785	hypothetical protein, conserved	tann.chr04.genedb	165158	168658	+	3	Tetraspannin;DUF1065;DUF845;
16639	TA09875	methylase, putative	tann.chr04.genedb	1589633	1591436	+	2	UBA_3;UPF0020;
16640	TA06465	hypothetical protein	tann.chr01.contig1.genedb	632202	635900	+	0	NONE
16641	TA11915	hypothetical protein	tann.chr02.genedb	1549046	1550107	+	1	FAINT;
16642	TA03510	hypothetical protein, conserved	tann.chr03.genedb	491891	493273	+	0	NONE
16643	TA08365	hypothetical protein	tann.chr04.genedb	851755	854220	-	3	FAINT;Toxin_R_bind_C;FAINT;
16644	TA21090	hypothetical protein	tann.chr01.contig1.genedb	1870034	1870708	-	0	NONE
16645	TA02590	hypothetical protein	tann.chr03.genedb	82763	83845	-	0	NONE
16646	TA04220	hypothetical protein	tann.chr03.genedb	793084	793446	+	0	NONE
16647	TA16020	hypothetical protein	tann.chr02.genedb	35497	36564	-	1	Tash_PEST;
16648	TA04705	hypothetical protein	tann.chr03.genedb	993937	995528	-	0	NONE
16649	TA02560	hypothetical protein, conserved	tann.chr03.genedb	90931	92666	+	0	NONE
16650	TA03535	hypothetical protein	tann.chr03.genedb	520238	521083	-	0	NONE
16651	TA19970	hypothetical protein	tann.chr01.contig1.genedb	2413933	2414330	-	0	NONE
16652	TA17965	hypothetical protein	tann.chr03.genedb	1561181	1561612	+	1	RF-1;
16653	TA05830	hypothetical protein	tann.chr01.contig1.genedb	865881	866495	+	0	NONE
16654	TA08100	hypothetical protein	tann.chr04.genedb	749645	751441	-	0	NONE
16655	TA10025	hypothetical protein	tann.chr04.genedb	1522742	1523455	-	0	NONE
16656	TA05755	hypothetical protein	tann.chr01.contig1.genedb	898094	901342	-	3	MFS_1;CD20;Keratin_B2;
16657	TA19815	hypothetical protein	tann.chr01.contig1.genedb	2472841	2473244	+	0	NONE
16658	TA11320	hypothetical protein	tann.chr04.genedb	1644191	1645000	+	1	V-SNARE;
16659	TA21440	hypothetical protein, conserved	tann.chr01.contig1.genedb	2003862	2004265	-	0	NONE
16660	TA09250	hypothetical protein	tann.chr04.genedb	257769	258899	+	1	VAR1;
16661	TA18260	hypothetical protein	tann.chr03.genedb	1706718	1709152	-	0	NONE
16662	TA06375	hypothetical protein	tann.chr01.contig1.genedb	669780	670232	-	0	NONE
16663	TA10975	hypothetical protein	tann.chr04.genedb	1181900	1186336	-	1	VAR1;
16664	TA18363	hypothetical protein	tann.chr03.genedb	1747993	1750038	+	3	FAINT;TLP-20;FAINT;
16665	TA13635	hypothetical protein	tann.chr02.genedb	936391	936957	+	0	NONE
16666	TA12890	hypothetical protein, conserved	tann.chr02.genedb	1215697	1219045	+	0	NONE
16667	TA03110	Tash-like protein, putative	tann.chr01.contig1.genedb	1341437	1343296	-	2	FAINT;Leader_CPA1;
16668	TA19995	vesicle transport protein, putative	tann.chr01.contig1.genedb	2406192	2407057	-	1	V-SNARE;
16669	TA11755	hypothetical protein	tann.chr02.genedb	1595825	1597987	+	0	NONE
16670	TA10125	hypothetical protein	tann.chr04.genedb	1490416	1492833	-	0	NONE
16671	TA16440	hypothetical protein	tann.chr01.contig1.genedb	250106	252058	+	0	NONE
16672	TA12605	hypothetical protein	tann.chr02.genedb	1300019	1300911	-	0	NONE
16673	TA05690	hypothetical protein	tann.chr01.contig1.genedb	925812	928002	-	1	FBA_2;
16674	TA14070	hypothetical protein	tann.chr02.genedb	1813580	1814614	-	3	C1_1;Spectrin;RNA_pol_Rpb2_4;
16675	TA21195	hypothetical protein	tann.chr01.contig1.genedb	1905256	1906521	+	0	NONE
16676	TA21345	hypothetical protein	tann.chr01.contig1.genedb	1963025	1963423	-	0	NONE
16677	TA09420	Theileria-specific sub-telomeric protein, SVSP family, putative	tann.chr02.genedb	1947519	1948880	+	1	Cytadhesin_P30;
16678	TA10660	hypothetical protein	tann.chr04.genedb	1291373	1292794	+	7	MFS_1;CitMHS;HlyIII;7tm_1;Oxidored_q3;Ion_trans;C4dic_mal_tran;
16679	TA18530	hypothetical protein	tann.chr03.genedb	1310439	1312228	+	1	zf-MYND;
16680	TA16420	hypothetical protein	tann.chr01.contig1.genedb	255936	257295	+	0	NONE
16681	TA15175	hypothetical protein, conserved	tann.chr02.genedb	382940	384091	-	1	zf-CCCH;
16682	TA18355	hypothetical protein	tann.chr03.genedb	1741992	1743674	-	1	Baculo_LEF-3;
16683	TA08780	hypothetical protein	tann.chr04.genedb	1015659	1015913	-	0	NONE
16684	TA20190	hypothetical protein	tann.chr01.contig1.genedb	1424035	1426038	+	1	VAR1;
16685	TA02735	SfiI-subtelomeric fragment related protein family member, putative	tann.chr03.genedb	22651	23256	-	1	FAINT;
16686	TA08400	hypothetical protein	tann.chr04.genedb	865780	867244	-	0	NONE
16687	TA14615	hypothetical protein	tann.chr02.genedb	606985	608023	-	0	NONE
16688	TA15685	hypothetical protein	tann.chr02.genedb	179384	180154	-	1	FAINT;
16689	TA08770	hypothetical protein, conserved	tann.chr04.genedb	1012866	1013591	-	0	NONE
16690	TA03525	hypothetical protein, conserved	tann.chr03.genedb	514691	518132	-	3	VAR1;PCNA_N;Cenp-B_dimeris;
16691	TA12565	cargo protein (transmembrane protein tmp21 homologue), putative	tann.chr02.genedb	1311097	1311738	-	0	NONE
16692	TA20835	hypothetical protein	tann.chr01.contig1.genedb	1762874	1765085	+	0	NONE
16693	TA11085	hypothetical protein, conserved	tann.chr04.genedb	1742715	1746425	-	3	S1;Pea-VEAacid;S1;
16694	TA11400	SfiI-subtelomeric fragment related protein family member, putative	tann.chr02.genedb	1938366	1940765	+	2	Tash_PEST;FAINT;
16695	TA16865	hypothetical protein	tann.chr01.contig1.genedb	458241	462212	-	0	NONE
16696	TA19980	hypothetical protein	tann.chr01.contig1.genedb	2411556	2412138	-	0	NONE
16697	TA18285	perforin-related protein, putative	tann.chr03.genedb	1714530	1719546	+	1	MACPF;
16698	TA21255	hypothetical protein, conserved	tann.chr01.contig1.genedb	1929167	1931270	-	1	Extensin_2;
16699	TA20760	hypothetical protein	tann.chr01.contig1.genedb	1701970	1702617	-	0	NONE
16700	TA12975	hypothetical protein	tann.chr02.genedb	1181537	1181974	-	0	NONE
16701	TA21420	RNA binding protein, putative	tann.chr01.contig1.genedb	1992135	1993089	+	1	RRM_1;
16702	TA13985	hypothetical protein	tann.chr02.genedb	809964	811827	+	1	K-box;
16703	TA03705	hypothetical protein	tann.chr03.genedb	166858	167709	-	0	NONE
16704	TA11705	hypothetical protein	tann.chr02.genedb	1905123	1909799	-	2	PH;LRR_1;
16705	TA03805	hypothetical protein	tann.chr03.genedb	618449	622031	-	4	PT;Ferritin;GRP;Metallothio_PEC;
16706	TA03315	phospholipase, putative	tann.chr03.genedb	404037	406541	-	1	FAINT;
16707	TA06475	sugar transporter, putative	tann.chr01.contig1.genedb	1099951	1100970	-	2	TPT;RNA_pol_Rpb1_3;
16708	TA15305	SfiI-subtelomeric fragment related protein family member, putative	tann.chr02.genedb	331395	333110	+	1	FAINT;
16709	TA19865	surface protein d precursor	tann.chr01.contig1.genedb	2455778	2456314	-	0	NONE
16710	TA14005	hypothetical protein	tann.chr02.genedb	802915	803772	+	0	NONE
16711	TA15035	hypothetical protein	tann.chr02.genedb	424709	431673	+	6	Plasmid_parti;VirB8;Clathrin;DUF1703;NERD;VAR1;
16712	TA03305	hypothetical protein	tann.chr03.genedb	398143	400326	-	1	FAINT;
16713	TA10135	hypothetical protein	tann.chr04.genedb	1485976	1488115	+	0	NONE
16714	TA06830	hypothetical protein	tann.chr01.contig1.genedb	1024238	1024814	-	0	NONE
16715	TA10705	hypothetical protein, conserved	tann.chr04.genedb	1281967	1283655	-	1	Gpi16;
16716	TA04890	hypothetical protein, conserved	tann.chr03.genedb	1100613	1103393	+	0	NONE
16717	TA20985	hypothetical protein	tann.chr01.contig1.genedb	1835818	1836483	-	1	FAINT;
16718	TA21480	hypothetical protein, conserved	tann.chr01.contig1.genedb	2016705	2018664	+	1	FAST_1;
16719	TA15985	hypothetical protein	tann.chr02.genedb	50479	51160	+	0	NONE
16720	TA10055	hypothetical protein, conserved	tann.chr04.genedb	1511305	1512855	+	0	NONE
16721	TA14035	hypothetical protein	tann.chr02.genedb	787259	788080	-	1	PPP4R2;
16722	TA11260	hypothetical protein	tann.chr04.genedb	1664312	1665172	+	1	DnaJ;
16723	TA06785	hypothetical protein	tann.chr01.contig1.genedb	1039034	1041298	+	1	DIE2_ALG10;
16724	TA04065	hypothetical protein	tann.chr03.genedb	737770	739003	+	0	NONE
16725	TA08410	hypothetical protein	tann.chr04.genedb	869108	873240	+	3	PH;Pex24p;Sigma70_ner;
16726	TA12655	hypothetical protein	tann.chr02.genedb	1286643	1287354	+	1	RNA_pol_Rpb7_N;
16727	TA17655	hypothetical protein	tann.chr03.genedb	1466017	1466441	+	0	NONE
16728	TA05575	Theileria-specific sub-telomeric protein, SVSP family	tann.chr03.genedb	1870847	1872247	+	0	NONE
16729	TA03730	cysteine proteinase precursor, tacP	tann.chr03.genedb	581004	582500	+	2	Inhibitor_I29;Peptidase_C1;
16730	TA17335	hypothetical protein	tann.chr04.genedb	112480	113733	-	1	K-box;
16731	TA06875	hypothetical protein	tann.chr01.contig1.genedb	1000633	1004501	-	1	YSIRK_signal;
16732	TA16385	hypothetical protein, conserved	tann.chr01.contig1.genedb	264399	266837	+	1	S-antigen;
16733	TA14675	hypothetical protein	tann.chr02.genedb	576682	577734	-	1	FAINT;
16734	TA05040	hypothetical protein	tann.chr03.genedb	1147308	1148299	-	3	VAR1;C1_1;C1_4;
16735	TA05165	hypothetical protein, conserved	tann.chr03.genedb	1196695	1197773	+	1	Elf1;
16736	TA06340	hypothetical protein, conserved	tann.chr01.contig1.genedb	679820	680429	-	2	zf-C3HC4;zf-C2H2;
16737	TA07635	hypothetical protein, conserved	tann.chr04.genedb	570101	571682	-	3	HTH_9;RNA_pol_Rpc82;TrmB;
16738	TA11545	hypothetical protein	tann.chr02.genedb	1692016	1693067	+	0	NONE
16739	TA06765	hypothetical protein, conserved	tann.chr01.contig1.genedb	1046218	1047205	+	2	UEV;STAT_alpha;
16740	TA18325	hypothetical protein	tann.chr03.genedb	1728633	1729818	-	1	MACPF;
16741	TA20080	hypothetical protein	tann.chr01.contig1.genedb	2365933	2366882	+	0	NONE
16742	TA19680	hypothetical protein	tann.chr01.contig1.genedb	2058405	2064330	-	6	DUF964;Rota_NS53;Borrelia_orfA;RNA_pol_Rpb1_1;SirA;zf-C3HC4;
16743	TA21120	hypothetical protein	tann.chr01.contig1.genedb	1879863	1881295	+	0	NONE
16744	TA21350	hypothetical protein, conserved	tann.chr01.contig1.genedb	1963740	1967323	-	6	Rep_1;Tup_N;DUF827;Prefoldin_2;VAR1;She9_MDM33;
16745	TA12225	hypothetical protein	tann.chr02.genedb	1432566	1433885	+	0	NONE
16746	TA18380	hypothetical protein	tann.chr03.genedb	1284393	1284959	-	0	NONE
16747	TA05585	SfiI-subtelomeric fragment related protein family member, putative	tann.chr03.genedb	1866882	1869221	+	1	FAINT;
16748	TA19655	hypothetical protein	tann.chr01.contig1.genedb	2085551	2086163	+	0	NONE
16749	TA03935	hypothetical protein, conserved	tann.chr03.genedb	686912	688111	+	0	NONE
16750	TA15765	hypothetical protein	tann.chr02.genedb	144034	146370	+	0	NONE
16751	TA06140	hypothetical protein	tann.chr01.contig1.genedb	1114727	1116905	+	1	FHA;
16752	TA19550	rna-associated protein, putative	tann.chr01.contig1.genedb	2123999	2126071	-	1	S1;
16753	TA15470	hypothetical protein, conserved	tann.chr02.genedb	277362	278493	+	1	ELMO_CED12;
16754	TA13075	hypothetical protein	tann.chr02.genedb	1145429	1146167	-	0	NONE
16755	TA21100	integral membrane protein, putative	tann.chr01.contig1.genedb	1873451	1875364	+	6	CitMHS;MFS_1;YjgP_YjgQ;C4dic_mal_tran;DUF1700;TatC;
16756	TA09010	hypothetical protein, conserved	tann.chr04.genedb	1107007	1107865	+	1	K_tetra;
16757	TA12165	hypothetical protein	tann.chr02.genedb	1457977	1458677	+	0	NONE
16758	TA16005	hypothetical protein	tann.chr02.genedb	47220	48503	-	1	FAINT;
16759	TA11895	transcriptional regulator, putative	tann.chr02.genedb	1554543	1555679	-	4	Tropomyosin;STAG;Prefoldin_2;FlaC_arch;
16760	TA18005	hypothetical protein	tann.chr03.genedb	1574584	1576988	+	2	FAINT;Abhydrolase_1;
16761	TA04730	hypothetical protein	tann.chr03.genedb	1009979	1011294	+	0	NONE
16762	TA05385	hypothetical protein, conserved	tann.chr03.genedb	301675	302138	+	1	RRM_1;
16763	TA02900	hypothetical protein	tann.chr01.contig1.genedb	1245536	1249309	+	1	P53_TAD;
16764	TA20990	hypothetical protein	tann.chr01.contig1.genedb	1837225	1837749	-	0	NONE
16765	TA04755	hypothetical protein	tann.chr03.genedb	1019165	1020873	-	0	NONE
16766	TA15330	hypothetical protein, conserved	tann.chr02.genedb	323527	325083	+	1	RRM_1;
16767	TA13360	hypothetical protein	tann.chr02.genedb	1043138	1043875	+	0	NONE
16768	TA11200	hypothetical protein	tann.chr04.genedb	1681725	1682546	+	0	NONE
16769	TA05050	hypothetical protein	tann.chr03.genedb	1150517	1151170	+	0	NONE
16770	TA17325	integral membrane protein, putative	tann.chr04.genedb	109767	110369	+	2	Serpentine_r_xa;MpPF26;
16771	TA15240	hypothetical protein	tann.chr02.genedb	350866	351582	-	0	NONE
16772	TA11485	hypothetical protein	tann.chr02.genedb	1915451	1920520	-	5	FAINT;Urm1;FAINT;S-antigen;FAINT;
16773	TA16205	hypothetical protein	tann.chr01.contig1.genedb	327906	328385	+	0	NONE
16774	TA05140	hypothetical protein	tann.chr03.genedb	242435	243308	+	0	NONE
16775	TA02910	adaptor protein, putative	tann.chr01.contig1.genedb	1251711	1253249	-	3	Clat_adaptor_s;Adap_comp_sub;Thermopsin;
16776	TA15755	hypothetical protein	tann.chr02.genedb	149412	150881	-	0	NONE
16777	TA21085	hypothetical protein	tann.chr01.contig1.genedb	1867282	1869977	+	3	WD40;VAR1;WD40;
16778	TA05495	hypothetical protein	tann.chr03.genedb	356935	357930	+	0	NONE
16779	TA17950	hypothetical protein	tann.chr03.genedb	1558354	1559059	+	0	NONE
16780	TA17255	hypothetical protein	tann.chr04.genedb	88253	88648	-	1	GN3L_Grn1;
16781	TA02860	hypothetical protein, conserved	tann.chr01.contig1.genedb	1228174	1229861	+	1	FAST_1;
16782	TA12205	hypothetical protein, conserved	tann.chr02.genedb	1439836	1440684	+	0	NONE
16783	TA20335	hypothetical protein	tann.chr01.contig1.genedb	1500436	1502768	-	1	WD40;
16784	TA14835	hypothetical protein	tann.chr02.genedb	516786	518138	-	0	NONE
16785	TA19365	hypothetical protein	tann.chr01.contig1.genedb	2199619	2201124	-	0	NONE
16786	TA10300	hypothetical protein	tann.chr04.genedb	1424497	1425737	-	0	NONE
16787	TA10230	hypothetical protein	tann.chr04.genedb	1452861	1456304	+	0	NONE
16788	TA12985	hypothetical protein	tann.chr02.genedb	1176475	1177905	-	3	Arch_ATPase;MMR_HSR1;NACHT;
16789	TA08520	hypothetical protein	tann.chr04.genedb	912968	914746	-	1	DsbD;
16790	TA20135	hypothetical protein	tann.chr01.contig1.genedb	1391541	1394229	-	0	NONE
16791	TA11265	hypothetical protein	tann.chr04.genedb	1662182	1664055	+	3	FCH;MotCF;DUF1798;
16792	TA06710	hypothetical protein	tann.chr01.contig1.genedb	1070191	1073004	+	2	MutS_I;VAR1;
16793	TA14365	hypothetical protein	tann.chr02.genedb	690424	691654	+	0	NONE
16794	TA19820	hypothetical protein	tann.chr01.contig1.genedb	2471738	2472558	-	0	NONE
16795	TA15555	hypothetical protein, conserved	tann.chr02.genedb	237369	239051	-	1	GRP;
16796	TA10745	hypothetical protein, conserved	tann.chr04.genedb	1770456	1772711	+	1	WD40;
16797	TA10650	hypothetical protein	tann.chr04.genedb	1296217	1297725	+	2	MFS_1;PMP1_2;
16798	TA05185	hypothetical protein, conserved	tann.chr03.genedb	1204937	1205726	-	0	NONE
16799	TA18365	hypothetical protein	tann.chr03.genedb	1750292	1750792	+	0	NONE
16800	TA15520	SfiI-subtelomeric fragment related protein family member, putative	tann.chr02.genedb	251648	254353	+	3	FAINT;Baculo_PEP_C;FAINT;
16801	TA11315	hypothetical protein	tann.chr04.genedb	1645201	1646547	+	0	NONE
16802	TA13540	hypothetical protein	tann.chr02.genedb	977369	985339	-	2	DUF948;cNMP_binding;
16803	TA20675	thioredoxin-like protein, putative	tann.chr01.contig1.genedb	1655726	1656588	-	0	NONE
16804	TA19685	hypothetical protein	tann.chr01.contig1.genedb	2057553	2058293	+	0	NONE
16805	TA05475	hypothetical protein	tann.chr03.genedb	341010	348225	+	2	DHC_N1;VAR1;
16806	TA08115	hypothetical protein	tann.chr04.genedb	755616	756536	+	0	NONE
16807	TA16425	hypothetical protein	tann.chr01.contig1.genedb	254738	255660	-	0	NONE
16808	TA20285	hypothetical protein	tann.chr01.contig1.genedb	1475079	1478967	-	0	NONE
16809	TA05285	hypothetical protein, conserved	tann.chr03.genedb	255470	256471	+	1	TFIIS_M;
16810	TA10045	hypothetical protein, conserved	tann.chr04.genedb	1515780	1517610	+	0	NONE
16811	TA18545	integral membrane protein	tann.chr03.genedb	1315165	1316538	+	3	BPD_transp_2;MFS_1;YibE_F;
16812	TA14930	hypothetical protein	tann.chr02.genedb	485111	486228	-	0	NONE
16813	TA07475	SfiI-subtelomeric fragment related protein family member, putative	tann.chr04.genedb	507626	509578	-	3	FAINT;VAR1;FAINT;
16814	TA08610	prefoldin subunit, putative	tann.chr04.genedb	202138	202836	+	1	Prefoldin_2;
16815	TA17960	hypothetical protein	tann.chr03.genedb	1560100	1560966	+	0	NONE
16816	TA04610	hypothetical protein	tann.chr03.genedb	934219	934668	-	0	NONE
16817	TA11595	hypothetical protein	tann.chr02.genedb	1676596	1677283	-	0	NONE
16818	TA11605	hypothetical protein	tann.chr02.genedb	1672937	1673443	-	1	HisKA;
16819	TA16025	Theileria-specific sub-telomeric protein, SVSP family, putative	tann.chr02.genedb	33419	35101	-	2	Tash_PEST;FAINT;
16820	TA19415	hypothetical protein	tann.chr01.contig1.genedb	2187697	2188273	-	1	DUF1674;
16821	TA09320	hypothetical protein	tann.chr04.genedb	294336	295657	-	2	DUF962;Got1;
16822	TA06400	hypothetical protein, conserved	tann.chr01.contig1.genedb	657485	660831	+	1	VAR1;
16823	TA07995	hypothetical protein	tann.chr04.genedb	703933	709275	+	1	DHC_N1;
16824	TA12895	hypothetical protein	tann.chr02.genedb	1212245	1215386	-	1	VAR1;
16825	TA04035	hypothetical protein, conserved	tann.chr03.genedb	726827	728361	+	3	PIG-U;COPI_assoc;ATP_synt_H;
16826	TA11565	cysteine proteinase, putative	tann.chr02.genedb	1685503	1686744	+	2	Inhibitor_I29;Peptidase_C1;
16827	TA16075	hypothetical protein	tann.chr02.genedb	1741808	1743865	-	2	VAR1;RAP;
16828	TA16580	hypothetical protein	tann.chr01.contig1.genedb	196343	197059	-	0	NONE
16829	TA15290	hypothetical protein	tann.chr02.genedb	337616	338284	+	0	NONE
16830	TA02710	hypothetical protein	tann.chr03.genedb	43716	44426	-	1	FAINT;
16831	TA21360	60S ribosomal protein L38, putative	tann.chr01.contig1.genedb	1969342	1969581	+	1	Ribosomal_L38e;
16832	TA05465	hypothetical protein	tann.chr03.genedb	331440	339745	+	1	DUF943;
16833	TA03090	hypothetical protein	tann.chr01.contig1.genedb	1337014	1338381	-	0	NONE
16834	TA02930	hypothetical protein	tann.chr01.contig1.genedb	1261190	1264015	-	1	VAR1;
16835	TA12760	hypothetical protein	tann.chr02.genedb	1253016	1255536	+	1	DUF1978;
16836	TA08915	hypothetical protein	tann.chr04.genedb	1075205	1076347	+	0	NONE
16837	TA10765	hypothetical protein	tann.chr04.genedb	1257632	1257856	+	0	NONE
16838	TA20550	hypothetical protein	tann.chr01.contig1.genedb	1585772	1586432	-	1	CBFD_NFYB_HMF;
16839	TA08302	hypothetical protein, conserved	tann.chr04.genedb	821181	821870	+	0	NONE
16840	TA16410	hypothetical protein, conserved	tann.chr01.contig1.genedb	536910	537666	-	0	NONE
16841	TA16455	vacuolar sorting protein (Vps16 homologue), putative	tann.chr01.contig1.genedb	242436	245225	-	2	Vps16_N;Vps16_C;
16842	TA09825	hypothetical protein, conserved	tann.chr04.genedb	1616509	1617051	-	0	NONE
16843	TA05920	hypothetical protein	tann.chr01.contig1.genedb	821598	822153	+	0	NONE
16844	TA03755	sporozoite surface antigen	tann.chr03.genedb	591333	594086	+	2	Sporozoite_P67;DUF601;
16845	TA15745	hypothetical protein	tann.chr02.genedb	154044	155814	-	0	NONE
16846	TA15285	hypothetical protein	tann.chr02.genedb	338434	339294	-	0	NONE
16847	TA18825	hypothetical protein	tann.chr03.genedb	1420112	1421740	+	0	NONE
16848	TA04885	nucleolar protein, putative	tann.chr03.genedb	1099328	1100428	-	1	Nol1_Nop2_Fmu;
16849	TA16555	hypothetical protein	tann.chr01.contig1.genedb	200602	202172	+	2	mRNA_cap_enzyme;DNA_ligase_A_M;
16850	TA16355	hypothetical protein, conserved	tann.chr01.contig1.genedb	280143	281181	+	0	NONE
16851	TA15435	hypothetical protein	tann.chr02.genedb	289931	291127	-	0	NONE
16852	TA06250	hypothetical protein	tann.chr01.contig1.genedb	1107894	1110405	+	2	VAR1;zf-Tim10_DDP;
16853	TA05810	hypothetical protein	tann.chr01.contig1.genedb	870415	871171	-	1	dsDNA_bind;
16854	TA09965	hypothetical protein	tann.chr04.genedb	1547461	1548663	-	1	QLQ;
16855	TA10855	hypothetical protein	tann.chr04.genedb	1764981	1768415	+	2	VAR1;TerC;
16856	TA05435	hypothetical protein	tann.chr03.genedb	317598	318995	+	0	NONE
16857	TA03670	hypothetical protein	tann.chr03.genedb	565929	566519	+	0	NONE
16858	TA10345	hypothetical protein	tann.chr04.genedb	1415033	1416223	+	0	NONE
16859	TA20105	hypothetical protein	tann.chr01.contig1.genedb	1379081	1381654	-	2	Vps53_N;COG4;
16860	TA05375	hypothetical protein	tann.chr03.genedb	295072	298944	+	1	FAINT;
16861	TA11285	hypothetical protein	tann.chr04.genedb	1656454	1657431	+	0	NONE
16862	TA17630	hypothetical protein	tann.chr03.genedb	1439464	1444498	+	0	NONE
16863	TA17985	zinc finger protein, putative	tann.chr03.genedb	1567165	1568133	-	1	zf-C2H2;
16864	TA04745	hypothetical protein	tann.chr03.genedb	1015689	1016070	-	0	NONE
16865	TA18245	hypothetical protein	tann.chr03.genedb	1703960	1704847	-	0	NONE
16866	TA08905	hypothetical protein	tann.chr04.genedb	1072350	1072970	+	1	efhand;
16867	TA13825	hypothetical protein	tann.chr02.genedb	875121	875762	+	0	NONE
16868	TA08730	hypothetical protein	tann.chr04.genedb	995631	997531	-	0	NONE
16869	TA17185	hypothetical protein	tann.chr04.genedb	61484	62371	-	1	FAINT;
16870	TA16565	hypothetical protein	tann.chr01.contig1.genedb	197514	198215	-	0	NONE
16871	TA08310	hypothetical protein	tann.chr04.genedb	822980	825298	+	5	PLU-1;Pox_VLTF3;Sec8_exocyst;VAR1;DegQ;
16872	TA02925	short chain dehydrogenase, putative	tann.chr01.contig1.genedb	1259859	1261110	-	1	adh_short;
16873	TA14080	hypothetical protein	tann.chr02.genedb	774033	776051	-	0	NONE
16874	TA17175	SfiI-subtelomeric fragment related protein family member, putative	tann.chr04.genedb	55368	58655	-	2	Integrin_b_cyt;FAINT;
16875	TA08765	hypothetical protein, conserved	tann.chr04.genedb	1010225	1012693	-	0	NONE
16876	TA10350	hypothetical protein	tann.chr04.genedb	1414076	1414809	-	1	Acetyltransf_1;
16877	TA12955	hypothetical protein	tann.chr02.genedb	1187342	1188972	-	2	DUF1157;DUF1713;
16878	TA18805	hypothetical protein, conserved	tann.chr03.genedb	1408365	1408619	-	0	NONE
16879	TA16200	haloacid dehalogenase-like family hydrolase, putative	tann.chr01.contig1.genedb	328472	329415	-	3	S6PP;Hydrolase;Hydrolase_3;
16880	TA18250	hypothetical protein	tann.chr03.genedb	1704954	1705720	+	0	NONE
16881	TA19000	transcriptional adaptor2-related protein, putative	tann.chr01.contig1.genedb	2321630	2323850	-	3	ZZ;C1_3;Myb_DNA-binding;
16882	TA03515	hypothetical protein, conserved	tann.chr03.genedb	493342	495902	-	3	zf-HIT;DUF1610;MA-Mit;
16883	TA07615	hypothetical protein, conserved	tann.chr04.genedb	565894	567344	-	0	NONE
16884	TA06350	hypothetical protein	tann.chr01.contig1.genedb	676046	678438	-	1	BRCA-2_OB1;
16885	TA17275	hypothetical protein	tann.chr04.genedb	94774	96116	+	0	NONE
16886	TA14875	hypothetical protein	tann.chr02.genedb	504299	505166	+	0	NONE
16887	TA05200	hypothetical protein	tann.chr03.genedb	1210647	1211558	-	0	NONE
16888	TA05150	hypothetical protein, conserved	tann.chr03.genedb	1189692	1191179	+	1	MFS_1;
16889	TA13085	hypothetical protein	tann.chr02.genedb	1137059	1142611	+	2	FF;Peroxin-13_N;
16890	TA03040	hypothetical protein, conserved	tann.chr01.contig1.genedb	1317498	1318550	-	1	RRM_1;
16891	TA20300	hypothetical protein	tann.chr01.contig1.genedb	1481505	1482947	-	0	NONE
16892	TA08235	hypothetical protein	tann.chr04.genedb	795996	797474	-	1	Cenp-B_dimeris;
16893	TA07355	hypothetical protein, conserved	tann.chr04.genedb	463902	467908	-	1	MS_channel;
16894	TA07500	hypothetical protein	tann.chr04.genedb	518510	521273	-	2	Gon7;AT_hook;
16895	TA03600	hypothetical protein, conserved	tann.chr03.genedb	542043	544581	+	1	ATP_bind_3;
16896	TA03865	hypothetical protein	tann.chr03.genedb	645102	646576	+	1	Elong-fact-P_C;
16897	TA20500	hypothetical protein	tann.chr01.contig1.genedb	1569755	1570723	-	0	NONE
16898	TA12075	hypothetical protein	tann.chr02.genedb	1485907	1488783	+	0	NONE
16899	TA04710	hypothetical protein	tann.chr03.genedb	996373	997169	+	0	NONE
16900	TA06380	hypothetical protein, conserved	tann.chr01.contig1.genedb	668513	669383	-	0	NONE
16901	TA07325	hypothetical protein	tann.chr04.genedb	448688	451006	-	1	Mac-1;
16902	TA18140	hypothetical protein	tann.chr03.genedb	1656229	1658121	+	1	JmjC;
16903	TA11245	hypothetical protein	tann.chr04.genedb	1668737	1669570	-	0	NONE
16904	TA09715	hypothetical protein	tann.chr01.contig1.genedb	31429	32064	+	0	NONE
16905	TA18375	hypothetical protein	tann.chr03.genedb	1754644	1758275	+	3	SAP18;UvrD-helicase;DHC_N1;
16906	TA04345	hypothetical protein	tann.chr03.genedb	842113	842994	-	0	NONE
16907	TA18930	hypothetical protein	tann.chr01.contig1.genedb	2351182	2354193	+	1	FliD_C;
16908	TA15480	hypothetical protein	tann.chr02.genedb	266861	267535	-	2	DUF540;EPV_E5;
16909	TA13410	actin ii, putative	tann.chr02.genedb	1835793	1837148	-	1	Actin;
16910	TA06435	actin depolymerizing factor, putative	tann.chr01.contig1.genedb	644591	644985	+	1	Cofilin_ADF;
16911	TA12910	histone h3-like, putative	tann.chr02.genedb	1860848	1861983	+	2	Histone;CBFD_NFYB_HMF;
16912	TA04145	hypothetical protein	tann.chr03.genedb	187209	191292	-	1	VAR1;
16913	TA17710	hypothetical protein	tann.chr03.genedb	1485043	1486453	+	0	NONE
16914	TA15915	hypothetical protein, conserved	tann.chr02.genedb	96297	96740	-	1	Cgr1;
16915	TA17975	hypothetical protein, conserved	tann.chr03.genedb	1564673	1566280	+	3	Laminin_I;ERM;Pox_A_type_inc;

## Sheet: Ta6
ClusterID	GeneID	Annotation	Chromosome	Start	End	Orientation	#Domain	PfamDomain
15920	TA09920	SfiI-subtelomeric fragment related protein family member, putative	tann.chr04.genedb	1804732	1806714	+	1	FAINT;
15920	TA11415	SfiI-subtelomeric fragment related protein family member, putative	tann.chr02.genedb	1932888	1934876	+	1	FAINT;
15939	TA05535	SfiI-subtelomeric fragment related protein family member, putative	tann.chr03.genedb	1884323	1885306	+	1	FAINT;
15939	TA18875	SfiI-subtelomeric fragment related protein family member, putative	tann.chr01.contig1.genedb	2570855	2571949	+	2	B_lectin;FAINT;
16057	TA17130	Theileria-specific sub-telomeric protein, SVSP family	tann.chr04.genedb	28916	30445	-	0	NONE
16057	TA19060	conserved Theileria-specific sub-telomeric protein, SVSP family	tann.chr01.contig1.genedb	2557972	2559012	+	1	EFP;
16103	TA03060	SfiI-subtelomeric fragment related protein family member, putative	tann.chr01.contig1.genedb	1324270	1324944	+	0	NONE
16103	TA13650	SfiI-subtelomeric fragment related protein family member, putative	tann.chr02.genedb	929200	929859	+	0	NONE
16395	TA05550	Theileria-specific sub-telomeric protein, SVSP family	tann.chr03.genedb	1879553	1880842	+	1	FAINT;
16395	TA16035	Theileria-specific sub-telomeric protein, SVSP family, putative	tann.chr02.genedb	29797	31008	-	1	FAINT;
16621	TA11905	hypothetical protein	tann.chr02.genedb	1551842	1552441	+	0	NONE
16621	TA11890	hypothetical protein	tann.chr02.genedb	1555920	1556629	+	0	NONE
189	TA05245	Tpr-related protein family member, putative	tann.chr03.genedb	1236264	1236873	+	0	NONE
189	TA09280	hypothetical protein, conserved	tann.chr04.genedb	265065	266660	-	1	DUF124;
189	TA15485	hypothetical protein, conserved	tann.chr02.genedb	261969	266774	-	1	FlaF_arch;
189	TA03835	hypothetical protein, conserved	tann.chr03.genedb	630121	631713	+	1	5_nucleotid_C;
189	TA21375	hypothetical protein	tann.chr01.contig1.genedb	1973142	1974528	-	0	NONE
189	TA09260	hypothetical protein	tann.chr04.genedb	260095	260790	-	0	NONE
189	TA16600	Tpr-related protein family member, putative	tann.chr01.contig1.genedb	180077	180982	+	1	CBM_2;
189	TA15320	hypothetical protein, conserved	tann.chr02.genedb	327688	328919	+	0	NONE
189	TA09255	hypothetical protein	tann.chr04.genedb	259285	259926	-	0	NONE
189	TA09600	Tpr-related protein family member, putative	tann.chr01.contig1.genedb	87783	91313	+	1	Adeno_GP19K;
189	TA13940	hypothetical protein	tann.chr02.genedb	832872	835244	+	0	NONE
189	TA04795	hypothetical protein	tann.chr03.genedb	1048467	1049440	+	1	Methyltransf_6;
189	TA02945	Tpr-related protein family member, putative	tann.chr01.contig1.genedb	1268000	1269888	+	0	NONE
189	TA14135	Tpr-related protein family member, putative	tann.chr02.genedb	758548	759276	-	0	NONE
189	TA21395	hypothetical protein	tann.chr01.contig1.genedb	1980276	1981076	-	1	Glycoprotein_G;
189	TA18640	hypothetical protein	tann.chr03.genedb	1350742	1351674	+	0	NONE
189	TA06260	Tpr-related protein family member, putative	tann.chr01.contig1.genedb	710444	713464	+	3	MFS_1;Tetraspannin;Cna_B;
189	TA18645	hypothetical protein	tann.chr03.genedb	1352323	1353947	+	0	NONE
189	TA05250	hypothetical protein, conserved	tann.chr03.genedb	1236984	1240066	+	1	SerH;
189	TA17570	hypothetical protein	tann.chr03.genedb	1240820	1242931	+	0	NONE
189	TA03845	hypothetical protein, conserved	tann.chr03.genedb	634649	636694	-	0	NONE
189	TA04820	hypothetical protein, conserved	tann.chr03.genedb	1061595	1063668	-	2	DUF1239;SLAP;
24772	TA15405	hypothetical protein	tann.chr02.genedb	300095	300398	+	0	NONE
24773	TA14160	hypothetical protein	tann.chr02.genedb	753808	753963	+	0	NONE
24774	TA14085	hypothetical protein	tann.chr02.genedb	773480	773740	-	0	NONE
24775	TA07110	hypothetical protein	tann.chr04.genedb	351994	352452	-	0	NONE
24776	TA13300	hypothetical protein, conserved	tann.chr02.genedb	1066886	1067595	+	0	NONE
24777	TA03325	hypothetical protein	tann.chr03.genedb	408615	409052	-	0	NONE
24778	TA03260	hypothetical protein	tann.chr03.genedb	386113	386674	+	0	NONE
24779	TA05240	Tpr-related protein family member, putative	tann.chr03.genedb	1235324	1236252	+	0	NONE
24780	TA20355	hypothetical protein	tann.chr01.contig1.genedb	1512443	1513739	+	0	NONE
24781	TA17775	hypothetical protein	tann.chr03.genedb	1262407	1262646	-	0	NONE
24782	TA11390	Theileria-specific sub-telomeric protein, SVSP family, putative	tann.chr02.genedb	1942993	1944585	+	0	NONE
24783	TA10210	hypothetical protein	tann.chr04.genedb	1461282	1461785	+	1	zf-C2H2;
24784	TA18730	hypothetical protein	tann.chr03.genedb	1382717	1383486	+	0	NONE
24785	TA12170	hypothetical protein	tann.chr02.genedb	1456876	1457598	-	0	NONE
24786	TA19120	hypothetical protein	tann.chr01.contig1.genedb	2283399	2283885	+	0	NONE
24787	TA17440	hypothetical protein	tann.chr03.genedb	1828066	1828433	-	0	NONE
24788	TA18665	hypotetical protein	tann.chr03.genedb	1360987	1362181	+	0	NONE
24789	TA11770	hypothetical protein	tann.chr02.genedb	1592338	1593548	-	0	NONE
24790	TA15170	hypothetical protein	tann.chr02.genedb	384335	384583	-	0	NONE
24791	TA12245	hypothetical protein	tann.chr02.genedb	1425883	1426347	-	1	DUF1312;
24792	TA11760	hypothetical protein	tann.chr02.genedb	1903158	1904975	-	0	NONE
24793	TA18680	hypothetical protein, conserved	tann.chr03.genedb	1366740	1367387	-	1	rRNA_processing;
24794	TA07610	hypothetical protein	tann.chr04.genedb	564081	565640	-	1	Cytadhesin_P30;
24795	TA10420	hypothetical protein	tann.chr04.genedb	1784387	1786732	-	5	MreD;MFS_1;Glyco_transf_22;YjgP_YjgQ;DUF334;
24796	TA06535	hypothetical protein	tann.chr01.contig1.genedb	607542	607718	+	0	NONE
24797	TA13745	hypothetical protein	tann.chr02.genedb	896245	897304	-	0	NONE
24798	TA15355	hypothetical protein	tann.chr02.genedb	315989	316210	-	0	NONE
24799	TA15645	hypothetical protein	tann.chr02.genedb	196478	196889	+	0	NONE
24800	TA11280	hypothetical protein	tann.chr04.genedb	1658050	1659204	+	0	NONE
24801	TA12990	hypothetical protein	tann.chr02.genedb	1175947	1176261	-	0	NONE
24802	TA14195	hypothetical protein, conserved	tann.chr02.genedb	748575	749635	-	3	PHD;zf-C3HC4;zf-RING-like;
24803	TA20685	hypothetical protein	tann.chr01.contig1.genedb	1658762	1659110	-	0	NONE
24804	TA10015	hypothetical protein, conserved	tann.chr04.genedb	1526889	1527520	-	0	NONE
24805	TA03660	hypothetical protein, conserved	tann.chr03.genedb	564419	564794	+	1	Frataxin_Cyay;
24806	TA13695	hypothetical protein	tann.chr02.genedb	912057	912425	+	0	NONE
24807	TA02840	hypothetical protein	tann.chr01.contig1.genedb	1215325	1216824	+	0	NONE
24808	TA08005	hypothetical protein	tann.chr04.genedb	709370	710404	+	1	C1D;
24809	TA20370	hypothetical protein	tann.chr01.contig1.genedb	1519482	1520696	+	0	NONE
24810	TA09055	hypothetical protein	tann.chr04.genedb	1124468	1125187	+	0	NONE
24811	TA15670	hypothetical protein	tann.chr02.genedb	190224	190799	-	1	Fcf2;
24812	TA17430	hypothetical protein	tann.chr03.genedb	1829639	1830453	+	0	NONE
24813	TA10215	16S rRNA processing protein (RimM homologue), putative	tann.chr04.genedb	1460464	1461201	+	1	RimM;
24814	TA05565	Theileria-specific sub-telomeric protein, SVSP family	tann.chr03.genedb	1874431	1876143	+	2	RNA_pol_Rpb1_5;FAINT;
24815	TA17195	hypothetical protein	tann.chr04.genedb	63554	64941	-	1	Hus1;
24816	TA14310	hypothetical protein	tann.chr02.genedb	706874	707380	-	0	NONE
24817	TA15315	Tpr-related protein family member, putative	tann.chr02.genedb	329081	329518	-	0	NONE
24818	TA10825	hypothetical protein	tann.chr04.genedb	1238152	1238618	-	0	NONE
24819	TA17765	hypothetical protein	tann.chr03.genedb	1502337	1503288	-	0	NONE
24820	TA21205	hypothetical protein	tann.chr01.contig1.genedb	1907272	1907717	+	0	NONE
24821	TA16795	Tpr-related protein family member, putative	tann.chr01.contig1.genedb	488616	490724	-	3	Laminin_I;SRR;MASE1;
24822	TA03915	hypothetical protein	tann.chr03.genedb	677717	678040	-	0	NONE
24823	TA04800	hypothetical protein	tann.chr03.genedb	1049710	1050121	+	1	MucBP;
24824	TA08250	hypothetical protein, conserved	tann.chr04.genedb	801620	802123	+	0	NONE
24825	TA15650	hypothetical protein	tann.chr02.genedb	195940	196266	-	0	NONE
24826	TA02585	hypothetical protein	tann.chr03.genedb	84218	84754	-	0	NONE
24827	TA17915	hypothetical protein	tann.chr03.genedb	1548198	1549616	+	0	NONE
24828	TA21035	hypothetical protein	tann.chr01.contig1.genedb	1852375	1853093	+	0	NONE
24829	TA09275	SfiI-subtelomeric fragment related protein family member, putative	tann.chr04.genedb	263789	264979	-	1	FAINT;
24830	TA03830	hypothetical protein	tann.chr03.genedb	628962	629786	+	0	NONE
24831	TA19445	hypothetical protein, conserved	tann.chr01.contig1.genedb	2533392	2535272	+	0	NONE
24832	TA12315	hypothetical protein	tann.chr02.genedb	1399841	1400372	-	0	NONE
24833	TA04020	integral membrane protein family I	tann.chr03.genedb	722796	723683	+	0	NONE
24834	TA14595	hypothetical protein	tann.chr02.genedb	614263	614937	+	2	Duffy_binding;KGK;
24835	TA07455	hypothetical protein	tann.chr04.genedb	501738	502272	+	0	NONE
24836	TA03255	hypothetical protein	tann.chr03.genedb	385322	385693	+	0	NONE
24837	TA13830	hypothetical protein	tann.chr02.genedb	873827	874604	+	0	NONE
24838	TA03940	hypothetical protein, conserved	tann.chr03.genedb	688154	690187	+	0	NONE
24839	TA20235	hypothetical protein	tann.chr01.contig1.genedb	1452311	1452829	+	0	NONE
24840	TA09175	hypothetical protein	tann.chr04.genedb	228145	228627	-	0	NONE
24841	TA16480	hypothetical protein	tann.chr01.contig1.genedb	233688	234065	-	0	NONE
24842	TA18595	hypothetical protein	tann.chr03.genedb	1332944	1333739	+	0	NONE
24843	TA15780	hypothetical protein	tann.chr02.genedb	142268	143128	+	0	NONE
24844	TA13060	hypothetical protein	tann.chr02.genedb	1148262	1148615	-	0	NONE
24845	TA16955	hypothetical protein	tann.chr01.contig1.genedb	424207	424518	+	0	NONE
24846	TA17575	hypothetical protein	tann.chr03.genedb	1244176	1244709	+	0	NONE
24847	TA18590	hypothetical protein	tann.chr03.genedb	1332236	1332908	+	0	NONE
24848	TA14810	hypothetical protein	tann.chr02.genedb	528205	529687	-	3	MASE1;C4dic_mal_tran;7tm_1;
24849	TA13775	hypothetical protein	tann.chr02.genedb	886659	887012	+	0	NONE
24850	TA15070	hypothetical protein	tann.chr02.genedb	417503	417748	+	0	NONE
24851	TA03105	hypothetical protein	tann.chr01.contig1.genedb	1341012	1341167	+	0	NONE
24852	TA17470	hypothetical protein	tann.chr03.genedb	1817874	1818325	+	0	NONE
24853	TA03970	hypothetical protein, conserved	tann.chr03.genedb	699903	701147	+	1	DUF221;
24854	TA20290	hypothetical protein	tann.chr01.contig1.genedb	1479085	1479305	+	0	NONE
24855	TA20295	hypothetical protein	tann.chr01.contig1.genedb	1480230	1480963	+	0	NONE
24856	TA17605	SfiI-subtelomeric fragment related protein family member, putative	tann.chr03.genedb	1258804	1259328	+	0	NONE
24857	TA18430	hypothetical protein	tann.chr03.genedb	1785286	1785561	+	0	NONE
24858	TA11875	hypothetical protein	tann.chr02.genedb	1558615	1559332	-	0	NONE
24859	TA04805	hypothetical protein	tann.chr03.genedb	231329	231881	-	0	NONE
24860	TA09120	hypothetical protein, conserved	tann.chr04.genedb	1147938	1149549	+	0	NONE
24861	TA08960	hypothetical protein	tann.chr04.genedb	1091082	1091794	+	1	RRM_1;
24862	TA15130	hypothetical protein	tann.chr02.genedb	395899	396480	-	0	NONE
24863	TA10640	hypothetical protein	tann.chr04.genedb	1300114	1301547	+	2	MFS_1;C4dic_mal_tran;
24864	TA07080	hypothetical protein, conserved	tann.chr04.genedb	332842	333277	-	1	Sedlin_N;
24865	TA10445	hypothetical protein	tann.chr04.genedb	1377313	1378502	-	0	NONE
24866	TA12030	hypothetical protein, conserved	tann.chr02.genedb	1506852	1507672	-	1	Josephin;
24867	TA17595	SfiI-subtelomeric fragment related protein family member, putative	tann.chr03.genedb	1256488	1256709	+	1	FAINT;
24868	TA06195	hypothetical protein	tann.chr01.contig1.genedb	730218	730794	-	0	NONE
24869	TA10685	hypothetical protein	tann.chr04.genedb	1286019	1286768	+	1	Pkip-1;
24870	TA04040	hypothetical protein, conserved	tann.chr03.genedb	728462	729132	+	0	NONE
24871	TA05990	hypothetical protein, conserved	tann.chr01.contig1.genedb	795299	796088	-	1	IF3_N;
24872	TA11855	hypothetical protein	tann.chr02.genedb	1562978	1563418	-	0	NONE
24873	TA18625	hypothetical protein	tann.chr03.genedb	1343994	1345058	-	0	NONE
24874	TA12600	hypothetical protein, conserved	tann.chr02.genedb	1301055	1301614	+	1	ICln_channel;
24875	TA05605	hypothetical protein, conserved	tann.chr01.contig1.genedb	1158826	1160182	+	1	RimK;
24876	TA17565	SfiI-subtelomeric fragment related protein family member, putative	tann.chr03.genedb	2557	6069	-	3	FAINT;Baculo_LEF-11;FAINT;
24877	TA16290	hypothetical protein, conserved	tann.chr01.contig1.genedb	300813	302373	+	0	NONE
24878	TA03710	hypothetical protein, conserved	tann.chr03.genedb	168197	169321	+	0	NONE
24879	TA19085	hypothetical protein	tann.chr01.contig1.genedb	2292644	2293764	+	0	NONE
24880	TA08505	hypothetical protein	tann.chr04.genedb	907013	907411	+	0	NONE
24881	TA03695	hypothetical protein, conserved	tann.chr03.genedb	571877	572832	-	0	NONE
24882	TA12650	hypothetical protein, conserved	tann.chr02.genedb	1287424	1287831	-	0	NONE
24883	TA05255	Tpr-related protein family member, putative	tann.chr03.genedb	1240292	1240738	+	0	NONE
24884	TA20450	hypothetical protein	tann.chr01.contig1.genedb	1548380	1548790	+	0	NONE
24885	TA19824	hypothetical protein	tann.chr01.contig1.genedb	2470789	2470986	+	0	NONE
24886	TA15815	hypothetical protein	tann.chr02.genedb	135161	135457	-	0	NONE
24887	TA16365	hypothetical protein, conserved	tann.chr01.contig1.genedb	274186	275731	-	1	RCC1;
24888	TA18335	hypothetical protein	tann.chr03.genedb	1732463	1733095	-	0	NONE
24889	TA12085	hypothetical protein	tann.chr02.genedb	1483729	1484397	+	0	NONE
24890	TA15340	hypothetical protein	tann.chr02.genedb	319965	320282	+	0	NONE
24891	TA10475	hypothetical protein	tann.chr04.genedb	1781291	1783960	-	5	NADH5_C;DHC_N1;EzrA;MazG;GM_CSF;
24892	TA09785	Theileria-specific sub-telomeric protein, SVSP family	tann.chr04.genedb	1821852	1823660	+	1	Tash_PEST;
24893	TA11535	hypothetical protein	tann.chr02.genedb	1695518	1696168	+	0	NONE
24894	TA18895	conserved Theileria-specific sub-telomeric protein, SVSP family	tann.chr01.contig1.genedb	2563483	2564892	+	1	Cytadhesin_P30;
24895	TA03500	hypothetical protein	tann.chr03.genedb	488388	489317	-	0	NONE
24896	TA18580	hypothetical protein	tann.chr03.genedb	1329098	1330349	+	0	NONE
24897	TA10495	hypothetical protein	tann.chr04.genedb	1358661	1358969	-	0	NONE
24898	TA03170	hypothetical protein	tann.chr03.genedb	133188	134585	+	3	7TMR-DISM_7TM;MFS_1;LacY_symp;
24899	TA16430	hypothetical protein	tann.chr01.contig1.genedb	254026	254542	+	0	NONE
24900	TA10730	Rab GTPase, putative	tann.chr04.genedb	1266233	1267143	+	4	Miro;Ras;GTP_EFTU;Arf;
24901	TA13615	hypothetical protein	tann.chr02.genedb	939738	940937	+	0	NONE
24902	TA13700	hypothetical protein	tann.chr02.genedb	910845	911786	-	0	NONE
24903	TA05655	hypothetical protein	tann.chr01.contig1.genedb	937008	938033	-	1	DUF1878;
24904	TA15025	hypothetical protein	tann.chr02.genedb	432645	433166	+	0	NONE
24905	TA09540	hypothetical protein, conserved	tann.chr01.contig1.genedb	122118	122858	-	0	NONE
24906	TA08415	hypothetical protein	tann.chr04.genedb	873363	874679	+	0	NONE
24907	TA20570	hypothetical protein	tann.chr01.contig1.genedb	1593354	1593728	+	0	NONE
24908	TA06345	hypothetical protein	tann.chr01.contig1.genedb	678652	679560	-	0	NONE
24909	TA20765	hypothetical protein	tann.chr01.contig1.genedb	1702800	1703391	+	1	Ribosomal_L29;
24910	TA12790	50s ribosomal protein L9, putative	tann.chr02.genedb	1246148	1247111	+	1	Ribosomal_L9_N;
24911	TA07085	hypothetical protein	tann.chr04.genedb	334064	334372	-	0	NONE
24912	TA05000	hypothetical protein	tann.chr03.genedb	1132867	1134025	+	0	NONE
24913	TA03285	hypothetical protein, conserved	tann.chr03.genedb	390074	391072	-	0	NONE
24914	TA04460	Tpr-related protein family member, putative	tann.chr03.genedb	881419	882488	+	0	NONE
24915	TA03920	hypothetical protein	tann.chr03.genedb	678855	679729	-	1	DnaJ;
24916	TA12770	hypothetical protein	tann.chr02.genedb	1250589	1250945	+	1	DUF339;
24917	TA07205	hypothetical protein, conserved	tann.chr04.genedb	396644	397390	-	1	HlyIII;
24918	TA14780	hypothetical protein	tann.chr02.genedb	538635	539019	+	0	NONE
24919	TA05235	Tpr-related protein family member, putative	tann.chr03.genedb	1234368	1235291	+	0	NONE
24920	TA06420	hypothetical protein	tann.chr01.contig1.genedb	1101179	1101463	-	0	NONE
24921	TA10590	hypothetical protein	tann.chr04.genedb	1331136	1331663	-	1	MARVEL;
24922	TA11410	Theileria-specific sub-telomeric protein, SVSP family, putative	tann.chr02.genedb	1935169	1936044	+	1	FAINT;
24923	TA08760	hypothetical protein, conserved	tann.chr04.genedb	1009608	1010119	-	0	NONE
24924	TA19823	hypothetical protein	tann.chr01.contig1.genedb	2471231	2471653	+	0	NONE
24925	TA04420	hypothetical protein	tann.chr03.genedb	209351	209956	-	0	NONE
24926	TA08220	hypothetical protein	tann.chr04.genedb	185116	185349	-	0	NONE
24927	TA10665	hypothetical protein	tann.chr04.genedb	1290310	1290989	+	0	NONE
24928	TA10070	hypothetical protein, conserved	tann.chr04.genedb	1506137	1506792	+	1	efhand;
24929	TA20730	hypothetical protein	tann.chr01.contig1.genedb	1684045	1684477	+	0	NONE
24930	TA05525	SfiI-subtelomeric fragment related protein family member, putative	tann.chr03.genedb	1895206	1895538	+	1	FAINT;
24931	TA13785	hypothetical protein	tann.chr02.genedb	884680	885198	+	0	NONE
24932	TA19135	hypothetical protein	tann.chr01.contig1.genedb	2279531	2279767	-	0	NONE
24933	TA15595	hypothetical protein	tann.chr02.genedb	216574	217206	-	0	NONE
24934	TA16135	hypothetical protein, conserved	tann.chr01.contig1.genedb	549120	549368	-	0	NONE
24935	TA09245	hypothetical protein	tann.chr04.genedb	256834	257307	-	0	NONE
24936	TA20530	hypothetical protein	tann.chr01.contig1.genedb	1579714	1580178	-	0	NONE
24937	TA17600	SfiI-subtelomeric fragment related protein family member, putative	tann.chr03.genedb	1257518	1258713	+	1	FAINT;
24938	TA14530	hypothetical protein	tann.chr02.genedb	638385	638615	-	0	NONE
24939	TA03135	Tash(AT)-like protein, putative	tann.chr01.contig1.genedb	1352701	1354377	-	6	U79_P34;FAINT;DUF771;Tash_PEST;AT_hook;Tash_PEST;
24940	TA20225	hypothetical protein	tann.chr01.contig1.genedb	1446990	1447409	+	0	NONE
24941	TA07625	hypothetical protein	tann.chr04.genedb	568123	568326	-	0	NONE
24942	TA04365	hypothetical protein, conserved	tann.chr03.genedb	850560	853947	+	4	S-antigen;Atrophin-1;Collagen;Amelogenin;
24943	TA04115	hypothetical protein, conserved	tann.chr03.genedb	752673	753026	-	0	NONE
24944	TA18880	SfiI-subtelomeric fragment related protein family member, putative	tann.chr01.contig1.genedb	2569016	2569894	+	1	FAINT;
24945	TA15045	hypothetical protein	tann.chr02.genedb	422852	423381	-	0	NONE
24946	TA05540	Theileria-specific sub-telomeric protein, SVSP family	tann.chr03.genedb	1882537	1883940	+	1	Cytadhesin_P30;
24947	TA21315	hypothetical protein	tann.chr01.contig1.genedb	1952384	1952992	+	0	NONE
24948	TA08500	hypothetical protein, conserved	tann.chr04.genedb	906415	906864	+	0	NONE
24949	TA12625	hypothetical protein	tann.chr02.genedb	1291914	1292483	+	0	NONE
24950	TA13625	hypothetical protein	tann.chr02.genedb	937059	937586	+	0	NONE
24951	TA02770	hypothetical protein	tann.chr01.contig1.genedb	1186502	1186945	-	0	NONE
24952	TA10980	hypothetical protein	tann.chr04.genedb	1180798	1181886	-	0	NONE
24953	Tap370b08.q2ca38.02c	cytochrome C oxidase subunit III (COX3 homologue), putative	tann.mitochondrial.genome	2329	3124	-	1	COX3;
24954	TA17490	SfiI-fragment related sub-telomeric hypothetical protein family member, putative	tann.chr01.contig4.genedb	4080	4844	+	0	NONE
24955	TA17580	SfiI-subtelomeric fragment related protein family member, putative	tann.chr03.genedb	1245008	1245337	+	0	NONE
24956	TA13365	hypothetical protein	tann.chr02.genedb	1042492	1043028	+	0	NONE
24957	TA07435	SfiI-subtelomeric fragment related protein family member, putative	tann.chr04.genedb	494745	496334	-	1	FAINT;
24958	TA04075	hypothetical protein	tann.chr03.genedb	739965	740406	+	0	NONE
24959	TA07335	bromodomain containing protein, putative	tann.chr04.genedb	456557	456955	+	1	Bromodomain;
24960	TA09020	hypothetical protein	tann.chr04.genedb	1109813	1110272	+	0	NONE
24961	TA15905	hypothetical protein	tann.chr02.genedb	101731	103018	-	1	FAST_1;
24962	TA13005	hypothetical protein, conserved	tann.chr02.genedb	1168167	1171306	-	0	NONE
24963	TA17610	hypothetical protein	tann.chr03.genedb	1260271	1260498	+	0	NONE
24964	TA15565	hypothetical protein, conserved	tann.chr02.genedb	235315	235959	-	1	Hydrolase_3;
24965	TA07705	hypothetical protein	tann.chr04.genedb	597762	598322	-	0	NONE
24966	TA04260	hypothetical protein	tann.chr03.genedb	811369	811987	-	0	NONE
24967	TA10675	hypothetical protein, conserved	tann.chr04.genedb	1287484	1287741	+	1	zf-AN1;
24968	TA04100	hypothetical protein, conserved	tann.chr03.genedb	748630	749010	+	0	NONE
24969	TA13925	hypothetical protein	tann.chr02.genedb	836767	837156	+	0	NONE
24970	TA20565	hypothetical protein	tann.chr01.contig1.genedb	1592612	1593306	+	0	NONE
24971	TA15490	hypothetical protein	tann.chr02.genedb	261580	261939	+	0	NONE
24972	TA17820	NA	tann.chr03.genedb	1518002	1518485	+	1	Rpr2;
24973	TA03815	hypothetical protein, conserved	tann.chr03.genedb	626505	627242	+	1	Arv1;
24974	TA14030	hypothetical protein, conserved	tann.chr02.genedb	788958	792293	+	2	7tm_4;MFS_1;
24975	TA11195	hypothetical protein	tann.chr04.genedb	1682573	1682798	+	0	NONE
24976	TA21060	hypothetical protein	tann.chr01.contig1.genedb	1858273	1858602	+	0	NONE
24977	TA15605	hypothetical protein	tann.chr02.genedb	1763566	1763955	+	0	NONE
24978	TA03120	Tash-like protein, putative	tann.chr01.contig1.genedb	1347606	1348295	-	2	FAINT;Tash_PEST;
24979	TA05620	hypothetical protein, conserved	tann.chr01.contig1.genedb	1153549	1154572	+	1	Asp;
24980	TA05205	hypothetical protein	tann.chr03.genedb	1211728	1212302	-	0	NONE
24981	TA02835	hypothetical protein	tann.chr01.contig1.genedb	1213816	1214940	-	1	SNARE;
24982	TA13335	(SNARE-interacting) vesicle transport protein, putative	tann.chr02.genedb	1048198	1048774	-	1	Sec20;
24983	TA18510	hypothetical protein	tann.chr03.genedb	1305303	1305566	+	0	NONE
24984	TA03490	hypothetical protein, conserved	tann.chr03.genedb	482399	482827	-	0	NONE
24985	TA13815	hypothetical Theileria specific protein	tann.chr02.genedb	877110	877751	+	0	NONE
24986	TA09630	cyclin-dependent kinase regulatory subunit, putative	tann.chr01.contig1.genedb	65960	66121	-	1	CKS;
24987	TA19125	hypothetical protein	tann.chr01.contig1.genedb	2282312	2283000	+	0	NONE
24988	TA17500	SfiI-subtelomeric fragment related protein family member, putative	tann.chr01.contig1.genedb	2448	4289	-	0	NONE
24989	TA19915	hypothetical protein	tann.chr01.contig1.genedb	2441028	2441497	-	0	NONE
24990	TA18340	hypothetical protein	tann.chr03.genedb	1733757	1734714	-	0	NONE
24991	TA10795	hypothetical protein, conserved	tann.chr04.genedb	1249084	1250244	+	2	7TMR-DISM_7TM;PAP2;
24992	TA06485	hypothetical protein, conserved	tann.chr01.contig1.genedb	625462	627331	-	0	NONE
24993	TA18600	hypothetical protein	tann.chr03.genedb	1333940	1334428	-	0	NONE
24994	TA20115	hypothetical protein	tann.chr01.contig1.genedb	1382852	1383925	-	0	NONE
24995	TA11930	hypothetical protein	tann.chr02.genedb	1548364	1548663	-	0	NONE
24996	TA08445	hypothetical protein	tann.chr04.genedb	885936	886949	-	0	NONE
24997	TA17800	hypothetical protein, conserved	tann.chr03.genedb	1512880	1513035	-	1	TMA7;
24998	TA09765	SfiI-subtelomeric fragment related protein family member, putative	tann.chr01.contig2.genedb	14336	15377	+	1	C4dic_mal_tran;
24999	TA20155	hypothetical protein	tann.chr01.contig1.genedb	1403122	1403903	+	0	NONE
25000	TA06495	hypothetical protein, conserved	tann.chr01.contig1.genedb	620731	621666	-	0	NONE
25001	TA19840	hypothetical protein	tann.chr01.contig1.genedb	2463993	2465321	-	1	ATG16;
25002	TA02780	hypothetical protein	tann.chr01.contig1.genedb	1189450	1191917	-	3	Lipocalin;Diphthamide_syn;Acid_phosphat_B;
25003	TA18065	hypothetical protein	tann.chr03.genedb	1607237	1607706	+	0	NONE
25004	TA16395	hypothetical protein	tann.chr01.contig1.genedb	261754	262941	+	0	NONE
25005	TA15530	glyceraldehyde 3-phosphate dehydrogenase, putative	tann.chr02.genedb	246417	247427	+	2	Gp_dh_N;Gp_dh_C;
25006	TA11655	hypothetical protein	tann.chr02.genedb	1656225	1656563	+	0	NONE
25007	TA16900	Tpr-related protein family member, putative	tann.chr01.contig1.genedb	444826	447021	-	4	PspA_IM30;OmpH;V-ATPase_C;Globin;
25008	TA08830	hypothetical protein	tann.chr04.genedb	207393	207737	+	0	NONE
25009	TA10750	hypothetical protein	tann.chr04.genedb	1769079	1769988	-	0	NONE
25010	TA07725	hypothetical protein	tann.chr04.genedb	160478	160985	-	0	NONE
4620	TA17105	SfiI-subtelomeric fragment related protein family member, putative	tann.chr04.genedb	2532	5498	-	5	FAINT;B_lectin;FAINT;EMA;FAINT;
4620	TA09770	SfiI-subtelomeric fragment related protein family member, putative	tann.chr04.genedb	1834424	1839549	+	18	FAINT;DUF605;Cu2_monooxygen;FAINT;Extensin_2;FAINT;DUF321;FAINT;DUF321;FAINT;DUF321;FAINT;Bys1;EMA;FAINT;DUF321;FAINT;Baculo_LEF-11;
4620	TA17110	SfiI-subtelomeric fragment related protein family member, putative	tann.chr04.genedb	6362	8755	-	3	FAINT;UPF0158;FAINT;
4620	TA16055	SfiI-subtelomeric fragment related protein family member, putative	tann.chr02.genedb	3563	7171	-	8	FAINT;DUF605;Cu2_monooxygen;FAINT;Extensin_2;FAINT;EMA;FAINT;
4620	TA09775	SfiI-subtelomeric fragment related protein family member, putative	tann.chr04.genedb	1831115	1833475	+	3	FAINT;RB_B;FAINT;
6216	TA09550	SfiI-subtelomeric fragment related protein family member, putative	tann.chr01.contig1.genedb	120108	120761	+	1	FAINT;
6216	TA16700	SfiI-subtelomeric fragment related protein family member, putative	tann.chr01.contig1.genedb	133664	134866	+	1	FAINT;
6216	TA09510	SfiI-subtelomeric fragment related protein family member, putative	tann.chr01.contig1.genedb	129465	131036	+	3	FAINT;DUF1157;FAINT;
6216	TA09505	SfiI-subtelomeric fragment related protein family member, putative	tann.chr01.contig1.genedb	131537	133108	+	3	FAINT;DUF1157;FAINT;
6217	TA09270	hypothetical protein, conserved	tann.chr04.genedb	262524	263849	+	1	SRR;
6217	TA14125	hypothetical protein	tann.chr02.genedb	761846	763239	+	1	SRR;
6217	TA15500	Tpr-related protein family member, putative	tann.chr02.genedb	257935	261068	+	7	SRR;PLU-1;DUF1978;SRR;Pex19;SRR;CblD;
6217	TA15055	hypothetical protein	tann.chr02.genedb	419226	421054	+	5	SRR;Prefoldin_2;SRR;STAT_alpha;SRR;
6224	TA09445	hypothetical protein	tann.chr02.genedb	1961396	1964125	+	0	NONE
6224	TA18870	hypothetical protein	tann.chr01.contig1.genedb	2572786	2575830	-	0	NONE
6224	TA17560	hypothetical protein	tann.chr03.genedb	7552	8335	-	0	NONE
6224	TA09440	hypothetical protein	tann.chr02.genedb	1954963	1959120	-	0	NONE
8692	TA15615	hypothetical protein	tann.chr02.genedb	211456	213541	-	0	NONE
8692	TA03905	hypothetical protein, conserved	tann.chr03.genedb	668494	669090	-	0	NONE
8692	TA08720	hypothetical protein	tann.chr04.genedb	204849	205016	+	0	NONE
8695	TA11960	hypothetical P-,Q-rich family protein, putative	tann.chr02.genedb	1531611	1534541	+	3	FAINT;Extensin_2;AT_hook;
8695	TA11965	hypothetical P-,Q-rich family protein, putative	tann.chr02.genedb	1527227	1530538	+	1	AT_hook;
8695	TA11955	hypothetical protein P-, Q-rich family protein, putative	tann.chr02.genedb	1535410	1539249	+	4	FAINT;Spb1_C;DUF1128;Swi3;
88	TA04790	Tpr-related protein family member, putative	tann.chr03.genedb	1044659	1048376	+	9	RIIa;SRR;Transposase_30;SRR;UvrD-helicase;PspA_IM30;GcpE;SRR;DUF101;
88	TA21390	Theileria parva Tpr-related protein, putative	tann.chr01.contig1.genedb	1978460	1980313	+	2	TolA;SRR;
88	TA03855	Tpr-related protein family member, putative	tann.chr03.genedb	639900	640940	-	0	NONE
88	TA04825	hypothetical protein, conserved	tann.chr03.genedb	1063755	1067598	-	17	Myosin_tail_1;MAP65_ASE1;S-antigen;DUF1416;Vps5;Tropomyosin;Laminin_I;DHC_N1;ACT;SRR;Sec8_exocyst;SRR;DUF964;Gp-FAR-1;SRR;DUF1090;SRR;
88	TA02955	Tpr-related protein family member, putative	tann.chr01.contig1.genedb	1270141	1272009	+	6	Neuromodulin;FA_desaturase_2;MotA_activ;SRR;Arfaptin;SRR;
88	TA13890	hypothetical protein	tann.chr02.genedb	847773	851496	-	3	Gly_reductase;YajC;MtrH;
88	TA15625	hypothetical protein	tann.chr02.genedb	207923	210118	-	4	SRR;FH2;DUF1978;SRR;
88	TA15325	hypothetical protein	tann.chr02.genedb	325167	327658	+	11	SRR;Arfaptin;Coagulase;Vps5;SRR;MCPsignal;TolA;SRR;PPE;DUF1252;SRR;
88	TA14120	Tpr-related protein family member, putative	tann.chr02.genedb	763261	764820	-	7	Prefoldin_2;PLU-1;SRR;NOGCT;SRR;DUF904;SRR;
88	TA15085	Tpr-related protein family member, putative	tann.chr02.genedb	412326	415081	-	3	SRR;Clathrin_lg_ch;SRR;
88	TA16605	Tpr-related protein family member, putative	tann.chr01.contig1.genedb	178672	179787	-	0	NONE
88	TA09285	Tpr-related protein family member, putative	tann.chr04.genedb	266715	267610	-	0	NONE
88	TA14130	Tpr-related protein family member, putative	tann.chr02.genedb	759322	761467	-	0	NONE
88	TA03850	Tpr-related protein family member, putative	tann.chr03.genedb	636952	639802	-	17	UvrD-helicase;ATG16;SRR;Phage_GPO;DUF1090;TBPIP;DUF869;OmpH;SRR;Allexi_40kDa;SRR;Filament;Neugrin;SRR;PspA_IM30;DUF964;SRR;
88	TA02960	Tpr-related protein family member, putative	tann.chr01.contig1.genedb	1272358	1277254	+	12	Tropomyosin;PspA_IM30;SRR;Merozoite_SPAM;SRR;Cytochrom_C_2;SRR;TolA;SRR;Gp-FAR-1;MCPsignal;Rabaptin;
88	TA18440	hypothetical protein,hypothetical protein	tann.chr03.genedb	1791099	1799639	+	13	SRR;ESAG6_7;SRR;Gp-FAR-1;SRR;IncA;SRR;Not3;SRR;DBR1;CHL4;SRR;DUF230;
88	TA21400	hypothetical protein	tann.chr01.contig1.genedb	1981122	1981511	-	0	NONE
88	TA09265	Tpr-related protein family member, putative	tann.chr04.genedb	260874	262300	-	4	SRR;Rapamycin_bind;RVT_thumb;SRR;
88	TA15080	Tpr-related protein family member, putative	tann.chr02.genedb	415099	415757	-	1	SRR;
88	TA18390	hypothetical protein, Theileria-specific	tann.chr03.genedb	1758379	1762251	+	5	SRR;TolA;Gp-FAR-1;SRR;PspA_IM30;
88	TA15310	Tpr-related protein family member, putative	tann.chr02.genedb	329875	330693	+	0	NONE
88	TA14605	Tpr-related protein family member, putative	tann.chr02.genedb	611011	612465	-	1	CsbD;
88	TA15010	hypothetical protein	tann.chr02.genedb	438679	440750	+	3	SRR;DUF605;SRR;
88	TA21380	hypothetical protein	tann.chr01.contig1.genedb	1974993	1976321	-	0	NONE
88	TA15015	Tpr-related protein family member, putative	tann.chr02.genedb	436106	438702	-	0	NONE
88	TA18670	hypothetical protein	tann.chr03.genedb	1362817	1363206	+	0	NONE
88	TA15050	Tpr-related protein family member, putative	tann.chr02.genedb	421117	422664	-	9	Laminin_I;Utp12;ATG16;SRR;TolA;Mer2;V-ATPase_G;RTBV_P12;SRR;
88	TA15090	Tpr-related protein family member, putative	tann.chr02.genedb	411068	412205	+	1	PqqD;
88	TA14140	Tpr-related protein family member, putative	tann.chr02.genedb	757381	758454	-	1	SRR;
88	TA14840	Tpr-related protein family member, putative	tann.chr02.genedb	514435	516561	-	1	SRR;
88	TA15620	hypothetical protein	tann.chr02.genedb	210361	211369	-	1	DUF1771;
88	TA04785	Tpr-related protein family member, putative	tann.chr03.genedb	1044065	1044622	+	0	NONE
88	TA18395	hypothetical membrane protein, Theileria-specific	tann.chr03.genedb	1762991	1769419	+	6	SRR;PspA_IM30;MCPsignal;SRR;Fil_haemagg;DUF291;
88	TA21385	hypothetical protein	tann.chr01.contig1.genedb	1976843	1978027	+	2	Tropomyosin;SRR;
88	TA18650	hypothetical protein	tann.chr03.genedb	1354205	1355760	-	1	EIF_2_alpha;
